# Supplementary material for: Agrivoltaics for Rural Development: Energy Security, Crop Diversification, and Sustainability on Mexican Rainfed Maize Farms
Source: Glob Chall. 2026 Jul 23;10(7):e70133. doi: 10.1002/gch2.70133 (PMC13393070; doi:10.1002/gch2.70133)
Supplement: Supplementary file 2 — Supporting file 2: gch270133‐sup‐0002‐Data.zip. [file GCH2-10-e70133-s002.zip]

Archive with 6 entries (5 files):
- Supplementary Data/
- Supplementary Data/Agrivoltaics Crop Results.xlsx
- Supplementary Data/Hourly Energy Balance.xlsx
- Supplementary Data/per capita energy demand.xlsx
- Supplementary Data/PML prices mxn_wh.csv
- Supplementary Data/Techno-Economic Results.xlsx
