# Supplementary material for: Agrivoltaics for Rural Development: Energy Security, Crop Diversification, and Sustainability on Mexican Rainfed Maize Farms
Source: Glob Chall. 2026 Jul 23;10(7):e70133. doi: 10.1002/gch2.70133 (PMC13393070; doi:10.1002/gch2.70133)
Supplement: Supplementary file 2 — Supporting file 2: gch270133‐sup‐0002‐Data.zip. [file GCH2-10-e70133-s002.zip › Supplementary Data/Agrivoltaics Crop Results.xlsx]

## Sheet: Daily_Y_PAR
	Y_PAR				Loss_%
crop	tomato	potato	spinach	lettuce	tomato	potato	spinach	lettuce
2022-01-01	0.417713	0.610595	0.610595	0.289738	58.2287	38.9405	38.9405	71.0262
2022-01-02	0.365025	0.535475	0.535475	0.254156	63.4975	46.4525	46.4525	74.5844
2022-01-03	0.376648	0.544748	0.544748	0.260335	62.3352	45.5252	45.5252	73.9665
2022-01-04	0.362722	0.530603	0.530603	0.250969	63.7278	46.9397	46.9397	74.9031
2022-01-05	0.357942	0.523486	0.523486	0.246762	64.2058	47.6514	47.6514	75.3238
2022-01-06	0.372498	0.540103	0.540103	0.257245	62.7502	45.9897	45.9897	74.2755
2022-01-07	0.375017	0.549114	0.549114	0.260047	62.4983	45.0886	45.0886	73.9953
2022-01-08	0.414977	0.596981	0.596981	0.285168	58.5023	40.3019	40.3019	71.4832
2022-01-09	0.354591	0.517859	0.517859	0.244305	64.5409	48.2141	48.2141	75.5695
2022-01-10	0.364488	0.53175	0.53175	0.251303	63.5512	46.825	46.825	74.8697
2022-01-11	0.405464	0.585345	0.585345	0.279132	59.4536	41.4655	41.4655	72.0868
2022-01-12	0.366687	0.534789	0.534789	0.252998	63.3313	46.5211	46.5211	74.7002
2022-01-13	0.365094	0.532184	0.532184	0.253162	63.4906	46.7816	46.7816	74.6838
2022-01-14	0.730276	0.837398	0.837398	0.519569	26.9724	16.2602	16.2602	48.0431
2022-01-15	0.365661	0.532838	0.532838	0.251721	63.4339	46.7162	46.7162	74.8279
2022-01-16	0.371218	0.540491	0.540491	0.255235	62.8782	45.9509	45.9509	74.4765
2022-01-17	0.36967	0.534092	0.534092	0.253311	63.033	46.5908	46.5908	74.6689
2022-01-18	0.428555	0.616478	0.616478	0.295101	57.1445	38.3522	38.3522	70.4899
2022-01-19	0.380687	0.547832	0.547832	0.26097	61.9313	45.2168	45.2168	73.903
2022-01-20	0.469192	0.678072	0.678072	0.322474	53.0808	32.1928	32.1928	67.7526
2022-01-21	0.66269	0.816963	0.816963	0.48857	33.731	18.3037	18.3037	51.143
2022-01-22	0.622977	0.772929	0.772929	0.456811	37.7023	22.7071	22.7071	54.3189
2022-01-23	0.876723	0.947974	0.947974	0.731923	12.3277	5.20261	5.20261	26.8077
2022-01-24	0.666425	0.818552	0.818552	0.471603	33.3575	18.1448	18.1448	52.8397
2022-01-25	0.509695	0.721772	0.721772	0.356009	49.0305	27.8228	27.8228	64.3991
2022-01-26	0.479265	0.690992	0.690992	0.336462	52.0735	30.9008	30.9008	66.3538
2022-01-27	0.491644	0.703126	0.703126	0.345886	50.8356	29.6874	29.6874	65.4114
2022-01-28	0.451268	0.65633	0.65633	0.318253	54.8732	34.367	34.367	68.1747
2022-01-29	0.587785	0.802489	0.802489	0.40826	41.2215	19.7511	19.7511	59.174
2022-01-30	0.431733	0.624996	0.624996	0.29589	56.8267	37.5004	37.5004	70.411
2022-01-31	0.807227	0.925959	0.925959	0.651684	19.2773	7.4041	7.4041	34.8316
2022-02-01	0.559618	0.801152	0.801152	0.384134	44.0382	19.8848	19.8848	61.5866
2022-02-02	0.497577	0.717413	0.717413	0.343818	50.2423	28.2587	28.2587	65.6182
2022-02-03	0.733394	0.849397	0.849397	0.591451	26.6606	15.0603	15.0603	40.8549
2022-02-04	0.475008	0.684138	0.684138	0.327335	52.4992	31.5862	31.5862	67.2665
2022-02-05	0.824707	0.926752	0.926752	0.690282	17.5293	7.32483	7.32483	30.9718
2022-02-06	0.869759	0.924642	0.924642	0.725037	13.0241	7.53576	7.53576	27.4963
2022-02-07	0.562745	0.774278	0.774278	0.396606	43.7255	22.5722	22.5722	60.3394
2022-02-08	0.554715	0.788304	0.788304	0.384128	44.5285	21.1696	21.1696	61.5872
2022-02-09	0.485873	0.698378	0.698378	0.336282	51.4127	30.1622	30.1622	66.3718
2022-02-10	0.628858	0.838945	0.838945	0.434504	37.1142	16.1055	16.1055	56.5496
2022-02-11	0.429867	0.621246	0.621246	0.294973	57.0133	37.8754	37.8754	70.5027
2022-02-12	0.416908	0.60658	0.60658	0.28393	58.3092	39.342	39.342	71.607
2022-02-13	0.531145	0.746255	0.746255	0.362041	46.8855	25.3745	25.3745	63.7959
2022-02-14	0.754995	0.896775	0.896775	0.578725	24.5005	10.3225	10.3225	42.1275
2022-02-15	0.714035	0.851376	0.851376	0.554965	28.5965	14.8624	14.8624	44.5035
2022-02-16	0.471229	0.682409	0.682409	0.322576	52.8771	31.7591	31.7591	67.7424
2022-02-17	0.494654	0.719063	0.719063	0.33546	50.5346	28.0937	28.0937	66.454
2022-02-18	0.649122	0.806648	0.806648	0.445729	35.0878	19.3352	19.3352	55.4271
2022-02-19	0.64253	0.844653	0.844653	0.444474	35.747	15.5347	15.5347	55.5526
2022-02-20	0.557395	0.79142	0.79142	0.387536	44.2605	20.858	20.858	61.2464
2022-02-21	0.91853	0.958115	0.958115	0.74348	8.14702	4.18854	4.18854	25.652
2022-02-22	0.62064	0.840583	0.840583	0.447802	37.936	15.9417	15.9417	55.2198
2022-02-23	0.78276	0.916983	0.916983	0.591599	21.724	8.30167	8.30167	40.8401
2022-02-24	0.804053	0.95564	0.95564	0.594148	19.5947	4.43604	4.43604	40.5852
2022-02-25	0.75586	0.870047	0.870047	0.572053	24.414	12.9953	12.9953	42.7947
2022-02-26	0.734118	0.888059	0.888059	0.59979	26.5882	11.1941	11.1941	40.021
2022-02-27	0.593999	0.815203	0.815203	0.411984	40.6001	18.4797	18.4797	58.8016
2022-02-28	0.777637	0.888887	0.888887	0.566048	22.2363	11.1113	11.1113	43.3952
2022-03-01	0.447307	0.6539	0.6539	0.302324	55.2693	34.61	34.61	69.7676
2022-03-02	0.475276	0.692724	0.692724	0.321674	52.4724	30.7276	30.7276	67.8326
2022-03-03	0.573437	0.813372	0.813372	0.391946	42.6563	18.6628	18.6628	60.8054
2022-03-04	0.535337	0.735046	0.735046	0.360336	46.4663	26.4954	26.4954	63.9664
2022-03-05	0.64453	0.830165	0.830165	0.460337	35.547	16.9835	16.9835	53.9663
2022-03-06	0.731364	0.925159	0.925159	0.5381	26.8636	7.48407	7.48407	46.19
2022-03-07	0.657999	0.814267	0.814267	0.467118	34.2001	18.5733	18.5733	53.2882
2022-03-08	0.480809	0.70136	0.70136	0.325048	51.9191	29.864	29.864	67.4952
2022-03-09	0.561645	0.795402	0.795402	0.378132	43.8355	20.4598	20.4598	62.1868
2022-03-10	0.698922	0.870906	0.870906	0.483503	30.1078	12.9094	12.9094	51.6497
2022-03-11	0.476011	0.683522	0.683522	0.323123	52.3989	31.6478	31.6478	67.6877
2022-03-12	0.629107	0.828007	0.828007	0.431076	37.0893	17.1993	17.1993	56.8924
2022-03-13	0.693027	0.819804	0.819804	0.498124	30.6973	18.0196	18.0196	50.1876
2022-03-14	0.636139	0.764316	0.764316	0.456963	36.3861	23.5684	23.5684	54.3037
2022-03-15	0.697187	0.859995	0.859995	0.494519	30.2813	14.0005	14.0005	50.5481
2022-03-16	0.745937	0.893022	0.893022	0.543737	25.4063	10.6978	10.6978	45.6263
2022-03-17	0.639637	0.824523	0.824523	0.447087	36.0363	17.5477	17.5477	55.2913
2022-03-18	0.66621	0.892077	0.892077	0.456021	33.379	10.7923	10.7923	54.3979
2022-03-19	0.5393	0.768178	0.768178	0.367329	46.07	23.1822	23.1822	63.2671
2022-03-20	0.457871	0.660261	0.660261	0.31278	54.2129	33.9739	33.9739	68.722
2022-03-21	0.470993	0.679708	0.679708	0.321722	52.9007	32.0292	32.0292	67.8278
2022-03-22	0.496222	0.719572	0.719572	0.343672	50.3778	28.0428	28.0428	65.6328
2022-03-23	0.513989	0.721779	0.721779	0.348963	48.6011	27.8221	27.8221	65.1037
2022-03-24	0.536959	0.761275	0.761275	0.365183	46.3041	23.8725	23.8725	63.4817
2022-03-25	0.475454	0.676659	0.676659	0.324212	52.4546	32.3341	32.3341	67.5788
2022-03-26	0.643529	0.820059	0.820059	0.447037	35.6471	17.9941	17.9941	55.2963
2022-03-27	0.639742	0.81804	0.81804	0.445007	36.0258	18.196	18.196	55.4993
2022-03-28	0.646308	0.816024	0.816024	0.449969	35.3692	18.3976	18.3976	55.0031
2022-03-29	0.727167	0.809452	0.809452	0.588315	27.2833	19.0548	19.0548	41.1685
2022-03-30	0.627457	0.789231	0.789231	0.430126	37.2543	21.0769	21.0769	56.9874
2022-03-31	0.595149	0.752297	0.752297	0.440403	40.4851	24.7703	24.7703	55.9597
2022-04-01	0.679735	0.831442	0.831442	0.496102	32.0265	16.8558	16.8558	50.3898
2022-04-02	0.69228	0.823743	0.823743	0.497256	30.772	17.6257	17.6257	50.2744
2022-04-03	0.717347	0.850785	0.850785	0.508496	28.2653	14.9215	14.9215	49.1504
2022-04-04	0.842904	0.933893	0.933893	0.670127	15.7096	6.61066	6.61066	32.9873
2022-04-05	0.676766	0.834321	0.834321	0.474169	32.3234	16.5679	16.5679	52.5831
2022-04-06	0.689462	0.83386	0.83386	0.48276	31.0538	16.614	16.614	51.724
2022-04-07	0.672036	0.832004	0.832004	0.475891	32.7964	16.7996	16.7996	52.4109
2022-04-08	0.676718	0.809558	0.809558	0.493867	32.3282	19.0442	19.0442	50.6133
2022-04-09	0.668214	0.835552	0.835552	0.469304	33.1786	16.4448	16.4448	53.0696
2022-04-10	0.690453	0.828596	0.828596	0.483041	30.9547	17.1404	17.1404	51.6959
2022-04-11	0.491697	0.706612	0.706612	0.33318	50.8303	29.3388	29.3388	66.682
2022-04-12	0.492484	0.720478	0.720478	0.338975	50.7516	27.9522	27.9522	66.1025
2022-04-13	0.451272	0.664162	0.664162	0.310797	54.8728	33.5838	33.5838	68.9203
2022-04-14	0.507021	0.745899	0.745899	0.349954	49.2979	25.4101	25.4101	65.0046
2022-04-15	0.764743	0.848654	0.848654	0.602857	23.5257	15.1346	15.1346	39.7143
2022-04-16	0.691968	0.848966	0.848966	0.496871	30.8032	15.1034	15.1034	50.3129
2022-04-17	0.854202	0.907403	0.907403	0.631276	14.5798	9.25971	9.25971	36.8724
2022-04-18	0.63713	0.835995	0.835995	0.445566	36.287	16.4005	16.4005	55.4434
2022-04-19	0.625816	0.823591	0.823591	0.447955	37.4184	17.6409	17.6409	55.2045
2022-04-20	0.675347	0.83284	0.83284	0.516329	32.4653	16.716	16.716	48.3671
2022-04-21	0.690462	0.883118	0.883118	0.488172	30.9538	11.6882	11.6882	51.1828
2022-04-22	0.820394	0.965128	0.965128	0.55549	17.9606	3.48723	3.48723	44.451
2022-04-23	0.651446	0.820314	0.820314	0.457136	34.8554	17.9686	17.9686	54.2864
2022-04-24	0.787044	0.911074	0.911074	0.544	21.2956	8.89263	8.89263	45.6
2022-04-25	0.721309	0.823396	0.823396	0.610565	27.8691	17.6604	17.6604	38.9435
2022-04-26	0.803586	0.9227	0.9227	0.610142	19.6414	7.73003	7.73003	38.9858
2022-04-27	0.725162	0.887116	0.887116	0.493256	27.4838	11.2884	11.2884	50.6744
2022-04-28	0.699545	0.856955	0.856955	0.538299	30.0455	14.3045	14.3045	46.1701
2022-04-29	0.672402	0.821923	0.821923	0.478719	32.7598	17.8077	17.8077	52.1281
2022-04-30	0.696676	0.861159	0.861159	0.52787	30.3324	13.8841	13.8841	47.213
2022-05-01	0.676207	0.830175	0.830175	0.475987	32.3793	16.9825	16.9825	52.4013
2022-05-02	0.637286	0.832484	0.832484	0.4493	36.2714	16.7516	16.7516	55.07
2022-05-03	0.666287	0.822062	0.822062	0.481166	33.3713	17.7938	17.7938	51.8834
2022-05-04	0.717235	0.831412	0.831412	0.552504	28.2765	16.8588	16.8588	44.7496
2022-05-05	0.826409	0.945132	0.945132	0.575338	17.3591	5.48678	5.48678	42.4662
2022-05-06	0.629422	0.808002	0.808002	0.447856	37.0578	19.1998	19.1998	55.2144
2022-05-07	0.557131	0.778458	0.778458	0.376982	44.2869	22.1542	22.1542	62.3018
2022-05-08	0.629062	0.824176	0.824176	0.440361	37.0938	17.5824	17.5824	55.9639
2022-05-09	0.591202	0.777143	0.777143	0.41858	40.8798	22.2857	22.2857	58.142
2022-05-10	0.73266	0.875661	0.875661	0.562578	26.734	12.4339	12.4339	43.7422
2022-05-11	0.702158	0.928806	0.928806	0.485244	29.7842	7.11941	7.11941	51.4756
2022-05-12	0.710193	0.872461	0.872461	0.500753	28.9807	12.7539	12.7539	49.9247
2022-05-13	0.819928	0.925016	0.925016	0.627273	18.0072	7.49836	7.49836	37.2727
2022-05-14	0.862952	0.946236	0.946236	0.625256	13.7048	5.37641	5.37641	37.4744
2022-05-15	0.870445	0.923094	0.923094	0.694333	12.9555	7.69062	7.69062	30.5667
2022-05-16	0.914284	0.974543	0.974543	0.72883	8.57159	2.54568	2.54568	27.117
2022-05-17	0.796512	0.925392	0.925392	0.593002	20.3488	7.46077	7.46077	40.6998
2022-05-18	0.922707	0.94053	0.94053	0.828983	7.72927	5.94701	5.94701	17.1017
2022-05-19	0.798208	0.929944	0.929944	0.630279	20.1792	7.00561	7.00561	36.9721
2022-05-20	0.743615	0.87019	0.87019	0.557237	25.6385	12.981	12.981	44.2763
2022-05-21	0.81393	0.937479	0.937479	0.665564	18.607	6.25215	6.25215	33.4436
2022-05-22	0.851668	0.944896	0.944896	0.621584	14.8332	5.51041	5.51041	37.8416
2022-05-23	0.776304	0.941656	0.941656	0.567447	22.3696	5.83444	5.83444	43.2553
2022-05-24	0.763191	0.892058	0.892058	0.548117	23.6809	10.7942	10.7942	45.1883
2022-05-25	0.701832	0.893136	0.893136	0.491035	29.8168	10.6864	10.6864	50.8965
2022-05-26	0.608977	0.855803	0.855803	0.420393	39.1023	14.4197	14.4197	57.9607
2022-05-27	0.709126	0.869493	0.869493	0.49731	29.0874	13.0507	13.0507	50.269
2022-05-28	0.738326	0.923281	0.923281	0.54364	26.1674	7.67191	7.67191	45.636
2022-05-29	0.713902	0.839692	0.839692	0.53977	28.6098	16.0308	16.0308	46.023
2022-05-30	0.865263	0.966224	0.966224	0.684542	13.4737	3.37764	3.37764	31.5458
2022-05-31	0.853026	0.937799	0.937799	0.677259	14.6974	6.22007	6.22007	32.2741
2022-06-01	0.681377	0.880132	0.880132	0.466271	31.8623	11.9868	11.9868	53.3729
2022-06-02	0.820371	0.923247	0.923247	0.608991	17.9629	7.67534	7.67534	39.1009
2022-06-03	0.72808	0.900015	0.900015	0.504956	27.192	9.99847	9.99847	49.5044
2022-06-04	0.770221	0.912495	0.912495	0.545508	22.9779	8.75051	8.75051	45.4492
2022-06-05	0.559816	0.791835	0.791835	0.38954	44.0184	20.8165	20.8165	61.046
2022-06-06	0.685948	0.835654	0.835654	0.512667	31.4052	16.4346	16.4346	48.7333
2022-06-07	0.69171	0.87847	0.87847	0.477937	30.829	12.153	12.153	52.2063
2022-06-08	0.823212	0.924078	0.924078	0.621015	17.6788	7.59225	7.59225	37.8985
2022-06-09	0.753843	0.907229	0.907229	0.536052	24.6157	9.27711	9.27711	46.3948
2022-06-10	0.630536	0.841731	0.841731	0.438244	36.9464	15.8269	15.8269	56.1756
2022-06-11	0.909631	0.959389	0.959389	0.806648	9.03691	4.06106	4.06106	19.3352
2022-06-12	0.718257	0.88306	0.88306	0.511912	28.1743	11.694	11.694	48.8088
2022-06-13	0.555677	0.745705	0.745705	0.397566	44.4323	25.4295	25.4295	60.2434
2022-06-14	0.514088	0.741396	0.741396	0.352483	48.5912	25.8604	25.8604	64.7517
2022-06-15	0.443386	0.642237	0.642237	0.304972	55.6614	35.7763	35.7763	69.5028
2022-06-16	0.624818	0.787015	0.787015	0.432772	37.5182	21.2985	21.2985	56.7228
2022-06-17	0.672905	0.814801	0.814801	0.502569	32.7095	18.5199	18.5199	49.7431
2022-06-18	0.764128	0.921782	0.921782	0.535637	23.5872	7.82184	7.82184	46.4363
2022-06-19	0.662793	0.884154	0.884154	0.466661	33.7207	11.5846	11.5846	53.3339
2022-06-20	0.706538	0.91617	0.91617	0.483013	29.3462	8.38301	8.38301	51.6987
2022-06-21	0.840285	0.930997	0.930997	0.669463	15.9715	6.9003	6.9003	33.0537
2022-06-22	0.894291	0.9785	0.9785	0.717786	10.5709	2.14999	2.14999	28.2214
2022-06-23	0.868986	0.949614	0.949614	0.72532	13.1014	5.03857	5.03857	27.468
2022-06-24	0.958487	0.981027	0.981027	0.833326	4.15128	1.89729	1.89729	16.6674
2022-06-25	0.815264	0.954301	0.954301	0.624175	18.4736	4.56993	4.56993	37.5825
2022-06-26	0.695629	0.911596	0.911596	0.466921	30.4371	8.84038	8.84038	53.3079
2022-06-27	0.70595	0.894576	0.894576	0.486786	29.405	10.5424	10.5424	51.3214
2022-06-28	0.599861	0.775668	0.775668	0.416517	40.0139	22.4332	22.4332	58.3483
2022-06-29	0.58359	0.787359	0.787359	0.404828	41.641	21.2641	21.2641	59.5172
2022-06-30	0.706768	0.892894	0.892894	0.488384	29.3232	10.7106	10.7106	51.1616
2022-07-01	0.859655	0.945123	0.945123	0.708096	14.0345	5.48766	5.48766	29.1904
2022-07-02	0.901861	0.938209	0.938209	0.845431	9.8139	6.17913	6.17913	15.4569
2022-07-03	0.913782	0.97109	0.97109	0.6874	8.6218	2.89098	2.89098	31.26
2022-07-04	0.719676	0.90562	0.90562	0.503911	28.0324	9.43802	9.43802	49.6089
2022-07-05	0.827638	0.948722	0.948722	0.611313	17.2362	5.12779	5.12779	38.8687
2022-07-06	0.764592	0.886788	0.886788	0.536926	23.5408	11.3212	11.3212	46.3074
2022-07-07	0.905131	0.914714	0.914714	0.73162	9.48689	8.52859	8.52859	26.838
2022-07-08	0.959821	0.989284	0.989284	0.886638	4.0179	1.07156	1.07156	11.3362
2022-07-09	0.934906	0.974054	0.974054	0.791398	6.50943	2.59455	2.59455	20.8602
2022-07-10	0.800223	0.946864	0.946864	0.546953	19.9777	5.31363	5.31363	45.3047
2022-07-11	0.645889	0.828127	0.828127	0.45408	35.4111	17.1873	17.1873	54.592
2022-07-12	0.72612	0.879739	0.879739	0.563224	27.388	12.0261	12.0261	43.6776
2022-07-13	0.722238	0.837539	0.837539	0.532513	27.7762	16.2461	16.2461	46.7487
2022-07-14	0.682724	0.833082	0.833082	0.482467	31.7276	16.6918	16.6918	51.7533
2022-07-15	0.892306	0.946741	0.946741	0.755464	10.7694	5.32585	5.32585	24.4536
2022-07-16	0.858493	0.963718	0.963718	0.605729	14.1507	3.6282	3.6282	39.4271
2022-07-17	0.881929	0.927325	0.927325	0.792947	11.8071	7.2675	7.2675	20.7053
2022-07-18	0.699897	0.843507	0.843507	0.507198	30.0103	15.6493	15.6493	49.2802
2022-07-19	0.549364	0.784443	0.784443	0.379522	45.0636	21.5557	21.5557	62.0478
2022-07-20	0.767864	0.888014	0.888014	0.570402	23.2136	11.1986	11.1986	42.9598
2022-07-21	0.755764	0.94993	0.94993	0.528378	24.4236	5.00703	5.00703	47.1622
2022-07-22	0.573381	0.779936	0.779936	0.391099	42.6619	22.0064	22.0064	60.8901
2022-07-23	0.542734	0.731507	0.731507	0.375756	45.7266	26.8493	26.8493	62.4244
2022-07-24	0.475821	0.676503	0.676503	0.327844	52.4179	32.3497	32.3497	67.2156
2022-07-25	0.615992	0.795865	0.795865	0.428661	38.4008	20.4135	20.4135	57.1339
2022-07-26	0.581253	0.822956	0.822956	0.403269	41.8747	17.7044	17.7044	59.6731
2022-07-27	0.744579	0.913319	0.913319	0.527732	25.5421	8.66811	8.66811	47.2268
2022-07-28	0.898607	0.954403	0.954403	0.736051	10.1393	4.55974	4.55974	26.3949
2022-07-29	0.530125	0.760496	0.760496	0.356704	46.9875	23.9504	23.9504	64.3296
2022-07-30	0.782162	0.885766	0.885766	0.614542	21.7838	11.4234	11.4234	38.5458
2022-07-31	0.595264	0.772587	0.772587	0.417011	40.4736	22.7413	22.7413	58.2989
2022-08-01	0.774325	0.931196	0.931196	0.55706	22.5675	6.88037	6.88037	44.294
2022-08-02	0.888365	0.941951	0.941951	0.676325	11.1635	5.8049	5.8049	32.3675
2022-08-03	0.870522	0.947205	0.947205	0.727609	12.9478	5.27951	5.27951	27.2391
2022-08-04	0.895593	0.961792	0.961792	0.698722	10.4407	3.82082	3.82082	30.1278
2022-08-05	0.943504	0.996523	0.996523	0.725409	5.64961	0.347722	0.347722	27.4591
2022-08-06	0.767527	0.93453	0.93453	0.55267	23.2473	6.54701	6.54701	44.733
2022-08-07	0.693492	0.837955	0.837955	0.487427	30.6508	16.2045	16.2045	51.2573
2022-08-08	0.625334	0.812501	0.812501	0.435655	37.4666	18.7499	18.7499	56.4345
2022-08-09	0.742078	0.889127	0.889127	0.543514	25.7922	11.0873	11.0873	45.6486
2022-08-10	0.835258	0.900196	0.900196	0.618979	16.4742	9.98044	9.98044	38.1021
2022-08-11	0.840895	0.916562	0.916562	0.705161	15.9105	8.34377	8.34377	29.4839
2022-08-12	0.948443	0.987694	0.987694	0.912819	5.15569	1.23058	1.23058	8.71813
2022-08-13	0.867494	0.974882	0.974882	0.646663	13.2506	2.51177	2.51177	35.3337
2022-08-14	0.686254	0.861161	0.861161	0.47204	31.3746	13.8839	13.8839	52.796
2022-08-15	0.769754	0.895594	0.895594	0.550209	23.0246	10.4406	10.4406	44.9791
2022-08-16	0.638433	0.854453	0.854453	0.428257	36.1567	14.5547	14.5547	57.1743
2022-08-17	0.530727	0.736649	0.736649	0.370172	46.9273	26.3351	26.3351	62.9828
2022-08-18	0.608088	0.808725	0.808725	0.427533	39.1912	19.1275	19.1275	57.2467
2022-08-19	0.869915	0.951633	0.951633	0.657339	13.0085	4.83673	4.83673	34.2661
2022-08-20	0.836968	0.945114	0.945114	0.63041	16.3032	5.48863	5.48863	36.959
2022-08-21	0.896913	0.936765	0.936765	0.700319	10.3087	6.32348	6.32348	29.9681
2022-08-22	0.792639	0.921131	0.921131	0.587056	20.7361	7.8869	7.8869	41.2944
2022-08-23	0.547906	0.787534	0.787534	0.367367	45.2094	21.2466	21.2466	63.2633
2022-08-24	0.59375	0.804741	0.804741	0.407027	40.625	19.5259	19.5259	59.2973
2022-08-25	0.542243	0.740016	0.740016	0.370518	45.7757	25.9984	25.9984	62.9482
2022-08-26	0.607643	0.82205	0.82205	0.412539	39.2357	17.795	17.795	58.7461
2022-08-27	0.744453	0.857571	0.857571	0.634496	25.5547	14.2429	14.2429	36.5504
2022-08-28	0.960954	0.972152	0.972152	0.787839	3.90459	2.78479	2.78479	21.2161
2022-08-29	0.771747	0.928802	0.928802	0.584274	22.8253	7.11983	7.11983	41.5726
2022-08-30	0.952523	0.975795	0.975795	0.816305	4.74771	2.42052	2.42052	18.3695
2022-08-31	0.701851	0.888132	0.888132	0.486705	29.8149	11.1868	11.1868	51.3295
2022-09-01	0.439289	0.628661	0.628661	0.298793	56.0711	37.1339	37.1339	70.1207
2022-09-02	0.594639	0.81753	0.81753	0.409843	40.5361	18.247	18.247	59.0157
2022-09-03	0.785894	0.909476	0.909476	0.590597	21.4106	9.05236	9.05236	40.9403
2022-09-04	0.893666	0.953496	0.953496	0.69657	10.6334	4.65041	4.65041	30.343
2022-09-05	0.740829	0.938808	0.938808	0.517141	25.9171	6.11922	6.11922	48.2859
2022-09-06	0.94577	0.970505	0.970505	0.814839	5.42298	2.94952	2.94952	18.5161
2022-09-07	0.661068	0.808803	0.808803	0.4564	33.8932	19.1197	19.1197	54.36
2022-09-08	0.735731	0.89349	0.89349	0.516596	26.4269	10.651	10.651	48.3404
2022-09-09	0.868344	0.941785	0.941785	0.700682	13.1656	5.82151	5.82151	29.9318
2022-09-10	0.899279	0.965336	0.965336	0.820298	10.0721	3.4664	3.4664	17.9702
2022-09-11	0.721846	0.882054	0.882054	0.500345	27.8154	11.7946	11.7946	49.9655
2022-09-12	0.721812	0.892929	0.892929	0.501087	27.8188	10.7071	10.7071	49.8913
2022-09-13	0.813281	0.926444	0.926444	0.642773	18.6719	7.35559	7.35559	35.7227
2022-09-14	0.889434	0.936489	0.936489	0.654973	11.0566	6.35109	6.35109	34.5027
2022-09-15	0.867757	0.952114	0.952114	0.687125	13.2243	4.78865	4.78865	31.2875
2022-09-16	0.773844	0.900194	0.900194	0.576719	22.6156	9.98061	9.98061	42.3281
2022-09-17	0.739384	0.898443	0.898443	0.503056	26.0616	10.1557	10.1557	49.6944
2022-09-18	0.945481	0.956827	0.956827	0.83435	5.45191	4.31731	4.31731	16.565
2022-09-19	0.810949	0.957807	0.957807	0.56845	18.9051	4.21928	4.21928	43.155
2022-09-20	0.614871	0.780656	0.780656	0.428544	38.5129	21.9344	21.9344	57.1456
2022-09-21	0.570326	0.760527	0.760527	0.400869	42.9674	23.9473	23.9473	59.9131
2022-09-22	0.662164	0.76574	0.76574	0.469188	33.7836	23.426	23.426	53.0812
2022-09-23	0.492056	0.70398	0.70398	0.339907	50.7944	29.602	29.602	66.0093
2022-09-24	0.625688	0.81977	0.81977	0.427723	37.4312	18.023	18.023	57.2277
2022-09-25	0.918593	0.947122	0.947122	0.760271	8.14073	5.28782	5.28782	23.9729
2022-09-26	0.700302	0.910239	0.910239	0.48989	29.9698	8.97613	8.97613	51.011
2022-09-27	0.61245	0.844732	0.844732	0.426414	38.755	15.5268	15.5268	57.3586
2022-09-28	0.716899	0.915852	0.915852	0.504747	28.3101	8.41482	8.41482	49.5253
2022-09-29	0.921249	0.962709	0.962709	0.835352	7.87508	3.72908	3.72908	16.4648
2022-09-30	0.952182	0.993168	0.993168	0.696498	4.7818	0.68325	0.68325	30.3502
2022-10-01	0.717062	0.867647	0.867647	0.567077	28.2938	13.2353	13.2353	43.2923
2022-10-02	0.776316	0.913103	0.913103	0.545686	22.3684	8.68974	8.68974	45.4314
2022-10-03	0.710594	0.905783	0.905783	0.485557	28.9406	9.42167	9.42167	51.4443
2022-10-04	0.626363	0.826726	0.826726	0.431376	37.3637	17.3274	17.3274	56.8624
2022-10-05	0.918794	0.971258	0.971258	0.776972	8.12065	2.87425	2.87425	22.3028
2022-10-06	0.813802	0.928519	0.928519	0.608379	18.6198	7.14812	7.14812	39.1621
2022-10-07	0.754793	0.891642	0.891642	0.543975	24.5207	10.8358	10.8358	45.6025
2022-10-08	0.672141	0.858251	0.858251	0.476624	32.7859	14.1749	14.1749	52.3376
2022-10-09	0.552918	0.717163	0.717163	0.393606	44.7082	28.2837	28.2837	60.6394
2022-10-10	0.732892	0.883473	0.883473	0.514891	26.7108	11.6527	11.6527	48.5109
2022-10-11	0.726207	0.927754	0.927754	0.508712	27.3793	7.22459	7.22459	49.1288
2022-10-12	0.765892	0.935148	0.935148	0.540984	23.4108	6.48523	6.48523	45.9016
2022-10-13	0.863535	0.986909	0.986909	0.656273	13.6465	1.30914	1.30914	34.3727
2022-10-14	0.874108	0.95306	0.95306	0.707313	12.5892	4.69399	4.69399	29.2687
2022-10-15	0.769485	0.913312	0.913312	0.548084	23.0515	8.6688	8.6688	45.1916
2022-10-16	0.678037	0.824704	0.824704	0.516159	32.1963	17.5296	17.5296	48.3841
2022-10-17	0.548574	0.781944	0.781944	0.381082	45.1426	21.8056	21.8056	61.8918
2022-10-18	0.598409	0.818975	0.818975	0.418094	40.1591	18.1025	18.1025	58.1906
2022-10-19	0.735008	0.904595	0.904595	0.52207	26.4992	9.54046	9.54046	47.793
2022-10-20	0.628392	0.849524	0.849524	0.444294	37.1608	15.0476	15.0476	55.5706
2022-10-21	0.510078	0.717642	0.717642	0.353166	48.9922	28.2358	28.2358	64.6834
2022-10-22	0.71919	0.886902	0.886902	0.497608	28.081	11.3098	11.3098	50.2392
2022-10-23	0.694442	0.831215	0.831215	0.547267	30.5558	16.8785	16.8785	45.2733
2022-10-24	0.65746	0.824371	0.824371	0.463977	34.254	17.5629	17.5629	53.6023
2022-10-25	0.601195	0.833339	0.833339	0.432733	39.8805	16.6661	16.6661	56.7267
2022-10-26	0.658306	0.834689	0.834689	0.463369	34.1694	16.5311	16.5311	53.6631
2022-10-27	0.643149	0.858387	0.858387	0.449385	35.6851	14.1613	14.1613	55.0615
2022-10-28	0.712623	0.862231	0.862231	0.498123	28.7377	13.7769	13.7769	50.1877
2022-10-29	0.366977	0.526799	0.526799	0.249172	63.3023	47.3201	47.3201	75.0828
2022-10-30	0.359393	0.507337	0.507337	0.247688	64.0607	49.2663	49.2663	75.2312
2022-10-31	0.399958	0.570881	0.570881	0.276572	60.0042	42.9119	42.9119	72.3428
2022-11-01	0.684698	0.798735	0.798735	0.518356	31.5302	20.1265	20.1265	48.1644
2022-11-02	0.66489	0.840967	0.840967	0.464655	33.511	15.9033	15.9033	53.5345
2022-11-03	0.856298	0.93851	0.93851	0.724352	14.3702	6.14897	6.14897	27.5648
2022-11-04	0.581152	0.771285	0.771285	0.41395	41.8848	22.8715	22.8715	58.605
2022-11-05	0.615688	0.837971	0.837971	0.428952	38.4312	16.2029	16.2029	57.1048
2022-11-06	0.725582	0.894588	0.894588	0.524334	27.4418	10.5412	10.5412	47.5666
2022-11-07	0.384863	0.555468	0.555468	0.265566	61.5137	44.4532	44.4532	73.4434
2022-11-08	0.728648	0.866769	0.866769	0.510005	27.1352	13.3231	13.3231	48.9995
2022-11-09	0.576482	0.75336	0.75336	0.415536	42.3518	24.664	24.664	58.4464
2022-11-10	0.56674	0.753273	0.753273	0.39496	43.326	24.6727	24.6727	60.504
2022-11-11	0.66529	0.823457	0.823457	0.470576	33.471	17.6543	17.6543	52.9424
2022-11-12	0.787592	0.903561	0.903561	0.594525	21.2408	9.64392	9.64392	40.5475
2022-11-13	0.629176	0.845218	0.845218	0.436174	37.0824	15.4782	15.4782	56.3826
2022-11-14	0.607408	0.792103	0.792103	0.424897	39.2592	20.7897	20.7897	57.5103
2022-11-15	0.800164	0.860535	0.860535	0.624965	19.9836	13.9465	13.9465	37.5035
2022-11-16	0.607698	0.754301	0.754301	0.48772	39.2302	24.5699	24.5699	51.228
2022-11-17	0.548792	0.772793	0.772793	0.390193	45.1208	22.7207	22.7207	60.9807
2022-11-18	0.495366	0.667067	0.667067	0.354687	50.4634	33.2933	33.2933	64.5313
2022-11-19	0.67976	0.876906	0.876906	0.48024	32.024	12.3094	12.3094	51.976
2022-11-20	0.626215	0.84112	0.84112	0.457341	37.3785	15.888	15.888	54.2659
2022-11-21	0.511282	0.722564	0.722564	0.356388	48.8718	27.7436	27.7436	64.3612
2022-11-22	0.482256	0.699396	0.699396	0.341979	51.7744	30.0604	30.0604	65.8021
2022-11-23	0.605366	0.794186	0.794186	0.425688	39.4634	20.5814	20.5814	57.4312
2022-11-24	0.563652	0.784298	0.784298	0.401518	43.6348	21.5702	21.5702	59.8482
2022-11-25	0.488729	0.697157	0.697157	0.338751	51.1271	30.2843	30.2843	66.1249
2022-11-26	0.628882	0.790668	0.790668	0.44259	37.1118	20.9332	20.9332	55.741
2022-11-27	0.40628	0.593802	0.593802	0.287238	59.372	40.6198	40.6198	71.2762
2022-11-28	0.362157	0.53078	0.53078	0.252538	63.7843	46.922	46.922	74.7462
2022-11-29	0.449397	0.655663	0.655663	0.314501	55.0603	34.4337	34.4337	68.5499
2022-11-30	0.446588	0.648774	0.648774	0.308852	55.3412	35.1226	35.1226	69.1148
2022-12-01	0.418335	0.603655	0.603655	0.292897	58.1665	39.6345	39.6345	70.7103
2022-12-02	0.405237	0.587103	0.587103	0.280331	59.4763	41.2897	41.2897	71.9669
2022-12-03	0.402942	0.590811	0.590811	0.2804	59.7058	40.9189	40.9189	71.96
2022-12-04	0.440743	0.63723	0.63723	0.309867	55.9257	36.277	36.277	69.0133
2022-12-05	0.47018	0.688144	0.688144	0.330097	52.982	31.1856	31.1856	66.9903
2022-12-06	0.348985	0.512162	0.512162	0.241785	65.1015	48.7838	48.7838	75.8215
2022-12-07	0.374608	0.550136	0.550136	0.260452	62.5392	44.9864	44.9864	73.9548
2022-12-08	0.415425	0.590626	0.590626	0.286399	58.4575	40.9374	40.9374	71.3601
2022-12-09	0.65963	0.849911	0.849911	0.488078	34.037	15.0089	15.0089	51.1922
2022-12-10	0.718366	0.879413	0.879413	0.526334	28.1634	12.0587	12.0587	47.3666
2022-12-11	0.45088	0.645726	0.645726	0.317729	54.912	35.4274	35.4274	68.2271
2022-12-12	0.427498	0.620526	0.620526	0.297945	57.2502	37.9474	37.9474	70.2055
2022-12-13	0.384707	0.566432	0.566432	0.270163	61.5293	43.3568	43.3568	72.9837
2022-12-14	0.349763	0.515633	0.515633	0.24194	65.0237	48.4367	48.4367	75.806
2022-12-15	0.80789	0.924872	0.924872	0.619684	19.211	7.51277	7.51277	38.0316
2022-12-16	0.544722	0.757734	0.757734	0.38854	45.5278	24.2266	24.2266	61.146
2022-12-17	0.526705	0.761223	0.761223	0.369258	47.3295	23.8777	23.8777	63.0742
2022-12-18	0.563978	0.761886	0.761886	0.409317	43.6022	23.8114	23.8114	59.0683
2022-12-19	0.599386	0.823265	0.823265	0.420714	40.0614	17.6735	17.6735	57.9286
2022-12-20	0.755506	0.900164	0.900164	0.539928	24.4494	9.9836	9.9836	46.0072
2022-12-21	0.361008	0.531803	0.531803	0.250816	63.8992	46.8197	46.8197	74.9184
2022-12-22	0.349024	0.513441	0.513441	0.242385	65.0976	48.6559	48.6559	75.7615
2022-12-23	0.393276	0.57111	0.57111	0.273211	60.6724	42.889	42.889	72.6789
2022-12-24	0.362256	0.532719	0.532719	0.252055	63.7744	46.7281	46.7281	74.7945
2022-12-25	0.404506	0.584569	0.584569	0.282093	59.5494	41.5431	41.5431	71.7907
2022-12-26	0.593131	0.817019	0.817019	0.417399	40.6869	18.2981	18.2981	58.2601
2022-12-27	0.579612	0.769223	0.769223	0.419589	42.0388	23.0777	23.0777	58.0411
2022-12-28	0.415734	0.604049	0.604049	0.290595	58.4266	39.5951	39.5951	70.9405
2022-12-29	0.353535	0.519647	0.519647	0.244859	64.6465	48.0353	48.0353	75.5141
2022-12-30	0.819159	0.905388	0.905388	0.657509	18.0841	9.46125	9.46125	34.2491
2022-12-31	0.560788	0.766519	0.766519	0.396364	43.9212	23.3481	23.3481	60.3636

## Sheet: PAR
	PAR_open	PAR_av
2022-01-01	0.025	0.025
2022-01-01 01:00:00	0	0
2022-01-01 02:00:00	0	0
2022-01-01 03:00:00	0	0
2022-01-01 04:00:00	0	0
2022-01-01 05:00:00	0	0
2022-01-01 06:00:00	0	0
2022-01-01 07:00:00	0	0
2022-01-01 08:00:00	0	0
2022-01-01 09:00:00	0	0
2022-01-01 10:00:00	0	0
2022-01-01 11:00:00	0	0
2022-01-01 12:00:00	0	0
2022-01-01 13:00:00	0	0
2022-01-01 14:00:00	126.825	41.6207
2022-01-01 15:00:00	235.55	59.6436
2022-01-01 16:00:00	323.95	72.9758
2022-01-01 17:00:00	378.6	80.5746
2022-01-01 18:00:00	421.375	58.0485
2022-01-01 19:00:00	406.85	54.7404
2022-01-01 20:00:00	354.25	47.6509
2022-01-01 21:00:00	270.025	40.695
2022-01-01 22:00:00	162.675	33.6229
2022-01-01 23:00:00	48.2	17.9447
2022-01-02	0.05	0.05
2022-01-02 01:00:00	0	0
2022-01-02 02:00:00	0	0
2022-01-02 03:00:00	0	0
2022-01-02 04:00:00	0	0
2022-01-02 05:00:00	0	0
2022-01-02 06:00:00	0	0
2022-01-02 07:00:00	0	0
2022-01-02 08:00:00	0	0
2022-01-02 09:00:00	0	0
2022-01-02 10:00:00	0	0
2022-01-02 11:00:00	0	0
2022-01-02 12:00:00	0	0
2022-01-02 13:00:00	0	0
2022-01-02 14:00:00	133.5	31.9312
2022-01-02 15:00:00	244.7	41.3183
2022-01-02 16:00:00	334.7	48.7184
2022-01-02 17:00:00	393.725	55.5992
2022-01-02 18:00:00	416.5	58.2995
2022-01-02 19:00:00	402.275	55.9872
2022-01-02 20:00:00	350.4	48.1656
2022-01-02 21:00:00	264.55	45.4643
2022-01-02 22:00:00	152.85	39.019
2022-01-02 23:00:00	45.725	19.2357
2022-01-03	0.075	0.075
2022-01-03 01:00:00	0	0
2022-01-03 02:00:00	0	0
2022-01-03 03:00:00	0	0
2022-01-03 04:00:00	0	0
2022-01-03 05:00:00	0	0
2022-01-03 06:00:00	0	0
2022-01-03 07:00:00	0	0
2022-01-03 08:00:00	0	0
2022-01-03 09:00:00	0	0
2022-01-03 10:00:00	0	0
2022-01-03 11:00:00	0	0
2022-01-03 12:00:00	0	0
2022-01-03 13:00:00	0	0
2022-01-03 14:00:00	115.05	49.1164
2022-01-03 15:00:00	240.15	45.5946
2022-01-03 16:00:00	339.375	47.3689
2022-01-03 17:00:00	400.175	54.817
2022-01-03 18:00:00	423.325	58.4617
2022-01-03 19:00:00	409.125	55.1052
2022-01-03 20:00:00	357.325	47.8893
2022-01-03 21:00:00	272.775	41.6233
2022-01-03 22:00:00	164.675	35.1965
2022-01-03 23:00:00	50.55	18.8673
2022-01-04	0.1	0.1
2022-01-04 01:00:00	0	0
2022-01-04 02:00:00	0	0
2022-01-04 03:00:00	0	0
2022-01-04 04:00:00	0	0
2022-01-04 05:00:00	0	0
2022-01-04 06:00:00	0	0
2022-01-04 07:00:00	0	0
2022-01-04 08:00:00	0	0
2022-01-04 09:00:00	0	0
2022-01-04 10:00:00	0	0
2022-01-04 11:00:00	0	0
2022-01-04 12:00:00	0	0
2022-01-04 13:00:00	0	0
2022-01-04 14:00:00	130.125	43.2283
2022-01-04 15:00:00	254.95	40.7833
2022-01-04 16:00:00	349.375	47.3901
2022-01-04 17:00:00	410.275	54.8047
2022-01-04 18:00:00	434.7	58.0134
2022-01-04 19:00:00	419.75	54.5953
2022-01-04 20:00:00	365.725	48.2112
2022-01-04 21:00:00	280.2	41.8448
2022-01-04 22:00:00	170.525	35.1861
2022-01-04 23:00:00	53.05	19.5065
2022-01-05	0.15	0.15
2022-01-05 01:00:00	0	0
2022-01-05 02:00:00	0	0
2022-01-05 03:00:00	0	0
2022-01-05 04:00:00	0	0
2022-01-05 05:00:00	0	0
2022-01-05 06:00:00	0	0
2022-01-05 07:00:00	0	0
2022-01-05 08:00:00	0	0
2022-01-05 09:00:00	0	0
2022-01-05 10:00:00	0	0
2022-01-05 11:00:00	0	0
2022-01-05 12:00:00	0	0
2022-01-05 13:00:00	0	0
2022-01-05 14:00:00	137.4	32.4267
2022-01-05 15:00:00	253.425	40.8816
2022-01-05 16:00:00	347.025	47.9175
2022-01-05 17:00:00	408.2	55.1219
2022-01-05 18:00:00	434.375	59.3297
2022-01-05 19:00:00	418.375	56.2511
2022-01-05 20:00:00	365.225	48.9006
2022-01-05 21:00:00	279.9	41.7905
2022-01-05 22:00:00	169.975	35.5608
2022-01-05 23:00:00	53.625	19.71
2022-01-06	0.175	0.175
2022-01-06 01:00:00	0	0
2022-01-06 02:00:00	0	0
2022-01-06 03:00:00	0	0
2022-01-06 04:00:00	0	0
2022-01-06 05:00:00	0	0
2022-01-06 06:00:00	0	0
2022-01-06 07:00:00	0	0
2022-01-06 08:00:00	0	0
2022-01-06 09:00:00	0	0
2022-01-06 10:00:00	0	0
2022-01-06 11:00:00	0	0
2022-01-06 12:00:00	0	0
2022-01-06 13:00:00	0	0
2022-01-06 14:00:00	120	50.746
2022-01-06 15:00:00	247.9	41.333
2022-01-06 16:00:00	340.975	48.2709
2022-01-06 17:00:00	402.925	55.0062
2022-01-06 18:00:00	428.9	58.965
2022-01-06 19:00:00	416.55	54.4911
2022-01-06 20:00:00	368.05	46.5979
2022-01-06 21:00:00	278.9	41.4904
2022-01-06 22:00:00	170.3	35.5139
2022-01-06 23:00:00	54.7	19.949
2022-01-07	0.2	0.2
2022-01-07 01:00:00	0	0
2022-01-07 02:00:00	0	0
2022-01-07 03:00:00	0	0
2022-01-07 04:00:00	0	0
2022-01-07 05:00:00	0	0
2022-01-07 06:00:00	0	0
2022-01-07 07:00:00	0	0
2022-01-07 08:00:00	0	0
2022-01-07 09:00:00	0	0
2022-01-07 10:00:00	0	0
2022-01-07 11:00:00	0	0
2022-01-07 12:00:00	0	0
2022-01-07 13:00:00	0	0
2022-01-07 14:00:00	133.375	33.9913
2022-01-07 15:00:00	247.675	43.9449
2022-01-07 16:00:00	339.6	51.5783
2022-01-07 17:00:00	401.425	59.9431
2022-01-07 18:00:00	425.825	57.7634
2022-01-07 19:00:00	411.175	55.8044
2022-01-07 20:00:00	359.525	49.5956
2022-01-07 21:00:00	275.4	42.6631
2022-01-07 22:00:00	162.275	37.5622
2022-01-07 23:00:00	50.425	24.7086
2022-01-08	0.275	0.275
2022-01-08 01:00:00	0	0
2022-01-08 02:00:00	0	0
2022-01-08 03:00:00	0	0
2022-01-08 04:00:00	0	0
2022-01-08 05:00:00	0	0
2022-01-08 06:00:00	0	0
2022-01-08 07:00:00	0	0
2022-01-08 08:00:00	0	0
2022-01-08 09:00:00	0	0
2022-01-08 10:00:00	0	0
2022-01-08 11:00:00	0	0
2022-01-08 12:00:00	0	0
2022-01-08 13:00:00	0	0
2022-01-08 14:00:00	106.425	48.3398
2022-01-08 15:00:00	224.625	59.1651
2022-01-08 16:00:00	324.95	61.12
2022-01-08 17:00:00	407.7	58.0864
2022-01-08 18:00:00	436.525	56.6989
2022-01-08 19:00:00	419.125	53.4551
2022-01-08 20:00:00	368.95	47.1223
2022-01-08 21:00:00	274.825	41.8727
2022-01-08 22:00:00	168.625	45.3187
2022-01-08 23:00:00	45.35	23.2197
2022-01-09	0.3	0.3
2022-01-09 01:00:00	0	0
2022-01-09 02:00:00	0	0
2022-01-09 03:00:00	0	0
2022-01-09 04:00:00	0	0
2022-01-09 05:00:00	0	0
2022-01-09 06:00:00	0	0
2022-01-09 07:00:00	0	0
2022-01-09 08:00:00	0	0
2022-01-09 09:00:00	0	0
2022-01-09 10:00:00	0	0
2022-01-09 11:00:00	0	0
2022-01-09 12:00:00	0	0
2022-01-09 13:00:00	0	0
2022-01-09 14:00:00	136.9	32.0068
2022-01-09 15:00:00	252.7	40.1317
2022-01-09 16:00:00	347.525	47.4359
2022-01-09 17:00:00	407.05	54.1775
2022-01-09 18:00:00	433.325	57.7527
2022-01-09 19:00:00	419.4	55.0221
2022-01-09 20:00:00	369.25	48.1854
2022-01-09 21:00:00	283.9	42.6421
2022-01-09 22:00:00	173.225	36.3347
2022-01-09 23:00:00	57.2	21.2714
2022-01-10	0.425	0.425
2022-01-10 01:00:00	0	0
2022-01-10 02:00:00	0	0
2022-01-10 03:00:00	0	0
2022-01-10 04:00:00	0	0
2022-01-10 05:00:00	0	0
2022-01-10 06:00:00	0	0
2022-01-10 07:00:00	0	0
2022-01-10 08:00:00	0	0
2022-01-10 09:00:00	0	0
2022-01-10 10:00:00	0	0
2022-01-10 11:00:00	0	0
2022-01-10 12:00:00	0	0
2022-01-10 13:00:00	0	0
2022-01-10 14:00:00	130.875	35.0031
2022-01-10 15:00:00	254.25	40.4241
2022-01-10 16:00:00	349.075	47.9037
2022-01-10 17:00:00	401.75	60.3787
2022-01-10 18:00:00	439	59.0687
2022-01-10 19:00:00	426.225	55.9401
2022-01-10 20:00:00	374.675	48.5083
2022-01-10 21:00:00	288.775	42.6457
2022-01-10 22:00:00	179.25	35.7621
2022-01-10 23:00:00	59.9	22.3787
2022-01-11	0.475	0.475
2022-01-11 01:00:00	0	0
2022-01-11 02:00:00	0	0
2022-01-11 03:00:00	0	0
2022-01-11 04:00:00	0	0
2022-01-11 05:00:00	0	0
2022-01-11 06:00:00	0	0
2022-01-11 07:00:00	0	0
2022-01-11 08:00:00	0	0
2022-01-11 09:00:00	0	0
2022-01-11 10:00:00	0	0
2022-01-11 11:00:00	0	0
2022-01-11 12:00:00	0	0
2022-01-11 13:00:00	0	0
2022-01-11 14:00:00	116.925	53.0202
2022-01-11 15:00:00	228.25	69.6743
2022-01-11 16:00:00	342.325	49.5555
2022-01-11 17:00:00	404.8	56.0518
2022-01-11 18:00:00	431.55	60.5027
2022-01-11 19:00:00	419.4	55.6348
2022-01-11 20:00:00	369.2	47.7685
2022-01-11 21:00:00	284.225	42.1817
2022-01-11 22:00:00	176.7	36.2189
2022-01-11 23:00:00	59.375	22.2747
2022-01-12	0.55	0.55
2022-01-12 01:00:00	0	0
2022-01-12 02:00:00	0	0
2022-01-12 03:00:00	0	0
2022-01-12 04:00:00	0	0
2022-01-12 05:00:00	0	0
2022-01-12 06:00:00	0	0
2022-01-12 07:00:00	0	0
2022-01-12 08:00:00	0	0
2022-01-12 09:00:00	0	0
2022-01-12 10:00:00	0	0
2022-01-12 11:00:00	0	0
2022-01-12 12:00:00	0	0
2022-01-12 13:00:00	0	0
2022-01-12 14:00:00	131.525	32.4473
2022-01-12 15:00:00	245.15	42.1766
2022-01-12 16:00:00	338.325	49.5647
2022-01-12 17:00:00	401.05	57.0591
2022-01-12 18:00:00	429.175	61.0693
2022-01-12 19:00:00	416.975	58.0144
2022-01-12 20:00:00	366.9	50.6083
2022-01-12 21:00:00	285.65	41.6383
2022-01-12 22:00:00	177.725	35.7246
2022-01-12 23:00:00	60.625	22.6028
2022-01-13	0.6	0.6
2022-01-13 01:00:00	0	0
2022-01-13 02:00:00	0	0
2022-01-13 03:00:00	0	0
2022-01-13 04:00:00	0	0
2022-01-13 05:00:00	0	0
2022-01-13 06:00:00	0	0
2022-01-13 07:00:00	0	0
2022-01-13 08:00:00	0	0
2022-01-13 09:00:00	0	0
2022-01-13 10:00:00	0	0
2022-01-13 11:00:00	0	0
2022-01-13 12:00:00	0	0
2022-01-13 13:00:00	0	0
2022-01-13 14:00:00	130.525	32.8153
2022-01-13 15:00:00	244.95	42.305
2022-01-13 16:00:00	338.75	49.1806
2022-01-13 17:00:00	402.95	55.8755
2022-01-13 18:00:00	428.9	61.379
2022-01-13 19:00:00	419.225	56.2476
2022-01-13 20:00:00	369.325	49.4713
2022-01-13 21:00:00	287.325	41.6685
2022-01-13 22:00:00	170.45	37.7736
2022-01-13 23:00:00	62	22.6983
2022-01-14	0.7	0.7
2022-01-14 01:00:00	0	0
2022-01-14 02:00:00	0	0
2022-01-14 03:00:00	0	0
2022-01-14 04:00:00	0	0
2022-01-14 05:00:00	0	0
2022-01-14 06:00:00	0	0
2022-01-14 07:00:00	0	0
2022-01-14 08:00:00	0	0
2022-01-14 09:00:00	0	0
2022-01-14 10:00:00	0	0
2022-01-14 11:00:00	0	0
2022-01-14 12:00:00	0	0
2022-01-14 13:00:00	0	0
2022-01-14 14:00:00	100.2	34.2714
2022-01-14 15:00:00	209.25	71.3278
2022-01-14 16:00:00	290.2	83.7057
2022-01-14 17:00:00	362.15	111.862
2022-01-14 18:00:00	363.775	138.835
2022-01-14 19:00:00	287.425	131.258
2022-01-14 20:00:00	278.025	128.662
2022-01-14 21:00:00	214.025	97.5176
2022-01-14 22:00:00	120.35	61.191
2022-01-14 23:00:00	63.625	23.352
2022-01-15	0.75	0.75
2022-01-15 01:00:00	0	0
2022-01-15 02:00:00	0	0
2022-01-15 03:00:00	0	0
2022-01-15 04:00:00	0	0
2022-01-15 05:00:00	0	0
2022-01-15 06:00:00	0	0
2022-01-15 07:00:00	0	0
2022-01-15 08:00:00	0	0
2022-01-15 09:00:00	0	0
2022-01-15 10:00:00	0	0
2022-01-15 11:00:00	0	0
2022-01-15 12:00:00	0	0
2022-01-15 13:00:00	0	0
2022-01-15 14:00:00	130.2	35.9835
2022-01-15 15:00:00	247.15	42.6468
2022-01-15 16:00:00	344.1	47.9647
2022-01-15 17:00:00	406.975	55.8831
2022-01-15 18:00:00	435.4	57.1415
2022-01-15 19:00:00	422.95	57.0191
2022-01-15 20:00:00	374.2	49.1718
2022-01-15 21:00:00	291.15	42.6855
2022-01-15 22:00:00	184.125	34.6416
2022-01-15 23:00:00	62.725	27.1459
2022-01-16	0.85	0.85
2022-01-16 01:00:00	0	0
2022-01-16 02:00:00	0	0
2022-01-16 03:00:00	0	0
2022-01-16 04:00:00	0	0
2022-01-16 05:00:00	0	0
2022-01-16 06:00:00	0	0
2022-01-16 07:00:00	0	0
2022-01-16 08:00:00	0	0
2022-01-16 09:00:00	0	0
2022-01-16 10:00:00	0	0
2022-01-16 11:00:00	0	0
2022-01-16 12:00:00	0	0
2022-01-16 13:00:00	0	0
2022-01-16 14:00:00	131.875	38.0771
2022-01-16 15:00:00	243.075	42.3108
2022-01-16 16:00:00	330.875	53.6583
2022-01-16 17:00:00	404.675	56.2477
2022-01-16 18:00:00	441.25	58.7738
2022-01-16 19:00:00	430.225	53.8076
2022-01-16 20:00:00	376.275	49.2656
2022-01-16 21:00:00	297.4	43.674
2022-01-16 22:00:00	185.65	37.913
2022-01-16 23:00:00	64.85	24.1365
2022-01-17	0.925	0.925
2022-01-17 01:00:00	0	0
2022-01-17 02:00:00	0	0
2022-01-17 03:00:00	0	0
2022-01-17 04:00:00	0	0
2022-01-17 05:00:00	0	0
2022-01-17 06:00:00	0	0
2022-01-17 07:00:00	0	0
2022-01-17 08:00:00	0	0
2022-01-17 09:00:00	0	0
2022-01-17 10:00:00	0	0
2022-01-17 11:00:00	0	0
2022-01-17 12:00:00	0	0
2022-01-17 13:00:00	0	0
2022-01-17 14:00:00	122.275	46.7512
2022-01-17 15:00:00	254	42.6394
2022-01-17 16:00:00	340.925	56.3991
2022-01-17 17:00:00	423.775	50.1275
2022-01-17 18:00:00	452.925	54.2895
2022-01-17 19:00:00	438.65	51.9367
2022-01-17 20:00:00	390.45	47.9837
2022-01-17 21:00:00	306.65	42.9978
2022-01-17 22:00:00	191.925	37.0059
2022-01-17 23:00:00	68.8	24.3782
2022-01-18	1.05	1.05
2022-01-18 01:00:00	0	0
2022-01-18 02:00:00	0	0
2022-01-18 03:00:00	0	0
2022-01-18 04:00:00	0	0
2022-01-18 05:00:00	0	0
2022-01-18 06:00:00	0	0
2022-01-18 07:00:00	0	0
2022-01-18 08:00:00	0	0
2022-01-18 09:00:00	0	0
2022-01-18 10:00:00	0	0
2022-01-18 11:00:00	0	0
2022-01-18 12:00:00	0	0
2022-01-18 13:00:00	0	0
2022-01-18 14:00:00	115.05	38.3228
2022-01-18 15:00:00	241.15	49.2151
2022-01-18 16:00:00	356.35	43.9811
2022-01-18 17:00:00	418.125	49.7984
2022-01-18 18:00:00	443.35	65.5932
2022-01-18 19:00:00	438.475	60.8149
2022-01-18 20:00:00	384.6	62.039
2022-01-18 21:00:00	289.65	65.1412
2022-01-18 22:00:00	177.95	56.5114
2022-01-18 23:00:00	64.4	30.5839
2022-01-19	1.2	1.2
2022-01-19 01:00:00	0	0
2022-01-19 02:00:00	0	0
2022-01-19 03:00:00	0	0
2022-01-19 04:00:00	0	0
2022-01-19 05:00:00	0	0
2022-01-19 06:00:00	0	0
2022-01-19 07:00:00	0	0
2022-01-19 08:00:00	0	0
2022-01-19 09:00:00	0	0
2022-01-19 10:00:00	0	0
2022-01-19 11:00:00	0	0
2022-01-19 12:00:00	0	0
2022-01-19 13:00:00	0	0
2022-01-19 14:00:00	118.275	45.7542
2022-01-19 15:00:00	243.55	51.3068
2022-01-19 16:00:00	352.725	51.531
2022-01-19 17:00:00	424.375	52.656
2022-01-19 18:00:00	453.425	55.4206
2022-01-19 19:00:00	436.75	54.0799
2022-01-19 20:00:00	387.925	49.6929
2022-01-19 21:00:00	303.125	43.2221
2022-01-19 22:00:00	190.25	38.0088
2022-01-19 23:00:00	70.525	25.373
2022-01-20	1.25	1.25
2022-01-20 01:00:00	0	0
2022-01-20 02:00:00	0	0
2022-01-20 03:00:00	0	0
2022-01-20 04:00:00	0	0
2022-01-20 05:00:00	0	0
2022-01-20 06:00:00	0	0
2022-01-20 07:00:00	0	0
2022-01-20 08:00:00	0	0
2022-01-20 09:00:00	0	0
2022-01-20 10:00:00	0	0
2022-01-20 11:00:00	0	0
2022-01-20 12:00:00	0	0
2022-01-20 13:00:00	0	0
2022-01-20 14:00:00	122.125	44.5224
2022-01-20 15:00:00	235.675	61.7035
2022-01-20 16:00:00	340.15	68.3642
2022-01-20 17:00:00	411.975	69.8627
2022-01-20 18:00:00	448.625	69.926
2022-01-20 19:00:00	438.725	61.7444
2022-01-20 20:00:00	381.175	57.6117
2022-01-20 21:00:00	298	55.4751
2022-01-20 22:00:00	185.95	52.7372
2022-01-20 23:00:00	67.35	34.2492
2022-01-21	1.35	1.35
2022-01-21 01:00:00	0	0
2022-01-21 02:00:00	0	0
2022-01-21 03:00:00	0	0
2022-01-21 04:00:00	0	0
2022-01-21 05:00:00	0	0
2022-01-21 06:00:00	0	0
2022-01-21 07:00:00	0	0
2022-01-21 08:00:00	0	0
2022-01-21 09:00:00	0	0
2022-01-21 10:00:00	0	0
2022-01-21 11:00:00	0	0
2022-01-21 12:00:00	0	0
2022-01-21 13:00:00	0	0
2022-01-21 14:00:00	125.55	42.0333
2022-01-21 15:00:00	238	58.6188
2022-01-21 16:00:00	335.55	64.3319
2022-01-21 17:00:00	402.975	70.228
2022-01-21 18:00:00	436.775	65.3398
2022-01-21 19:00:00	407.825	104.491
2022-01-21 20:00:00	285.125	155.199
2022-01-21 21:00:00	185.25	138.645
2022-01-21 22:00:00	95.6	80.0453
2022-01-21 23:00:00	40.325	30.7818
2022-01-22	1.65	1.65
2022-01-22 01:00:00	0	0
2022-01-22 02:00:00	0	0
2022-01-22 03:00:00	0	0
2022-01-22 04:00:00	0	0
2022-01-22 05:00:00	0	0
2022-01-22 06:00:00	0	0
2022-01-22 07:00:00	0	0
2022-01-22 08:00:00	0	0
2022-01-22 09:00:00	0	0
2022-01-22 10:00:00	0	0
2022-01-22 11:00:00	0	0
2022-01-22 12:00:00	0	0
2022-01-22 13:00:00	0	0
2022-01-22 14:00:00	126.275	37.4449
2022-01-22 15:00:00	241.6	44.4134
2022-01-22 16:00:00	335.25	52.4193
2022-01-22 17:00:00	395.275	70.1423
2022-01-22 18:00:00	428.675	72.583
2022-01-22 19:00:00	371.975	117.2
2022-01-22 20:00:00	281.85	165.666
2022-01-22 21:00:00	198.775	103.329
2022-01-22 22:00:00	88	63.8498
2022-01-22 23:00:00	36.125	30.8984
2022-01-23	0.95	0.95
2022-01-23 01:00:00	0	0
2022-01-23 02:00:00	0	0
2022-01-23 03:00:00	0	0
2022-01-23 04:00:00	0	0
2022-01-23 05:00:00	0	0
2022-01-23 06:00:00	0	0
2022-01-23 07:00:00	0	0
2022-01-23 08:00:00	0	0
2022-01-23 09:00:00	0	0
2022-01-23 10:00:00	0	0
2022-01-23 11:00:00	0	0
2022-01-23 12:00:00	0	0
2022-01-23 13:00:00	0	0
2022-01-23 14:00:00	47	36.2526
2022-01-23 15:00:00	112.525	77.5265
2022-01-23 16:00:00	190.875	106.449
2022-01-23 17:00:00	211.225	127.326
2022-01-23 18:00:00	221.2	171.213
2022-01-23 19:00:00	199.3	154.36
2022-01-23 20:00:00	144.225	117.324
2022-01-23 21:00:00	110.3	89.3984
2022-01-23 22:00:00	59.525	43.8758
2022-01-23 23:00:00	24.625	21.9386
2022-01-24	0.725	0.725
2022-01-24 01:00:00	0	0
2022-01-24 02:00:00	0	0
2022-01-24 03:00:00	0	0
2022-01-24 04:00:00	0	0
2022-01-24 05:00:00	0	0
2022-01-24 06:00:00	0	0
2022-01-24 07:00:00	0	0
2022-01-24 08:00:00	0	0
2022-01-24 09:00:00	0	0
2022-01-24 10:00:00	0	0
2022-01-24 11:00:00	0	0
2022-01-24 12:00:00	0	0
2022-01-24 13:00:00	0	0
2022-01-24 14:00:00	92.375	54.9751
2022-01-24 15:00:00	213.925	85.0443
2022-01-24 16:00:00	346.65	64.1746
2022-01-24 17:00:00	420.5	53.9331
2022-01-24 18:00:00	448.2	69.5194
2022-01-24 19:00:00	348.775	114.977
2022-01-24 20:00:00	247.4	127.444
2022-01-24 21:00:00	162.55	98.2924
2022-01-24 22:00:00	78.45	54.4644
2022-01-24 23:00:00	42.975	25.8626
2022-01-25	1.325	1.325
2022-01-25 01:00:00	0	0
2022-01-25 02:00:00	0	0
2022-01-25 03:00:00	0	0
2022-01-25 04:00:00	0	0
2022-01-25 05:00:00	0	0
2022-01-25 06:00:00	0	0
2022-01-25 07:00:00	0	0
2022-01-25 08:00:00	0	0
2022-01-25 09:00:00	0	0
2022-01-25 10:00:00	0	0
2022-01-25 11:00:00	0	0
2022-01-25 12:00:00	0	0
2022-01-25 13:00:00	0	0
2022-01-25 14:00:00	86.225	67.1032
2022-01-25 15:00:00	217.25	79.6924
2022-01-25 16:00:00	344.75	49.5206
2022-01-25 17:00:00	410.5	58.679
2022-01-25 18:00:00	438.625	61.8598
2022-01-25 19:00:00	428.875	67.1206
2022-01-25 20:00:00	362.75	78.1293
2022-01-25 21:00:00	286.525	46.6273
2022-01-25 22:00:00	131.4	63.6994
2022-01-25 23:00:00	43.2	22.9686
2022-01-26	1.55	1.55
2022-01-26 01:00:00	0	0
2022-01-26 02:00:00	0	0
2022-01-26 03:00:00	0	0
2022-01-26 04:00:00	0	0
2022-01-26 05:00:00	0	0
2022-01-26 06:00:00	0	0
2022-01-26 07:00:00	0	0
2022-01-26 08:00:00	0	0
2022-01-26 09:00:00	0	0
2022-01-26 10:00:00	0	0
2022-01-26 11:00:00	0	0
2022-01-26 12:00:00	0	0
2022-01-26 13:00:00	0	0
2022-01-26 14:00:00	111.55	54.0361
2022-01-26 15:00:00	236.95	60.1897
2022-01-26 16:00:00	341.925	52.7713
2022-01-26 17:00:00	407.75	60.2629
2022-01-26 18:00:00	437.525	66.0359
2022-01-26 19:00:00	429	61.722
2022-01-26 20:00:00	381.95	69.4738
2022-01-26 21:00:00	263.275	54.9565
2022-01-26 22:00:00	136.5	70.8951
2022-01-26 23:00:00	49.7	24.5666
2022-01-27	1.775	1.775
2022-01-27 01:00:00	0	0
2022-01-27 02:00:00	0	0
2022-01-27 03:00:00	0	0
2022-01-27 04:00:00	0	0
2022-01-27 05:00:00	0	0
2022-01-27 06:00:00	0	0
2022-01-27 07:00:00	0	0
2022-01-27 08:00:00	0	0
2022-01-27 09:00:00	0	0
2022-01-27 10:00:00	0	0
2022-01-27 11:00:00	0	0
2022-01-27 12:00:00	0	0
2022-01-27 13:00:00	0	0
2022-01-27 14:00:00	129.075	35.6121
2022-01-27 15:00:00	242.025	47.4423
2022-01-27 16:00:00	341.65	53.2285
2022-01-27 17:00:00	407.75	60.1066
2022-01-27 18:00:00	437.675	66.2689
2022-01-27 19:00:00	431.5	63.398
2022-01-27 20:00:00	354.375	83.8335
2022-01-27 21:00:00	209.5	96.0047
2022-01-27 22:00:00	148.975	73.0794
2022-01-27 23:00:00	70.175	29.3933
2022-01-28	3.175	2.46784
2022-01-28 01:00:00	0	0
2022-01-28 02:00:00	0	0
2022-01-28 03:00:00	0	0
2022-01-28 04:00:00	0	0
2022-01-28 05:00:00	0	0
2022-01-28 06:00:00	0	0
2022-01-28 07:00:00	0	0
2022-01-28 08:00:00	0	0
2022-01-28 09:00:00	0	0
2022-01-28 10:00:00	0	0
2022-01-28 11:00:00	0	0
2022-01-28 12:00:00	0	0
2022-01-28 13:00:00	0	0
2022-01-28 14:00:00	132.625	35.4644
2022-01-28 15:00:00	250.4	45.3028
2022-01-28 16:00:00	347.525	52.7137
2022-01-28 17:00:00	413.225	59.4454
2022-01-28 18:00:00	446	62.6651
2022-01-28 19:00:00	432.225	79.4912
2022-01-28 20:00:00	358.825	63.8039
2022-01-28 21:00:00	276.325	63.3635
2022-01-28 22:00:00	141.075	61.1511
2022-01-28 23:00:00	65.475	33.0947
2022-01-29	2.975	2.49138
2022-01-29 01:00:00	0	0
2022-01-29 02:00:00	0	0
2022-01-29 03:00:00	0	0
2022-01-29 04:00:00	0	0
2022-01-29 05:00:00	0	0
2022-01-29 06:00:00	0	0
2022-01-29 07:00:00	0	0
2022-01-29 08:00:00	0	0
2022-01-29 09:00:00	0	0
2022-01-29 10:00:00	0	0
2022-01-29 11:00:00	0	0
2022-01-29 12:00:00	0	0
2022-01-29 13:00:00	0	0
2022-01-29 14:00:00	108.45	58.1398
2022-01-29 15:00:00	227.175	77.2608
2022-01-29 16:00:00	356.225	52.9254
2022-01-29 17:00:00	419.2	56.7501
2022-01-29 18:00:00	430.5	92.0073
2022-01-29 19:00:00	421.525	97.4427
2022-01-29 20:00:00	335.7	102.939
2022-01-29 21:00:00	288.3	69.8825
2022-01-29 22:00:00	162.35	75.3823
2022-01-29 23:00:00	68.3	31.7144
2022-01-30	3.45	2.65028
2022-01-30 01:00:00	0	0
2022-01-30 02:00:00	0	0
2022-01-30 03:00:00	0	0
2022-01-30 04:00:00	0	0
2022-01-30 05:00:00	0	0
2022-01-30 06:00:00	0	0
2022-01-30 07:00:00	0	0
2022-01-30 08:00:00	0	0
2022-01-30 09:00:00	0	0
2022-01-30 10:00:00	0	0
2022-01-30 11:00:00	0	0
2022-01-30 12:00:00	0	0
2022-01-30 13:00:00	0	0
2022-01-30 14:00:00	136.475	35.2985
2022-01-30 15:00:00	254.4	46.0539
2022-01-30 16:00:00	352.05	52.6302
2022-01-30 17:00:00	419.75	60.3053
2022-01-30 18:00:00	442.95	78.8437
2022-01-30 19:00:00	444.975	62.0989
2022-01-30 20:00:00	386.825	60.1548
2022-01-30 21:00:00	311	52.6497
2022-01-30 22:00:00	194.1	53.7534
2022-01-30 23:00:00	78.075	35.8861
2022-01-31	3.325	2.73553
2022-01-31 01:00:00	0	0
2022-01-31 02:00:00	0	0
2022-01-31 03:00:00	0	0
2022-01-31 04:00:00	0	0
2022-01-31 05:00:00	0	0
2022-01-31 06:00:00	0	0
2022-01-31 07:00:00	0	0
2022-01-31 08:00:00	0	0
2022-01-31 09:00:00	0	0
2022-01-31 10:00:00	0	0
2022-01-31 11:00:00	0	0
2022-01-31 12:00:00	0	0
2022-01-31 13:00:00	0	0
2022-01-31 14:00:00	101.375	54.3563
2022-01-31 15:00:00	160.775	96.4549
2022-01-31 16:00:00	306.8	73.3226
2022-01-31 17:00:00	373.875	92.389
2022-01-31 18:00:00	371.225	148.318
2022-01-31 19:00:00	349	190.361
2022-01-31 20:00:00	267.675	150.602
2022-01-31 21:00:00	174.55	113.707
2022-01-31 22:00:00	115.775	94.3498
2022-01-31 23:00:00	55.125	39.7338
2022-02-01	3.35	2.69806
2022-02-01 01:00:00	0	0
2022-02-01 02:00:00	0	0
2022-02-01 03:00:00	0	0
2022-02-01 04:00:00	0	0
2022-02-01 05:00:00	0	0
2022-02-01 06:00:00	0	0
2022-02-01 07:00:00	0	0
2022-02-01 08:00:00	0	0
2022-02-01 09:00:00	0	0
2022-02-01 10:00:00	0	0
2022-02-01 11:00:00	0	0
2022-02-01 12:00:00	0	0
2022-02-01 13:00:00	0	0
2022-02-01 14:00:00	126.825	49.093
2022-02-01 15:00:00	241.85	66.7712
2022-02-01 16:00:00	345.125	68.5183
2022-02-01 17:00:00	419.475	71.9059
2022-02-01 18:00:00	448.125	75.9863
2022-02-01 19:00:00	425.975	95.8696
2022-02-01 20:00:00	380.3	82.6126
2022-02-01 21:00:00	298.575	66.2546
2022-02-01 22:00:00	190.825	67.0899
2022-02-01 23:00:00	66.225	45.1123
2022-02-02	3.45	3.36965
2022-02-02 01:00:00	0	0
2022-02-02 02:00:00	0	0
2022-02-02 03:00:00	0	0
2022-02-02 04:00:00	0	0
2022-02-02 05:00:00	0	0
2022-02-02 06:00:00	0	0
2022-02-02 07:00:00	0	0
2022-02-02 08:00:00	0	0
2022-02-02 09:00:00	0	0
2022-02-02 10:00:00	0	0
2022-02-02 11:00:00	0	0
2022-02-02 12:00:00	0	0
2022-02-02 13:00:00	0	0
2022-02-02 14:00:00	138.325	37.0787
2022-02-02 15:00:00	252.2	53.9767
2022-02-02 16:00:00	356	63.5217
2022-02-02 17:00:00	424.35	68.5942
2022-02-02 18:00:00	447.475	91.1798
2022-02-02 19:00:00	437.1	65.6682
2022-02-02 20:00:00	358.9	79.9434
2022-02-02 21:00:00	294.125	61.5748
2022-02-02 22:00:00	173.975	63.2863
2022-02-02 23:00:00	70.475	30.7555
2022-02-03	4.65	3.53278
2022-02-03 01:00:00	0	0
2022-02-03 02:00:00	0	0
2022-02-03 03:00:00	0	0
2022-02-03 04:00:00	0	0
2022-02-03 05:00:00	0	0
2022-02-03 06:00:00	0	0
2022-02-03 07:00:00	0	0
2022-02-03 08:00:00	0	0
2022-02-03 09:00:00	0	0
2022-02-03 10:00:00	0	0
2022-02-03 11:00:00	0	0
2022-02-03 12:00:00	0	0
2022-02-03 13:00:00	0	0
2022-02-03 14:00:00	131.75	44.9336
2022-02-03 15:00:00	253.575	60.8941
2022-02-03 16:00:00	339.25	78.8947
2022-02-03 17:00:00	326.725	143.702
2022-02-03 18:00:00	381.9	181.798
2022-02-03 19:00:00	285.7	192.601
2022-02-03 20:00:00	284.375	126.82
2022-02-03 21:00:00	214.225	87.1673
2022-02-03 22:00:00	106.5	62.1583
2022-02-03 23:00:00	53.725	29.2479
2022-02-04	3.675	3.10226
2022-02-04 01:00:00	0	0
2022-02-04 02:00:00	0	0
2022-02-04 03:00:00	0	0
2022-02-04 04:00:00	0	0
2022-02-04 05:00:00	0	0
2022-02-04 06:00:00	0	0
2022-02-04 07:00:00	0	0
2022-02-04 08:00:00	0	0
2022-02-04 09:00:00	0	0
2022-02-04 10:00:00	0	0
2022-02-04 11:00:00	0	0
2022-02-04 12:00:00	0	0
2022-02-04 13:00:00	0	0
2022-02-04 14:00:00	126.1	42.5119
2022-02-04 15:00:00	265.275	50.7499
2022-02-04 16:00:00	357.575	59.4437
2022-02-04 17:00:00	431.5	57.3398
2022-02-04 18:00:00	471.225	74.2008
2022-02-04 19:00:00	454.4	70.1109
2022-02-04 20:00:00	384.5	85.0543
2022-02-04 21:00:00	282.7	55.6361
2022-02-04 22:00:00	193.675	66.3326
2022-02-04 23:00:00	88.55	33.2319
2022-02-05	5.475	3.86115
2022-02-05 01:00:00	0	0
2022-02-05 02:00:00	0	0
2022-02-05 03:00:00	0	0
2022-02-05 04:00:00	0	0
2022-02-05 05:00:00	0	0
2022-02-05 06:00:00	0	0
2022-02-05 07:00:00	0	0
2022-02-05 08:00:00	0	0
2022-02-05 09:00:00	0	0
2022-02-05 10:00:00	0	0
2022-02-05 11:00:00	0	0
2022-02-05 12:00:00	0	0
2022-02-05 13:00:00	0	0
2022-02-05 14:00:00	120.05	62.7513
2022-02-05 15:00:00	249.6	80.8134
2022-02-05 16:00:00	332.05	112.604
2022-02-05 17:00:00	372.45	163.498
2022-02-05 18:00:00	373.375	224.572
2022-02-05 19:00:00	361.625	200.936
2022-02-05 20:00:00	341.9	167.209
2022-02-05 21:00:00	274.1	112.124
2022-02-05 22:00:00	177.3	86.8809
2022-02-05 23:00:00	76.125	44.9628
2022-02-06	5.25	4.3046
2022-02-06 01:00:00	0	0
2022-02-06 02:00:00	0	0
2022-02-06 03:00:00	0	0
2022-02-06 04:00:00	0	0
2022-02-06 05:00:00	0	0
2022-02-06 06:00:00	0	0
2022-02-06 07:00:00	0	0
2022-02-06 08:00:00	0	0
2022-02-06 09:00:00	0	0
2022-02-06 10:00:00	0	0
2022-02-06 11:00:00	0	0
2022-02-06 12:00:00	0	0
2022-02-06 13:00:00	0	0
2022-02-06 14:00:00	103.225	66.9673
2022-02-06 15:00:00	184.625	113.319
2022-02-06 16:00:00	298.075	129.584
2022-02-06 17:00:00	290.875	194.541
2022-02-06 18:00:00	229.575	215.382
2022-02-06 19:00:00	237.125	219.286
2022-02-06 20:00:00	230.775	132.771
2022-02-06 21:00:00	233.95	112.101
2022-02-06 22:00:00	178.775	70.4416
2022-02-06 23:00:00	73.675	46.2589
2022-02-07	4.1	3.77602
2022-02-07 01:00:00	0	0
2022-02-07 02:00:00	0	0
2022-02-07 03:00:00	0	0
2022-02-07 04:00:00	0	0
2022-02-07 05:00:00	0	0
2022-02-07 06:00:00	0	0
2022-02-07 07:00:00	0	0
2022-02-07 08:00:00	0	0
2022-02-07 09:00:00	0	0
2022-02-07 10:00:00	0	0
2022-02-07 11:00:00	0	0
2022-02-07 12:00:00	0	0
2022-02-07 13:00:00	0	0
2022-02-07 14:00:00	137.2	41.7908
2022-02-07 15:00:00	257.85	48.7455
2022-02-07 16:00:00	356.525	55.6426
2022-02-07 17:00:00	423.175	68.8532
2022-02-07 18:00:00	451.3	80.6983
2022-02-07 19:00:00	447.175	74.9126
2022-02-07 20:00:00	341.475	117.89
2022-02-07 21:00:00	251.425	92.9948
2022-02-07 22:00:00	139.15	77.725
2022-02-07 23:00:00	68.075	35.9988
2022-02-08	5.575	3.84606
2022-02-08 01:00:00	0	0
2022-02-08 02:00:00	0	0
2022-02-08 03:00:00	0	0
2022-02-08 04:00:00	0	0
2022-02-08 05:00:00	0	0
2022-02-08 06:00:00	0	0
2022-02-08 07:00:00	0	0
2022-02-08 08:00:00	0	0
2022-02-08 09:00:00	0	0
2022-02-08 10:00:00	0	0
2022-02-08 11:00:00	0	0
2022-02-08 12:00:00	0	0
2022-02-08 13:00:00	0	0
2022-02-08 14:00:00	117.9	57.6742
2022-02-08 15:00:00	253.65	59.0596
2022-02-08 16:00:00	358.775	59.0335
2022-02-08 17:00:00	428.975	62.6361
2022-02-08 18:00:00	450.025	91.9094
2022-02-08 19:00:00	446.025	84.1549
2022-02-08 20:00:00	396.425	72.7988
2022-02-08 21:00:00	272.05	85.6252
2022-02-08 22:00:00	178.525	75.4126
2022-02-08 23:00:00	80.7	38.0121
2022-02-09	5.75	4.01461
2022-02-09 01:00:00	0	0
2022-02-09 02:00:00	0	0
2022-02-09 03:00:00	0	0
2022-02-09 04:00:00	0	0
2022-02-09 05:00:00	0	0
2022-02-09 06:00:00	0	0
2022-02-09 07:00:00	0	0
2022-02-09 08:00:00	0	0
2022-02-09 09:00:00	0	0
2022-02-09 10:00:00	0	0
2022-02-09 11:00:00	0	0
2022-02-09 12:00:00	0	0
2022-02-09 13:00:00	0	0
2022-02-09 14:00:00	120.775	59.6889
2022-02-09 15:00:00	244.625	77.4793
2022-02-09 16:00:00	364.4	55.6297
2022-02-09 17:00:00	436.15	62.0444
2022-02-09 18:00:00	467.475	67.1925
2022-02-09 19:00:00	455.4	76.6335
2022-02-09 20:00:00	412.525	59.3842
2022-02-09 21:00:00	320.3	56.278
2022-02-09 22:00:00	185.95	61.9172
2022-02-09 23:00:00	92.25	31.3419
2022-02-10	6.975	4.59705
2022-02-10 01:00:00	0	0
2022-02-10 02:00:00	0	0
2022-02-10 03:00:00	0	0
2022-02-10 04:00:00	0	0
2022-02-10 05:00:00	0	0
2022-02-10 06:00:00	0	0
2022-02-10 07:00:00	0	0
2022-02-10 08:00:00	0	0
2022-02-10 09:00:00	0	0
2022-02-10 10:00:00	0	0
2022-02-10 11:00:00	0	0
2022-02-10 12:00:00	0	0
2022-02-10 13:00:00	0	0
2022-02-10 14:00:00	94.475	60.2139
2022-02-10 15:00:00	238.7	54.8355
2022-02-10 16:00:00	348.925	92.9001
2022-02-10 17:00:00	434.9	75.5219
2022-02-10 18:00:00	447.275	83.4734
2022-02-10 19:00:00	395.475	99.2916
2022-02-10 20:00:00	367.5	102.467
2022-02-10 21:00:00	282.725	92.8598
2022-02-10 22:00:00	169.675	60.0742
2022-02-10 23:00:00	74	38.1115
2022-02-11	6.225	4.43913
2022-02-11 01:00:00	0	0
2022-02-11 02:00:00	0	0
2022-02-11 03:00:00	0	0
2022-02-11 04:00:00	0	0
2022-02-11 05:00:00	0	0
2022-02-11 06:00:00	0	0
2022-02-11 07:00:00	0	0
2022-02-11 08:00:00	0	0
2022-02-11 09:00:00	0	0
2022-02-11 10:00:00	0	0
2022-02-11 11:00:00	0	0
2022-02-11 12:00:00	0	0
2022-02-11 13:00:00	0	0
2022-02-11 14:00:00	133.1	44.7607
2022-02-11 15:00:00	257.825	57.0952
2022-02-11 16:00:00	364.625	59.2031
2022-02-11 17:00:00	444.6	61.0686
2022-02-11 18:00:00	474.4	65.2596
2022-02-11 19:00:00	465.45	67.1116
2022-02-11 20:00:00	417.975	53.645
2022-02-11 21:00:00	329.85	51.7037
2022-02-11 22:00:00	219.625	47.8428
2022-02-11 23:00:00	90.1	32.2218
2022-02-12	7.025	4.92811
2022-02-12 01:00:00	0	0
2022-02-12 02:00:00	0	0
2022-02-12 03:00:00	0	0
2022-02-12 04:00:00	0	0
2022-02-12 05:00:00	0	0
2022-02-12 06:00:00	0	0
2022-02-12 07:00:00	0	0
2022-02-12 08:00:00	0	0
2022-02-12 09:00:00	0	0
2022-02-12 10:00:00	0	0
2022-02-12 11:00:00	0	0
2022-02-12 12:00:00	0	0
2022-02-12 13:00:00	0	0
2022-02-12 14:00:00	151.625	39.059
2022-02-12 15:00:00	272.6	48.503
2022-02-12 16:00:00	378.975	54.984
2022-02-12 17:00:00	446.075	62.897
2022-02-12 18:00:00	479.7	69.1208
2022-02-12 19:00:00	472.85	67.5893
2022-02-12 20:00:00	423.2	58.5587
2022-02-12 21:00:00	338.5	49.9077
2022-02-12 22:00:00	225.925	43.4178
2022-02-12 23:00:00	99	33.0201
2022-02-13	8.075	5.23742
2022-02-13 01:00:00	0	0
2022-02-13 02:00:00	0	0
2022-02-13 03:00:00	0	0
2022-02-13 04:00:00	0	0
2022-02-13 05:00:00	0	0
2022-02-13 06:00:00	0	0
2022-02-13 07:00:00	0	0
2022-02-13 08:00:00	0	0
2022-02-13 09:00:00	0	0
2022-02-13 10:00:00	0	0
2022-02-13 11:00:00	0	0
2022-02-13 12:00:00	0	0
2022-02-13 13:00:00	0	0
2022-02-13 14:00:00	146.175	41.7277
2022-02-13 15:00:00	267.775	52.2436
2022-02-13 16:00:00	367.625	61.6709
2022-02-13 17:00:00	436.925	66.5404
2022-02-13 18:00:00	455.575	80.6876
2022-02-13 19:00:00	434.3	84.6875
2022-02-13 20:00:00	374.275	103.843
2022-02-13 21:00:00	308.925	72.4487
2022-02-13 22:00:00	200.875	66.1626
2022-02-13 23:00:00	87.325	36.8611
2022-02-14	7.625	5.03967
2022-02-14 01:00:00	0	0
2022-02-14 02:00:00	0	0
2022-02-14 03:00:00	0	0
2022-02-14 04:00:00	0	0
2022-02-14 05:00:00	0	0
2022-02-14 06:00:00	0	0
2022-02-14 07:00:00	0	0
2022-02-14 08:00:00	0	0
2022-02-14 09:00:00	0	0
2022-02-14 10:00:00	0	0
2022-02-14 11:00:00	0	0
2022-02-14 12:00:00	0	0
2022-02-14 13:00:00	0	0
2022-02-14 14:00:00	131.6	52.3737
2022-02-14 15:00:00	243.95	77.1869
2022-02-14 16:00:00	316.625	87.7251
2022-02-14 17:00:00	361.875	113.296
2022-02-14 18:00:00	246.5	191.356
2022-02-14 19:00:00	344.825	151.776
2022-02-14 20:00:00	284.5	128.787
2022-02-14 21:00:00	257.4	102.707
2022-02-14 22:00:00	147.3	71.7405
2022-02-14 23:00:00	67.525	41.2264
2022-02-15	5.7	4.77195
2022-02-15 01:00:00	0	0
2022-02-15 02:00:00	0	0
2022-02-15 03:00:00	0	0
2022-02-15 04:00:00	0	0
2022-02-15 05:00:00	0	0
2022-02-15 06:00:00	0	0
2022-02-15 07:00:00	0	0
2022-02-15 08:00:00	0	0
2022-02-15 09:00:00	0	0
2022-02-15 10:00:00	0	0
2022-02-15 11:00:00	0	0
2022-02-15 12:00:00	0	0
2022-02-15 13:00:00	0	0
2022-02-15 14:00:00	141.925	44.6798
2022-02-15 15:00:00	269.6	53.3937
2022-02-15 16:00:00	365.175	65.7276
2022-02-15 17:00:00	399.65	80.935
2022-02-15 18:00:00	343.45	215.277
2022-02-15 19:00:00	411.375	117.08
2022-02-15 20:00:00	285.775	160.657
2022-02-15 21:00:00	225.15	132.285
2022-02-15 22:00:00	158.8	83.1657
2022-02-15 23:00:00	65.025	46.167
2022-02-16	7.275	5.41411
2022-02-16 01:00:00	0	0
2022-02-16 02:00:00	0	0
2022-02-16 03:00:00	0	0
2022-02-16 04:00:00	0	0
2022-02-16 05:00:00	0	0
2022-02-16 06:00:00	0	0
2022-02-16 07:00:00	0	0
2022-02-16 08:00:00	0	0
2022-02-16 09:00:00	0	0
2022-02-16 10:00:00	0	0
2022-02-16 11:00:00	0	0
2022-02-16 12:00:00	0	0
2022-02-16 13:00:00	0	0
2022-02-16 14:00:00	139.45	60.816
2022-02-16 15:00:00	268.625	63.4529
2022-02-16 16:00:00	379.275	56.9583
2022-02-16 17:00:00	450.025	64.746
2022-02-16 18:00:00	482.675	71.8627
2022-02-16 19:00:00	473.8	71.1256
2022-02-16 20:00:00	424.75	62.3476
2022-02-16 21:00:00	340.575	52.4312
2022-02-16 22:00:00	225.275	49.1892
2022-02-16 23:00:00	93.15	40.3169
2022-02-17	8.875	5.71741
2022-02-17 01:00:00	0	0
2022-02-17 02:00:00	0	0
2022-02-17 03:00:00	0	0
2022-02-17 04:00:00	0	0
2022-02-17 05:00:00	0	0
2022-02-17 06:00:00	0	0
2022-02-17 07:00:00	0	0
2022-02-17 08:00:00	0	0
2022-02-17 09:00:00	0	0
2022-02-17 10:00:00	0	0
2022-02-17 11:00:00	0	0
2022-02-17 12:00:00	0	0
2022-02-17 13:00:00	0	0
2022-02-17 14:00:00	154.3	40.6011
2022-02-17 15:00:00	279.025	50.336
2022-02-17 16:00:00	379.625	57.3982
2022-02-17 17:00:00	449.325	63.5416
2022-02-17 18:00:00	484.325	69.1013
2022-02-17 19:00:00	475.45	69.341
2022-02-17 20:00:00	395.15	84.1095
2022-02-17 21:00:00	286.675	57.571
2022-02-17 22:00:00	190.175	72.263
2022-02-17 23:00:00	61.175	43.4161
2022-02-18	6.85	4.99553
2022-02-18 01:00:00	0	0
2022-02-18 02:00:00	0	0
2022-02-18 03:00:00	0	0
2022-02-18 04:00:00	0	0
2022-02-18 05:00:00	0	0
2022-02-18 06:00:00	0	0
2022-02-18 07:00:00	0	0
2022-02-18 08:00:00	0	0
2022-02-18 09:00:00	0	0
2022-02-18 10:00:00	0	0
2022-02-18 11:00:00	0	0
2022-02-18 12:00:00	0	0
2022-02-18 13:00:00	0	0
2022-02-18 14:00:00	109.85	49.2719
2022-02-18 15:00:00	237.9	65.0092
2022-02-18 16:00:00	301.975	81.7487
2022-02-18 17:00:00	375.75	120.483
2022-02-18 18:00:00	451.9	110.847
2022-02-18 19:00:00	427.95	132.686
2022-02-18 20:00:00	409.625	66.032
2022-02-18 21:00:00	309.275	69.423
2022-02-18 22:00:00	198.6	68.2312
2022-02-18 23:00:00	84.925	39.9241
2022-02-19	8.225	5.79933
2022-02-19 01:00:00	0	0
2022-02-19 02:00:00	0	0
2022-02-19 03:00:00	0	0
2022-02-19 04:00:00	0	0
2022-02-19 05:00:00	0	0
2022-02-19 06:00:00	0	0
2022-02-19 07:00:00	0	0
2022-02-19 08:00:00	0	0
2022-02-19 09:00:00	0	0
2022-02-19 10:00:00	0	0
2022-02-19 11:00:00	0	0
2022-02-19 12:00:00	0	0
2022-02-19 13:00:00	0	0
2022-02-19 14:00:00	143.4	57.5704
2022-02-19 15:00:00	286.85	53.3946
2022-02-19 16:00:00	388.325	57.4315
2022-02-19 17:00:00	455.575	70.9577
2022-02-19 18:00:00	470.175	106.61
2022-02-19 19:00:00	426.5	114.125
2022-02-19 20:00:00	324.7	111.074
2022-02-19 21:00:00	280.075	86.1111
2022-02-19 22:00:00	163	93.4102
2022-02-19 23:00:00	56.975	37.1698
2022-02-20	9.05	5.95986
2022-02-20 01:00:00	0	0
2022-02-20 02:00:00	0	0
2022-02-20 03:00:00	0	0
2022-02-20 04:00:00	0	0
2022-02-20 05:00:00	0	0
2022-02-20 06:00:00	0	0
2022-02-20 07:00:00	0	0
2022-02-20 08:00:00	0	0
2022-02-20 09:00:00	0	0
2022-02-20 10:00:00	0	0
2022-02-20 11:00:00	0	0
2022-02-20 12:00:00	0	0
2022-02-20 13:00:00	0	0
2022-02-20 14:00:00	130.275	69.471
2022-02-20 15:00:00	264.85	67.8809
2022-02-20 16:00:00	378.2	69.5872
2022-02-20 17:00:00	451.175	70.1616
2022-02-20 18:00:00	481.325	75.0972
2022-02-20 19:00:00	471.5	73.669
2022-02-20 20:00:00	422.25	63.7669
2022-02-20 21:00:00	293.05	100.631
2022-02-20 22:00:00	173.825	59.677
2022-02-20 23:00:00	71.45	41.1206
2022-02-21	8.425	5.61637
2022-02-21 01:00:00	0	0
2022-02-21 02:00:00	0	0
2022-02-21 03:00:00	0	0
2022-02-21 04:00:00	0	0
2022-02-21 05:00:00	0	0
2022-02-21 06:00:00	0	0
2022-02-21 07:00:00	0	0
2022-02-21 08:00:00	0	0
2022-02-21 09:00:00	0	0
2022-02-21 10:00:00	0	0
2022-02-21 11:00:00	0	0
2022-02-21 12:00:00	0	0
2022-02-21 13:00:00	0	0
2022-02-21 14:00:00	88.2	78.5201
2022-02-21 15:00:00	202.9	115.712
2022-02-21 16:00:00	348.1	113.587
2022-02-21 17:00:00	420.95	110.607
2022-02-21 18:00:00	411.925	198.876
2022-02-21 19:00:00	364.425	191.633
2022-02-21 20:00:00	324.625	174.364
2022-02-21 21:00:00	267.675	124.763
2022-02-21 22:00:00	88.375	68.9509
2022-02-21 23:00:00	46.625	40.8605
2022-02-22	6.025	5.57697
2022-02-22 01:00:00	0	0
2022-02-22 02:00:00	0	0
2022-02-22 03:00:00	0	0
2022-02-22 04:00:00	0	0
2022-02-22 05:00:00	0	0
2022-02-22 06:00:00	0	0
2022-02-22 07:00:00	0	0
2022-02-22 08:00:00	0	0
2022-02-22 09:00:00	0	0
2022-02-22 10:00:00	0	0
2022-02-22 11:00:00	0	0
2022-02-22 12:00:00	0	0
2022-02-22 13:00:00	0	0
2022-02-22 14:00:00	153	46.5193
2022-02-22 15:00:00	265.725	55.1766
2022-02-22 16:00:00	318.625	68.2922
2022-02-22 17:00:00	366.9	91.8017
2022-02-22 18:00:00	467.7	88.218
2022-02-22 19:00:00	422	120.924
2022-02-22 20:00:00	272.95	98.1501
2022-02-22 21:00:00	155.625	87.2003
2022-02-22 22:00:00	130.225	77.6258
2022-02-22 23:00:00	69.8	33.7231
2022-02-23	6.9	5.77448
2022-02-23 01:00:00	0	0
2022-02-23 02:00:00	0	0
2022-02-23 03:00:00	0	0
2022-02-23 04:00:00	0	0
2022-02-23 05:00:00	0	0
2022-02-23 06:00:00	0	0
2022-02-23 07:00:00	0	0
2022-02-23 08:00:00	0	0
2022-02-23 09:00:00	0	0
2022-02-23 10:00:00	0	0
2022-02-23 11:00:00	0	0
2022-02-23 12:00:00	0	0
2022-02-23 13:00:00	0	0
2022-02-23 14:00:00	120.475	71.3917
2022-02-23 15:00:00	238.95	106.843
2022-02-23 16:00:00	324.55	102.06
2022-02-23 17:00:00	323.075	98.0567
2022-02-23 18:00:00	394.125	173.847
2022-02-23 19:00:00	367.875	140.774
2022-02-23 20:00:00	282.2	137.492
2022-02-23 21:00:00	220.775	91.7382
2022-02-23 22:00:00	131.675	67.9332
2022-02-23 23:00:00	72.65	36.8446
2022-02-24	8.825	6.00419
2022-02-24 01:00:00	0	0
2022-02-24 02:00:00	0	0
2022-02-24 03:00:00	0	0
2022-02-24 04:00:00	0	0
2022-02-24 05:00:00	0	0
2022-02-24 06:00:00	0	0
2022-02-24 07:00:00	0	0
2022-02-24 08:00:00	0	0
2022-02-24 09:00:00	0	0
2022-02-24 10:00:00	0	0
2022-02-24 11:00:00	0	0
2022-02-24 12:00:00	0	0
2022-02-24 13:00:00	0	0
2022-02-24 14:00:00	126.9	73.8391
2022-02-24 15:00:00	224.075	92.439
2022-02-24 16:00:00	318.075	106.095
2022-02-24 17:00:00	366.225	99.8481
2022-02-24 18:00:00	367.25	127.211
2022-02-24 19:00:00	315.8	154.668
2022-02-24 20:00:00	298.075	149.435
2022-02-24 21:00:00	215.9	103.439
2022-02-24 22:00:00	135.675	79.0056
2022-02-24 23:00:00	56.825	43.1546
2022-02-25	6.05	5.71
2022-02-25 01:00:00	0	0
2022-02-25 02:00:00	0	0
2022-02-25 03:00:00	0	0
2022-02-25 04:00:00	0	0
2022-02-25 05:00:00	0	0
2022-02-25 06:00:00	0	0
2022-02-25 07:00:00	0	0
2022-02-25 08:00:00	0	0
2022-02-25 09:00:00	0	0
2022-02-25 10:00:00	0	0
2022-02-25 11:00:00	0	0
2022-02-25 12:00:00	0	0
2022-02-25 13:00:00	18	18
2022-02-25 14:00:00	153.45	49.826
2022-02-25 15:00:00	267.675	67.147
2022-02-25 16:00:00	346.575	97.7947
2022-02-25 17:00:00	352.6	158.347
2022-02-25 18:00:00	434.225	144.74
2022-02-25 19:00:00	352.675	183.187
2022-02-25 20:00:00	329.675	140.706
2022-02-25 21:00:00	301.625	96.2217
2022-02-25 22:00:00	201.85	65.1359
2022-02-25 23:00:00	89.1	50.0466
2022-02-26	10.35	7.74219
2022-02-26 01:00:00	0	0
2022-02-26 02:00:00	0	0
2022-02-26 03:00:00	0	0
2022-02-26 04:00:00	0	0
2022-02-26 05:00:00	0	0
2022-02-26 06:00:00	0	0
2022-02-26 07:00:00	0	0
2022-02-26 08:00:00	0	0
2022-02-26 09:00:00	0	0
2022-02-26 10:00:00	0	0
2022-02-26 11:00:00	0	0
2022-02-26 12:00:00	0	0
2022-02-26 13:00:00	18.25	18.25
2022-02-26 14:00:00	150.65	60.1331
2022-02-26 15:00:00	275.275	74.0007
2022-02-26 16:00:00	383.675	63.7972
2022-02-26 17:00:00	452.575	77.6116
2022-02-26 18:00:00	393.3	171.137
2022-02-26 19:00:00	304.5	206.351
2022-02-26 20:00:00	301.325	164.059
2022-02-26 21:00:00	247.15	94.8665
2022-02-26 22:00:00	113.25	84.9712
2022-02-26 23:00:00	64.975	43.9442
2022-02-27	7.95	6.21175
2022-02-27 01:00:00	0	0
2022-02-27 02:00:00	0	0
2022-02-27 03:00:00	0	0
2022-02-27 04:00:00	0	0
2022-02-27 05:00:00	0	0
2022-02-27 06:00:00	0	0
2022-02-27 07:00:00	0	0
2022-02-27 08:00:00	0	0
2022-02-27 09:00:00	0	0
2022-02-27 10:00:00	0	0
2022-02-27 11:00:00	0	0
2022-02-27 12:00:00	0	0
2022-02-27 13:00:00	19.65	19.65
2022-02-27 14:00:00	123.125	68.3945
2022-02-27 15:00:00	234.85	91.8049
2022-02-27 16:00:00	391.025	64.5754
2022-02-27 17:00:00	458.975	84.3775
2022-02-27 18:00:00	497.175	77.5461
2022-02-27 19:00:00	470.95	124.895
2022-02-27 20:00:00	431.075	79.849
2022-02-27 21:00:00	323.05	65.8793
2022-02-27 22:00:00	234.75	56.2898
2022-02-27 23:00:00	113.025	34.9527
2022-02-28	12.25	7.5578
2022-02-28 01:00:00	0	0
2022-02-28 02:00:00	0	0
2022-02-28 03:00:00	0	0
2022-02-28 04:00:00	0	0
2022-02-28 05:00:00	0	0
2022-02-28 06:00:00	0	0
2022-02-28 07:00:00	0	0
2022-02-28 08:00:00	0	0
2022-02-28 09:00:00	0	0
2022-02-28 10:00:00	0	0
2022-02-28 11:00:00	0	0
2022-02-28 12:00:00	0	0
2022-02-28 13:00:00	18.15	18.15
2022-02-28 14:00:00	172.6	44.9728
2022-02-28 15:00:00	294.85	57.5044
2022-02-28 16:00:00	391.2	82.5113
2022-02-28 17:00:00	435.5	142.073
2022-02-28 18:00:00	466.4	173.237
2022-02-28 19:00:00	442.125	138.806
2022-02-28 20:00:00	355.175	118.388
2022-02-28 21:00:00	201.425	105.864
2022-02-28 22:00:00	172.475	110.309
2022-02-28 23:00:00	70.95	53.3913
2022-03-01	10.35	7.44602
2022-03-01 01:00:00	0	0
2022-03-01 02:00:00	0	0
2022-03-01 03:00:00	0	0
2022-03-01 04:00:00	0	0
2022-03-01 05:00:00	0	0
2022-03-01 06:00:00	0	0
2022-03-01 07:00:00	0	0
2022-03-01 08:00:00	0	0
2022-03-01 09:00:00	0	0
2022-03-01 10:00:00	0	0
2022-03-01 11:00:00	0	0
2022-03-01 12:00:00	0	0
2022-03-01 13:00:00	18.625	18.625
2022-03-01 14:00:00	184.225	42.1161
2022-03-01 15:00:00	307.25	54.6284
2022-03-01 16:00:00	406.075	60.4107
2022-03-01 17:00:00	476.175	70.607
2022-03-01 18:00:00	511.4	71.2073
2022-03-01 19:00:00	481.475	66.5643
2022-03-01 20:00:00	448.65	60.7384
2022-03-01 21:00:00	360.05	52.8801
2022-03-01 22:00:00	245.175	46.7414
2022-03-01 23:00:00	115.2	35.8747
2022-03-02	12.375	7.09894
2022-03-02 01:00:00	0	0
2022-03-02 02:00:00	0	0
2022-03-02 03:00:00	0	0
2022-03-02 04:00:00	0	0
2022-03-02 05:00:00	0	0
2022-03-02 06:00:00	0	0
2022-03-02 07:00:00	0	0
2022-03-02 08:00:00	0	0
2022-03-02 09:00:00	0	0
2022-03-02 10:00:00	0	0
2022-03-02 11:00:00	0	0
2022-03-02 12:00:00	0	0
2022-03-02 13:00:00	18.625	18.625
2022-03-02 14:00:00	181.075	44.486
2022-03-02 15:00:00	306.9	52.869
2022-03-02 16:00:00	409.925	58.6976
2022-03-02 17:00:00	479.475	65.9979
2022-03-02 18:00:00	513.5	73.9933
2022-03-02 19:00:00	502	73.9708
2022-03-02 20:00:00	449.825	65.1893
2022-03-02 21:00:00	361.65	55.3346
2022-03-02 22:00:00	229.5	65.6945
2022-03-02 23:00:00	112.225	42.1878
2022-03-03	13.15	8.11264
2022-03-03 01:00:00	0	0
2022-03-03 02:00:00	0	0
2022-03-03 03:00:00	0	0
2022-03-03 04:00:00	0	0
2022-03-03 05:00:00	0	0
2022-03-03 06:00:00	0	0
2022-03-03 07:00:00	0	0
2022-03-03 08:00:00	0	0
2022-03-03 09:00:00	0	0
2022-03-03 10:00:00	0	0
2022-03-03 11:00:00	0	0
2022-03-03 12:00:00	0	0
2022-03-03 13:00:00	22.8	22.8
2022-03-03 14:00:00	153.5	65.978
2022-03-03 15:00:00	301.375	57.276
2022-03-03 16:00:00	406.075	58.7632
2022-03-03 17:00:00	475.2	66.5009
2022-03-03 18:00:00	507	73.9588
2022-03-03 19:00:00	495.85	74.1111
2022-03-03 20:00:00	402.45	89.3799
2022-03-03 21:00:00	331	90.1602
2022-03-03 22:00:00	219.425	77.2312
2022-03-03 23:00:00	88.725	58.1421
2022-03-04	12.775	8.13091
2022-03-04 01:00:00	0	0
2022-03-04 02:00:00	0	0
2022-03-04 03:00:00	0	0
2022-03-04 04:00:00	0	0
2022-03-04 05:00:00	0	0
2022-03-04 06:00:00	0	0
2022-03-04 07:00:00	0	0
2022-03-04 08:00:00	0	0
2022-03-04 09:00:00	0	0
2022-03-04 10:00:00	0	0
2022-03-04 11:00:00	0	0
2022-03-04 12:00:00	0	0
2022-03-04 13:00:00	19.35	19.35
2022-03-04 14:00:00	183.1	44.6092
2022-03-04 15:00:00	308.3	52.7811
2022-03-04 16:00:00	410.175	58.5314
2022-03-04 17:00:00	478.625	65.9637
2022-03-04 18:00:00	508.4	74.0888
2022-03-04 19:00:00	496.675	73.2358
2022-03-04 20:00:00	418.35	117.345
2022-03-04 21:00:00	298.35	67.409
2022-03-04 22:00:00	238.725	59.9725
2022-03-04 23:00:00	93.225	52.031
2022-03-05	12.925	8.24172
2022-03-05 01:00:00	0	0
2022-03-05 02:00:00	0	0
2022-03-05 03:00:00	0	0
2022-03-05 04:00:00	0	0
2022-03-05 05:00:00	0	0
2022-03-05 06:00:00	0	0
2022-03-05 07:00:00	0	0
2022-03-05 08:00:00	0	0
2022-03-05 09:00:00	0	0
2022-03-05 10:00:00	0	0
2022-03-05 11:00:00	0	0
2022-03-05 12:00:00	0	0
2022-03-05 13:00:00	20	20
2022-03-05 14:00:00	178.475	47.0954
2022-03-05 15:00:00	302.125	56.1417
2022-03-05 16:00:00	404.975	59.6929
2022-03-05 17:00:00	454.1	79.6537
2022-03-05 18:00:00	492.65	89.5322
2022-03-05 19:00:00	425.25	162.347
2022-03-05 20:00:00	362.375	120.971
2022-03-05 21:00:00	265.25	90.1268
2022-03-05 22:00:00	162.175	76.1571
2022-03-05 23:00:00	82.625	50.9624
2022-03-06	9.175	8.10648
2022-03-06 01:00:00	0	0
2022-03-06 02:00:00	0	0
2022-03-06 03:00:00	0	0
2022-03-06 04:00:00	0	0
2022-03-06 05:00:00	0	0
2022-03-06 06:00:00	0	0
2022-03-06 07:00:00	0	0
2022-03-06 08:00:00	0	0
2022-03-06 09:00:00	0	0
2022-03-06 10:00:00	0	0
2022-03-06 11:00:00	0	0
2022-03-06 12:00:00	0	0
2022-03-06 13:00:00	22.4	22.4
2022-03-06 14:00:00	120.75	73.9567
2022-03-06 15:00:00	279.175	83.1279
2022-03-06 16:00:00	368.25	84.1547
2022-03-06 17:00:00	442.975	103.764
2022-03-06 18:00:00	446.875	141.655
2022-03-06 19:00:00	415.375	110.925
2022-03-06 20:00:00	392.875	102.482
2022-03-06 21:00:00	116	70.6907
2022-03-06 22:00:00	159.55	74.9548
2022-03-06 23:00:00	46.45	31.194
2022-03-07	10.75	8.22883
2022-03-07 01:00:00	0	0
2022-03-07 02:00:00	0	0
2022-03-07 03:00:00	0	0
2022-03-07 04:00:00	0	0
2022-03-07 05:00:00	0	0
2022-03-07 06:00:00	0	0
2022-03-07 07:00:00	0	0
2022-03-07 08:00:00	0	0
2022-03-07 09:00:00	0	0
2022-03-07 10:00:00	0	0
2022-03-07 11:00:00	0	0
2022-03-07 12:00:00	0	0
2022-03-07 13:00:00	21.475	21.475
2022-03-07 14:00:00	182.3	48.4194
2022-03-07 15:00:00	303.425	60.1914
2022-03-07 16:00:00	406.025	63.0326
2022-03-07 17:00:00	387.75	131.337
2022-03-07 18:00:00	484.1	115.778
2022-03-07 19:00:00	490.1	87.8438
2022-03-07 20:00:00	335.85	152.961
2022-03-07 21:00:00	301.625	61.981
2022-03-07 22:00:00	147.4	70.8477
2022-03-07 23:00:00	74.425	42.237
2022-03-08	9.525	6.85378
2022-03-08 01:00:00	0	0
2022-03-08 02:00:00	0	0
2022-03-08 03:00:00	0	0
2022-03-08 04:00:00	0	0
2022-03-08 05:00:00	0	0
2022-03-08 06:00:00	0	0
2022-03-08 07:00:00	0	0
2022-03-08 08:00:00	0	0
2022-03-08 09:00:00	0	0
2022-03-08 10:00:00	0	0
2022-03-08 11:00:00	0	0
2022-03-08 12:00:00	0	0
2022-03-08 13:00:00	21.975	21.975
2022-03-08 14:00:00	184.15	49.8076
2022-03-08 15:00:00	305.55	65.1996
2022-03-08 16:00:00	414.85	60.864
2022-03-08 17:00:00	485.05	67.9668
2022-03-08 18:00:00	513.825	75.336
2022-03-08 19:00:00	502.85	75.0311
2022-03-08 20:00:00	450.125	65.9917
2022-03-08 21:00:00	363.05	55.9764
2022-03-08 22:00:00	240.5	49.0519
2022-03-08 23:00:00	113.525	38.2218
2022-03-09	14.7	8.57789
2022-03-09 01:00:00	0	0
2022-03-09 02:00:00	0	0
2022-03-09 03:00:00	0	0
2022-03-09 04:00:00	0	0
2022-03-09 05:00:00	0	0
2022-03-09 06:00:00	0	0
2022-03-09 07:00:00	0	0
2022-03-09 08:00:00	0	0
2022-03-09 09:00:00	0	0
2022-03-09 10:00:00	0	0
2022-03-09 11:00:00	0	0
2022-03-09 12:00:00	0	0
2022-03-09 13:00:00	21.55	21.55
2022-03-09 14:00:00	192.75	46.6299
2022-03-09 15:00:00	318.1	54.3745
2022-03-09 16:00:00	420.05	59.6789
2022-03-09 17:00:00	488.675	66.7992
2022-03-09 18:00:00	518.25	75.3435
2022-03-09 19:00:00	505.8	75.816
2022-03-09 20:00:00	447.5	82.0075
2022-03-09 21:00:00	323.775	86.0789
2022-03-09 22:00:00	195.7	98.0885
2022-03-09 23:00:00	96.925	56.9766
2022-03-10	12.875	9.6628
2022-03-10 01:00:00	0	0
2022-03-10 02:00:00	0	0
2022-03-10 03:00:00	0	0
2022-03-10 04:00:00	0	0
2022-03-10 05:00:00	0	0
2022-03-10 06:00:00	0	0
2022-03-10 07:00:00	0	0
2022-03-10 08:00:00	0	0
2022-03-10 09:00:00	0	0
2022-03-10 10:00:00	0	0
2022-03-10 11:00:00	0	0
2022-03-10 12:00:00	0	0
2022-03-10 13:00:00	37.225	28.6065
2022-03-10 14:00:00	141.075	77.8336
2022-03-10 15:00:00	291.9	78.8141
2022-03-10 16:00:00	409.95	86.898
2022-03-10 17:00:00	457.425	110.187
2022-03-10 18:00:00	411.325	129.962
2022-03-10 19:00:00	485.75	122.673
2022-03-10 20:00:00	398.125	104.81
2022-03-10 21:00:00	281.2	65.1367
2022-03-10 22:00:00	235.325	57.7285
2022-03-10 23:00:00	97.575	48.6403
2022-03-11	14.575	8.63564
2022-03-11 01:00:00	0	0
2022-03-11 02:00:00	0	0
2022-03-11 03:00:00	0	0
2022-03-11 04:00:00	0	0
2022-03-11 05:00:00	0	0
2022-03-11 06:00:00	0	0
2022-03-11 07:00:00	0	0
2022-03-11 08:00:00	0	0
2022-03-11 09:00:00	0	0
2022-03-11 10:00:00	0	0
2022-03-11 11:00:00	0	0
2022-03-11 12:00:00	0	0
2022-03-11 13:00:00	69.175	48.2652
2022-03-11 14:00:00	202.125	47.1237
2022-03-11 15:00:00	330.275	54.3236
2022-03-11 16:00:00	432.175	59.4449
2022-03-11 17:00:00	500.05	67.5643
2022-03-11 18:00:00	528.925	73.7854
2022-03-11 19:00:00	515.3	75.0234
2022-03-11 20:00:00	463.85	64.6403
2022-03-11 21:00:00	376.975	52.523
2022-03-11 22:00:00	240.975	62.9029
2022-03-11 23:00:00	115.775	37.6764
2022-03-12	16.25	8.77088
2022-03-12 01:00:00	0	0
2022-03-12 02:00:00	0	0
2022-03-12 03:00:00	0	0
2022-03-12 04:00:00	0	0
2022-03-12 05:00:00	0	0
2022-03-12 06:00:00	0	0
2022-03-12 07:00:00	0	0
2022-03-12 08:00:00	0	0
2022-03-12 09:00:00	0	0
2022-03-12 10:00:00	0	0
2022-03-12 11:00:00	0	0
2022-03-12 12:00:00	0	0
2022-03-12 13:00:00	58.7	34.6264
2022-03-12 14:00:00	178.075	76.1325
2022-03-12 15:00:00	320.075	63.2121
2022-03-12 16:00:00	428.15	59.845
2022-03-12 17:00:00	496.775	67.2937
2022-03-12 18:00:00	524.325	75.7082
2022-03-12 19:00:00	500.225	86.7051
2022-03-12 20:00:00	436	104.154
2022-03-12 21:00:00	314.95	133.795
2022-03-12 22:00:00	205.175	75.69
2022-03-12 23:00:00	94.375	60.4414
2022-03-13	12.6	10.2453
2022-03-13 01:00:00	0	0
2022-03-13 02:00:00	0	0
2022-03-13 03:00:00	0	0
2022-03-13 04:00:00	0	0
2022-03-13 05:00:00	0	0
2022-03-13 06:00:00	0	0
2022-03-13 07:00:00	0	0
2022-03-13 08:00:00	0	0
2022-03-13 09:00:00	0	0
2022-03-13 10:00:00	0	0
2022-03-13 11:00:00	0	0
2022-03-13 12:00:00	0	0
2022-03-13 13:00:00	67.875	42.7158
2022-03-13 14:00:00	194.775	48.9157
2022-03-13 15:00:00	317.8	56.9313
2022-03-13 16:00:00	399.975	85.3244
2022-03-13 17:00:00	465.275	75.2543
2022-03-13 18:00:00	493.475	92.6555
2022-03-13 19:00:00	420.15	145.675
2022-03-13 20:00:00	372.125	145.11
2022-03-13 21:00:00	196.3	133.306
2022-03-13 22:00:00	102.75	45.9537
2022-03-13 23:00:00	40.95	28.1108
2022-03-14	10.75	7.25034
2022-03-14 01:00:00	0	0
2022-03-14 02:00:00	0	0
2022-03-14 03:00:00	0	0
2022-03-14 04:00:00	0	0
2022-03-14 05:00:00	0	0
2022-03-14 06:00:00	0	0
2022-03-14 07:00:00	0	0
2022-03-14 08:00:00	0	0
2022-03-14 09:00:00	0	0
2022-03-14 10:00:00	0	0
2022-03-14 11:00:00	0	0
2022-03-14 12:00:00	0	0
2022-03-14 13:00:00	68.15	40.8559
2022-03-14 14:00:00	194.25	50.773
2022-03-14 15:00:00	317.05	57.6966
2022-03-14 16:00:00	393.325	61.1268
2022-03-14 17:00:00	401.925	157.526
2022-03-14 18:00:00	482.225	102.341
2022-03-14 19:00:00	368.85	130.258
2022-03-14 20:00:00	249.9	80.6491
2022-03-14 21:00:00	253.35	72.6542
2022-03-14 22:00:00	82.65	42.3871
2022-03-14 23:00:00	92.625	47.5416
2022-03-15	11.775	7.64063
2022-03-15 01:00:00	0	0
2022-03-15 02:00:00	0	0
2022-03-15 03:00:00	0	0
2022-03-15 04:00:00	0	0
2022-03-15 05:00:00	0	0
2022-03-15 06:00:00	0	0
2022-03-15 07:00:00	0	0
2022-03-15 08:00:00	0	0
2022-03-15 09:00:00	0	0
2022-03-15 10:00:00	0	0
2022-03-15 11:00:00	0	0
2022-03-15 12:00:00	0	0
2022-03-15 13:00:00	62.55	32.6097
2022-03-15 14:00:00	162.575	77.8028
2022-03-15 15:00:00	277.475	117.226
2022-03-15 16:00:00	389.075	62.2645
2022-03-15 17:00:00	483.175	71.6752
2022-03-15 18:00:00	489.975	97.6475
2022-03-15 19:00:00	466.6	120.373
2022-03-15 20:00:00	346.875	133.018
2022-03-15 21:00:00	223.075	77.762
2022-03-15 22:00:00	124.375	74.0273
2022-03-15 23:00:00	55.675	33.3929
2022-03-16	11	8.11927
2022-03-16 01:00:00	0	0
2022-03-16 02:00:00	0	0
2022-03-16 03:00:00	0	0
2022-03-16 04:00:00	0	0
2022-03-16 05:00:00	0	0
2022-03-16 06:00:00	0	0
2022-03-16 07:00:00	0	0
2022-03-16 08:00:00	0	0
2022-03-16 09:00:00	0	0
2022-03-16 10:00:00	0	0
2022-03-16 11:00:00	0	0
2022-03-16 12:00:00	0	0
2022-03-16 13:00:00	65	36.2352
2022-03-16 14:00:00	168.775	89.7382
2022-03-16 15:00:00	295.375	105.025
2022-03-16 16:00:00	420.375	64.512
2022-03-16 17:00:00	452.95	86.527
2022-03-16 18:00:00	483.725	106.229
2022-03-16 19:00:00	385.325	132.92
2022-03-16 20:00:00	343.7	171.904
2022-03-16 21:00:00	240.175	111.617
2022-03-16 22:00:00	162.65	86.8493
2022-03-16 23:00:00	79.7	34.0366
2022-03-17	9.875	7.2315
2022-03-17 01:00:00	0	0
2022-03-17 02:00:00	0	0
2022-03-17 03:00:00	0	0
2022-03-17 04:00:00	0	0
2022-03-17 05:00:00	0	0
2022-03-17 06:00:00	0	0
2022-03-17 07:00:00	0	0
2022-03-17 08:00:00	0	0
2022-03-17 09:00:00	0	0
2022-03-17 10:00:00	0	0
2022-03-17 11:00:00	0	0
2022-03-17 12:00:00	0	0
2022-03-17 13:00:00	63.475	37.873
2022-03-17 14:00:00	182.5	70.9855
2022-03-17 15:00:00	321.975	59.6108
2022-03-17 16:00:00	419.975	65.5156
2022-03-17 17:00:00	484.25	77.3002
2022-03-17 18:00:00	492.425	111.191
2022-03-17 19:00:00	372.7	90.6606
2022-03-17 20:00:00	307.875	144.806
2022-03-17 21:00:00	275.075	100.837
2022-03-17 22:00:00	187.35	67.6235
2022-03-17 23:00:00	105.075	43.6733
2022-03-18	13.525	9.46607
2022-03-18 01:00:00	0	0
2022-03-18 02:00:00	0	0
2022-03-18 03:00:00	0	0
2022-03-18 04:00:00	0	0
2022-03-18 05:00:00	0	0
2022-03-18 06:00:00	0	0
2022-03-18 07:00:00	0	0
2022-03-18 08:00:00	0	0
2022-03-18 09:00:00	0	0
2022-03-18 10:00:00	0	0
2022-03-18 11:00:00	0	0
2022-03-18 12:00:00	0	0
2022-03-18 13:00:00	60.125	43.1514
2022-03-18 14:00:00	177.475	93.7359
2022-03-18 15:00:00	317.725	84.7307
2022-03-18 16:00:00	424.15	70.9705
2022-03-18 17:00:00	478.5	111.782
2022-03-18 18:00:00	518.4	94.731
2022-03-18 19:00:00	508	91.2402
2022-03-18 20:00:00	425.725	80.0948
2022-03-18 21:00:00	324.925	102.869
2022-03-18 22:00:00	224.325	75.5491
2022-03-18 23:00:00	109.025	42.8456
2022-03-19	15.975	10.6453
2022-03-19 01:00:00	0	0
2022-03-19 02:00:00	0	0
2022-03-19 03:00:00	0	0
2022-03-19 04:00:00	0	0
2022-03-19 05:00:00	0	0
2022-03-19 06:00:00	0	0
2022-03-19 07:00:00	0	0
2022-03-19 08:00:00	0	0
2022-03-19 09:00:00	0	0
2022-03-19 10:00:00	0	0
2022-03-19 11:00:00	0	0
2022-03-19 12:00:00	0	0
2022-03-19 13:00:00	59.625	37.0502
2022-03-19 14:00:00	188.425	65.8912
2022-03-19 15:00:00	320.325	61.8432
2022-03-19 16:00:00	435.3	61.0306
2022-03-19 17:00:00	504.55	66.0225
2022-03-19 18:00:00	532.1	73.1807
2022-03-19 19:00:00	521.2	73.9501
2022-03-19 20:00:00	455.775	91.4291
2022-03-19 21:00:00	359.125	72.5106
2022-03-19 22:00:00	221.725	70.8517
2022-03-19 23:00:00	109.525	46.4134
2022-03-20	17.4	9.78508
2022-03-20 01:00:00	0	0
2022-03-20 02:00:00	0	0
2022-03-20 03:00:00	0	0
2022-03-20 04:00:00	0	0
2022-03-20 05:00:00	0	0
2022-03-20 06:00:00	0	0
2022-03-20 07:00:00	0	0
2022-03-20 08:00:00	0	0
2022-03-20 09:00:00	0	0
2022-03-20 10:00:00	0	0
2022-03-20 11:00:00	0	0
2022-03-20 12:00:00	0	0
2022-03-20 13:00:00	81.325	42.1298
2022-03-20 14:00:00	213.975	49.1934
2022-03-20 15:00:00	326.85	54.8883
2022-03-20 16:00:00	439.775	59.9888
2022-03-20 17:00:00	505.775	67.4605
2022-03-20 18:00:00	533.85	74.9179
2022-03-20 19:00:00	525.1	74.9262
2022-03-20 20:00:00	467.175	65.4432
2022-03-20 21:00:00	380.7	54.9284
2022-03-20 22:00:00	260.075	48.8592
2022-03-20 23:00:00	128.2	37.0908
2022-03-21	18.675	9.747
2022-03-21 01:00:00	0	0
2022-03-21 02:00:00	0	0
2022-03-21 03:00:00	0	0
2022-03-21 04:00:00	0	0
2022-03-21 05:00:00	0	0
2022-03-21 06:00:00	0	0
2022-03-21 07:00:00	0	0
2022-03-21 08:00:00	0	0
2022-03-21 09:00:00	0	0
2022-03-21 10:00:00	0	0
2022-03-21 11:00:00	0	0
2022-03-21 12:00:00	0	0
2022-03-21 13:00:00	81.675	40.1458
2022-03-21 14:00:00	222.175	56.929
2022-03-21 15:00:00	347.4	61.8116
2022-03-21 16:00:00	453.175	63.459
2022-03-21 17:00:00	520.775	68.0696
2022-03-21 18:00:00	547.525	75.8774
2022-03-21 19:00:00	531.725	76.3531
2022-03-21 20:00:00	476.775	66.8766
2022-03-21 21:00:00	384.85	55.3865
2022-03-21 22:00:00	265.8	47.7184
2022-03-21 23:00:00	131.725	37.1809
2022-03-22	19.4	10.0949
2022-03-22 01:00:00	0	0
2022-03-22 02:00:00	0	0
2022-03-22 03:00:00	0	0
2022-03-22 04:00:00	0	0
2022-03-22 05:00:00	0	0
2022-03-22 06:00:00	0	0
2022-03-22 07:00:00	0	0
2022-03-22 08:00:00	0	0
2022-03-22 09:00:00	0	0
2022-03-22 10:00:00	0	0
2022-03-22 11:00:00	0	0
2022-03-22 12:00:00	0	0
2022-03-22 13:00:00	65.55	42.3555
2022-03-22 14:00:00	168.675	84.6028
2022-03-22 15:00:00	320.375	75.5473
2022-03-22 16:00:00	446.35	61.294
2022-03-22 17:00:00	512.75	67.1743
2022-03-22 18:00:00	539.875	72.834
2022-03-22 19:00:00	524.725	72.706
2022-03-22 20:00:00	469.225	64.2561
2022-03-22 21:00:00	379.6	53.1922
2022-03-22 22:00:00	261.225	46.5421
2022-03-22 23:00:00	129.825	36.5564
2022-03-23	19.05	10.04
2022-03-23 01:00:00	0	0
2022-03-23 02:00:00	0	0
2022-03-23 03:00:00	0	0
2022-03-23 04:00:00	0	0
2022-03-23 05:00:00	0	0
2022-03-23 06:00:00	0	0
2022-03-23 07:00:00	0	0
2022-03-23 08:00:00	0	0
2022-03-23 09:00:00	0	0
2022-03-23 10:00:00	0	0
2022-03-23 11:00:00	0	0
2022-03-23 12:00:00	0	0
2022-03-23 13:00:00	86.725	41.2212
2022-03-23 14:00:00	218.55	51.5378
2022-03-23 15:00:00	342.9	58.2366
2022-03-23 16:00:00	443	62.2179
2022-03-23 17:00:00	508.55	68.696
2022-03-23 18:00:00	536.95	72.2131
2022-03-23 19:00:00	520.025	75.6944
2022-03-23 20:00:00	469.25	68.5117
2022-03-23 21:00:00	365.175	63.983
2022-03-23 22:00:00	235.6	75.6358
2022-03-23 23:00:00	94.475	56.3063
2022-03-24	15.3	10.9883
2022-03-24 01:00:00	0	0
2022-03-24 02:00:00	0	0
2022-03-24 03:00:00	0	0
2022-03-24 04:00:00	0	0
2022-03-24 05:00:00	0	0
2022-03-24 06:00:00	0	0
2022-03-24 07:00:00	0	0
2022-03-24 08:00:00	0	0
2022-03-24 09:00:00	0	0
2022-03-24 10:00:00	0	0
2022-03-24 11:00:00	0	0
2022-03-24 12:00:00	0	0
2022-03-24 13:00:00	78.425	44.8965
2022-03-24 14:00:00	218.1	60.38
2022-03-24 15:00:00	351.8	56.4236
2022-03-24 16:00:00	448.55	62.189
2022-03-24 17:00:00	514	68.6701
2022-03-24 18:00:00	542.225	72.0058
2022-03-24 19:00:00	511.95	93.0548
2022-03-24 20:00:00	460.675	75.7022
2022-03-24 21:00:00	372.85	68.1122
2022-03-24 22:00:00	234.175	74.8176
2022-03-24 23:00:00	113.875	52.4744
2022-03-25	19.1	10.5349
2022-03-25 01:00:00	0	0
2022-03-25 02:00:00	0	0
2022-03-25 03:00:00	0	0
2022-03-25 04:00:00	0	0
2022-03-25 05:00:00	0	0
2022-03-25 06:00:00	0	0
[truncated: 6,761 more rows]

## Sheet: Summary
crop	start	end	days	PARu_open_sum	PARu_av_sum	Y_PAR_season	Loss_%_season
tomato	2022-06-01	2022-10-23	145	191543	140725	0.734693	26.5307
potato	2022-04-15	2022-08-22	130	125548	110593	0.880877	11.9123
spinach	2022-04-15	2022-07-18	95	92080.7	81339.3	0.883348	11.6652
lettuce	2022-04-15	2022-07-18	95	187173	103374	0.552292	44.7708
