# Supplementary material for: Agrivoltaics for Rural Development: Energy Security, Crop Diversification, and Sustainability on Mexican Rainfed Maize Farms
Source: Glob Chall. 2026 Jul 23;10(7):e70133. doi: 10.1002/gch2.70133 (PMC13393070; doi:10.1002/gch2.70133)
Supplement: Supplementary file 2 — Supporting file 2: gch270133‐sup‐0002‐Data.zip. [file GCH2-10-e70133-s002.zip › Supplementary Data/per capita energy demand.xlsx]

## Sheet: 2023
timestamp	year	population	mwh	power_w	pc_power_w_per_person
2023-01-01	2023	1.37289e+06	260.133	260133000	189.479
2023-01-01 01:00:00	2023	1.37289e+06	256.228	256228000	186.634
2023-01-01 02:00:00	2023	1.37289e+06	249.271	249271000	181.567
2023-01-01 03:00:00	2023	1.37289e+06	239.09	239090000	174.151
2023-01-01 04:00:00	2023	1.37289e+06	239.088	239088000	174.15
2023-01-01 05:00:00	2023	1.37289e+06	238.122	238122000	173.446
2023-01-01 06:00:00	2023	1.37289e+06	241.426	241426000	175.853
2023-01-01 07:00:00	2023	1.37289e+06	249.634	249634000	181.831
2023-01-01 08:00:00	2023	1.37289e+06	254.769	254769000	185.572
2023-01-01 09:00:00	2023	1.37289e+06	268.707	268707000	195.724
2023-01-01 10:00:00	2023	1.37289e+06	279.376	279376000	203.495
2023-01-01 11:00:00	2023	1.37289e+06	274.136	274136000	199.678
2023-01-01 12:00:00	2023	1.37289e+06	282.268	282268000	205.602
2023-01-01 13:00:00	2023	1.37289e+06	272.412	272412000	198.423
2023-01-01 14:00:00	2023	1.37289e+06	278.392	278392000	202.778
2023-01-01 15:00:00	2023	1.37289e+06	270.701	270701000	197.176
2023-01-01 16:00:00	2023	1.37289e+06	272.357	272357000	198.383
2023-01-01 17:00:00	2023	1.37289e+06	274.186	274186000	199.715
2023-01-01 18:00:00	2023	1.37289e+06	296.127	296127000	215.696
2023-01-01 19:00:00	2023	1.37289e+06	306.323	306323000	223.123
2023-01-01 20:00:00	2023	1.37289e+06	307.38	307380000	223.893
2023-01-01 21:00:00	2023	1.37289e+06	305.238	305238000	222.333
2023-01-01 22:00:00	2023	1.37289e+06	286.915	286915000	208.987
2023-01-01 23:00:00	2023	1.37289e+06	276.6	276600000	201.473
2023-01-02	2023	1.37289e+06	279.036	279036000	203.248
2023-01-02 01:00:00	2023	1.37289e+06	268.659	268659000	195.689
2023-01-02 02:00:00	2023	1.37289e+06	270.143	270143000	196.77
2023-01-02 03:00:00	2023	1.37289e+06	283.682	283682000	206.632
2023-01-02 04:00:00	2023	1.37289e+06	279.271	279271000	203.419
2023-01-02 05:00:00	2023	1.37289e+06	285	285000000	207.592
2023-01-02 06:00:00	2023	1.37289e+06	295.914	295914000	215.541
2023-01-02 07:00:00	2023	1.37289e+06	318.383	318383000	231.908
2023-01-02 08:00:00	2023	1.37289e+06	340.735	340735000	248.189
2023-01-02 09:00:00	2023	1.37289e+06	349.639	349639000	254.674
2023-01-02 10:00:00	2023	1.37289e+06	364.695	364695000	265.641
2023-01-02 11:00:00	2023	1.37289e+06	352.023	352023000	256.411
2023-01-02 12:00:00	2023	1.37289e+06	355.271	355271000	258.776
2023-01-02 13:00:00	2023	1.37289e+06	359.928	359928000	262.169
2023-01-02 14:00:00	2023	1.37289e+06	350.569	350569000	255.352
2023-01-02 15:00:00	2023	1.37289e+06	349.605	349605000	254.649
2023-01-02 16:00:00	2023	1.37289e+06	346.308	346308000	252.248
2023-01-02 17:00:00	2023	1.37289e+06	337.315	337315000	245.697
2023-01-02 18:00:00	2023	1.37289e+06	355.266	355266000	258.773
2023-01-02 19:00:00	2023	1.37289e+06	361.85	361850000	263.569
2023-01-02 20:00:00	2023	1.37289e+06	357.915	357915000	260.702
2023-01-02 21:00:00	2023	1.37289e+06	349.316	349316000	254.439
2023-01-02 22:00:00	2023	1.37289e+06	333.283	333283000	242.761
2023-01-02 23:00:00	2023	1.37289e+06	325.085	325085000	236.789
2023-01-03	2023	1.37289e+06	326.889	326889000	238.103
2023-01-03 01:00:00	2023	1.37289e+06	336.645	336645000	245.209
2023-01-03 02:00:00	2023	1.37289e+06	319.713	319713000	232.876
2023-01-03 03:00:00	2023	1.37289e+06	316.673	316673000	230.662
2023-01-03 04:00:00	2023	1.37289e+06	324.13	324130000	236.094
2023-01-03 05:00:00	2023	1.37289e+06	321.617	321617000	234.263
2023-01-03 06:00:00	2023	1.37289e+06	333.307	333307000	242.778
2023-01-03 07:00:00	2023	1.37289e+06	340.317	340317000	247.884
2023-01-03 08:00:00	2023	1.37289e+06	363.583	363583000	264.831
2023-01-03 09:00:00	2023	1.37289e+06	376.784	376784000	274.446
2023-01-03 10:00:00	2023	1.37289e+06	384.83	384830000	280.307
2023-01-03 11:00:00	2023	1.37289e+06	370.131	370131000	269.6
2023-01-03 12:00:00	2023	1.37289e+06	382.763	382763000	278.801
2023-01-03 13:00:00	2023	1.37289e+06	376.694	376694000	274.381
2023-01-03 14:00:00	2023	1.37289e+06	380.227	380227000	276.954
2023-01-03 15:00:00	2023	1.37289e+06	367.834	367834000	267.927
2023-01-03 16:00:00	2023	1.37289e+06	359.187	359187000	261.629
2023-01-03 17:00:00	2023	1.37289e+06	364.789	364789000	265.709
2023-01-03 18:00:00	2023	1.37289e+06	380.125	380125000	276.88
2023-01-03 19:00:00	2023	1.37289e+06	385.098	385098000	280.502
2023-01-03 20:00:00	2023	1.37289e+06	378.974	378974000	276.042
2023-01-03 21:00:00	2023	1.37289e+06	368.725	368725000	268.576
2023-01-03 22:00:00	2023	1.37289e+06	337.58	337580000	245.891
2023-01-03 23:00:00	2023	1.37289e+06	336.508	336508000	245.11
2023-01-04	2023	1.37289e+06	384.907	384907000	280.363
2023-01-04 01:00:00	2023	1.37289e+06	372.594	372594000	271.394
2023-01-04 02:00:00	2023	1.37289e+06	385.111	385111000	280.512
2023-01-04 03:00:00	2023	1.37289e+06	373.747	373747000	272.234
2023-01-04 04:00:00	2023	1.37289e+06	368.828	368828000	268.651
2023-01-04 05:00:00	2023	1.37289e+06	377.637	377637000	275.068
2023-01-04 06:00:00	2023	1.37289e+06	381.794	381794000	278.096
2023-01-04 07:00:00	2023	1.37289e+06	395.073	395073000	287.768
2023-01-04 08:00:00	2023	1.37289e+06	420.161	420161000	306.042
2023-01-04 09:00:00	2023	1.37289e+06	430.78	430780000	313.777
2023-01-04 10:00:00	2023	1.37289e+06	439.363	439363000	320.028
2023-01-04 11:00:00	2023	1.37289e+06	443.609	443609000	323.121
2023-01-04 12:00:00	2023	1.37289e+06	447.869	447869000	326.224
2023-01-04 13:00:00	2023	1.37289e+06	440.19	440190000	320.631
2023-01-04 14:00:00	2023	1.37289e+06	445.617	445617000	324.584
2023-01-04 15:00:00	2023	1.37289e+06	436.907	436907000	318.239
2023-01-04 16:00:00	2023	1.37289e+06	418.959	418959000	305.166
2023-01-04 17:00:00	2023	1.37289e+06	419.226	419226000	305.361
2023-01-04 18:00:00	2023	1.37289e+06	436.91	436910000	318.242
2023-01-04 19:00:00	2023	1.37289e+06	433.053	433053000	315.432
2023-01-04 20:00:00	2023	1.37289e+06	429.573	429573000	312.897
2023-01-04 21:00:00	2023	1.37289e+06	420.597	420597000	306.359
2023-01-04 22:00:00	2023	1.37289e+06	409.055	409055000	297.952
2023-01-04 23:00:00	2023	1.37289e+06	401.311	401311000	292.312
2023-01-05	2023	1.37289e+06	411.349	411349000	299.623
2023-01-05 01:00:00	2023	1.37289e+06	398.845	398845000	290.515
2023-01-05 02:00:00	2023	1.37289e+06	392.161	392161000	285.647
2023-01-05 03:00:00	2023	1.37289e+06	382.882	382882000	278.888
2023-01-05 04:00:00	2023	1.37289e+06	395.33	395330000	287.955
2023-01-05 05:00:00	2023	1.37289e+06	376.513	376513000	274.249
2023-01-05 06:00:00	2023	1.37289e+06	409.887	409887000	298.558
2023-01-05 07:00:00	2023	1.37289e+06	420.977	420977000	306.636
2023-01-05 08:00:00	2023	1.37289e+06	438.865	438865000	319.666
2023-01-05 09:00:00	2023	1.37289e+06	454.047	454047000	330.724
2023-01-05 10:00:00	2023	1.37289e+06	465.272	465272000	338.9
2023-01-05 11:00:00	2023	1.37289e+06	470.717	470717000	342.866
2023-01-05 12:00:00	2023	1.37289e+06	465.648	465648000	339.174
2023-01-05 13:00:00	2023	1.37289e+06	468.933	468933000	341.567
2023-01-05 14:00:00	2023	1.37289e+06	450.025	450025000	327.795
2023-01-05 15:00:00	2023	1.37289e+06	448.005	448005000	326.323
2023-01-05 16:00:00	2023	1.37289e+06	440.467	440467000	320.833
2023-01-05 17:00:00	2023	1.37289e+06	424.995	424995000	309.563
2023-01-05 18:00:00	2023	1.37289e+06	439.074	439074000	319.818
2023-01-05 19:00:00	2023	1.37289e+06	426.98	426980000	311.009
2023-01-05 20:00:00	2023	1.37289e+06	422.237	422237000	307.554
2023-01-05 21:00:00	2023	1.37289e+06	410.84	410840000	299.253
2023-01-05 22:00:00	2023	1.37289e+06	409.215	409215000	298.069
2023-01-05 23:00:00	2023	1.37289e+06	416.138	416138000	303.112
2023-01-06	2023	1.37289e+06	424.109	424109000	308.918
2023-01-06 01:00:00	2023	1.37289e+06	414.19	414190000	301.693
2023-01-06 02:00:00	2023	1.37289e+06	370.376	370376000	269.779
2023-01-06 03:00:00	2023	1.37289e+06	370.442	370442000	269.827
2023-01-06 04:00:00	2023	1.37289e+06	386.085	386085000	281.221
2023-01-06 05:00:00	2023	1.37289e+06	417.47	417470000	304.082
2023-01-06 06:00:00	2023	1.37289e+06	406.307	406307000	295.951
2023-01-06 07:00:00	2023	1.37289e+06	445.153	445153000	324.246
2023-01-06 08:00:00	2023	1.37289e+06	451.032	451032000	328.528
2023-01-06 09:00:00	2023	1.37289e+06	498.248	498248000	362.92
2023-01-06 10:00:00	2023	1.37289e+06	474.891	474891000	345.907
2023-01-06 11:00:00	2023	1.37289e+06	474.191	474191000	345.397
2023-01-06 12:00:00	2023	1.37289e+06	492.173	492173000	358.495
2023-01-06 13:00:00	2023	1.37289e+06	485.126	485126000	353.362
2023-01-06 14:00:00	2023	1.37289e+06	480.899	480899000	350.283
2023-01-06 15:00:00	2023	1.37289e+06	492.399	492399000	358.659
2023-01-06 16:00:00	2023	1.37289e+06	464.271	464271000	338.171
2023-01-06 17:00:00	2023	1.37289e+06	460.039	460039000	335.089
2023-01-06 18:00:00	2023	1.37289e+06	446.955	446955000	325.558
2023-01-06 19:00:00	2023	1.37289e+06	425.544	425544000	309.963
2023-01-06 20:00:00	2023	1.37289e+06	420.866	420866000	306.555
2023-01-06 21:00:00	2023	1.37289e+06	413.213	413213000	300.981
2023-01-06 22:00:00	2023	1.37289e+06	412.222	412222000	300.259
2023-01-06 23:00:00	2023	1.37289e+06	454.242	454242000	330.866
2023-01-07	2023	1.37289e+06	423.422	423422000	308.417
2023-01-07 01:00:00	2023	1.37289e+06	423.579	423579000	308.531
2023-01-07 02:00:00	2023	1.37289e+06	395.941	395941000	288.4
2023-01-07 03:00:00	2023	1.37289e+06	409.083	409083000	297.973
2023-01-07 04:00:00	2023	1.37289e+06	399.359	399359000	290.89
2023-01-07 05:00:00	2023	1.37289e+06	398.459	398459000	290.234
2023-01-07 06:00:00	2023	1.37289e+06	410.167	410167000	298.762
2023-01-07 07:00:00	2023	1.37289e+06	410.098	410098000	298.712
2023-01-07 08:00:00	2023	1.37289e+06	423.417	423417000	308.413
2023-01-07 09:00:00	2023	1.37289e+06	432.432	432432000	314.98
2023-01-07 10:00:00	2023	1.37289e+06	420.518	420518000	306.302
2023-01-07 11:00:00	2023	1.37289e+06	440.924	440924000	321.165
2023-01-07 12:00:00	2023	1.37289e+06	433.548	433548000	315.793
2023-01-07 13:00:00	2023	1.37289e+06	425.015	425015000	309.577
2023-01-07 14:00:00	2023	1.37289e+06	420.546	420546000	306.322
2023-01-07 15:00:00	2023	1.37289e+06	413.24	413240000	301.001
2023-01-07 16:00:00	2023	1.37289e+06	415.654	415654000	302.759
2023-01-07 17:00:00	2023	1.37289e+06	392.16	392160000	285.646
2023-01-07 18:00:00	2023	1.37289e+06	401.796	401796000	292.665
2023-01-07 19:00:00	2023	1.37289e+06	381.215	381215000	277.674
2023-01-07 20:00:00	2023	1.37289e+06	363.852	363852000	265.027
2023-01-07 21:00:00	2023	1.37289e+06	350.286	350286000	255.145
2023-01-07 22:00:00	2023	1.37289e+06	358.678	358678000	261.258
2023-01-07 23:00:00	2023	1.37289e+06	336.634	336634000	245.201
2023-01-08	2023	1.37289e+06	359.484	359484000	261.845
2023-01-08 01:00:00	2023	1.37289e+06	372.703	372703000	271.474
2023-01-08 02:00:00	2023	1.37289e+06	346.678	346678000	252.517
2023-01-08 03:00:00	2023	1.37289e+06	332.229	332229000	241.993
2023-01-08 04:00:00	2023	1.37289e+06	351.487	351487000	256.02
2023-01-08 05:00:00	2023	1.37289e+06	352.214	352214000	256.55
2023-01-08 06:00:00	2023	1.37289e+06	348.662	348662000	253.963
2023-01-08 07:00:00	2023	1.37289e+06	342.677	342677000	249.603
2023-01-08 08:00:00	2023	1.37289e+06	358.81	358810000	261.354
2023-01-08 09:00:00	2023	1.37289e+06	380.445	380445000	277.113
2023-01-08 10:00:00	2023	1.37289e+06	381.556	381556000	277.922
2023-01-08 11:00:00	2023	1.37289e+06	382.715	382715000	278.766
2023-01-08 12:00:00	2023	1.37289e+06	374.667	374667000	272.904
2023-01-08 13:00:00	2023	1.37289e+06	371.897	371897000	270.887
2023-01-08 14:00:00	2023	1.37289e+06	385.194	385194000	280.572
2023-01-08 15:00:00	2023	1.37289e+06	363.271	363271000	264.604
2023-01-08 16:00:00	2023	1.37289e+06	363.916	363916000	265.073
2023-01-08 17:00:00	2023	1.37289e+06	367.477	367477000	267.667
2023-01-08 18:00:00	2023	1.37289e+06	394.742	394742000	287.527
2023-01-08 19:00:00	2023	1.37289e+06	372.804	372804000	271.547
2023-01-08 20:00:00	2023	1.37289e+06	372.403	372403000	271.255
2023-01-08 21:00:00	2023	1.37289e+06	368.132	368132000	268.144
2023-01-08 22:00:00	2023	1.37289e+06	367.097	367097000	267.39
2023-01-08 23:00:00	2023	1.37289e+06	375.302	375302000	273.367
2023-01-09	2023	1.37289e+06	355.661	355661000	259.061
2023-01-09 01:00:00	2023	1.37289e+06	377.45	377450000	274.931
2023-01-09 02:00:00	2023	1.37289e+06	341.726	341726000	248.91
2023-01-09 03:00:00	2023	1.37289e+06	373.903	373903000	272.348
2023-01-09 04:00:00	2023	1.37289e+06	375.583	375583000	273.572
2023-01-09 05:00:00	2023	1.37289e+06	381.924	381924000	278.19
2023-01-09 06:00:00	2023	1.37289e+06	403.785	403785000	294.114
2023-01-09 07:00:00	2023	1.37289e+06	397.561	397561000	289.58
2023-01-09 08:00:00	2023	1.37289e+06	434.983	434983000	316.838
2023-01-09 09:00:00	2023	1.37289e+06	451.362	451362000	328.768
2023-01-09 10:00:00	2023	1.37289e+06	444.293	444293000	323.619
2023-01-09 11:00:00	2023	1.37289e+06	437.345	437345000	318.559
2023-01-09 12:00:00	2023	1.37289e+06	436.987	436987000	318.298
2023-01-09 13:00:00	2023	1.37289e+06	428.152	428152000	311.862
2023-01-09 14:00:00	2023	1.37289e+06	408.086	408086000	297.247
2023-01-09 15:00:00	2023	1.37289e+06	430.683	430683000	313.706
2023-01-09 16:00:00	2023	1.37289e+06	414.367	414367000	301.822
2023-01-09 17:00:00	2023	1.37289e+06	393.448	393448000	286.584
2023-01-09 18:00:00	2023	1.37289e+06	398.804	398804000	290.486
2023-01-09 19:00:00	2023	1.37289e+06	385.123	385123000	280.52
2023-01-09 20:00:00	2023	1.37289e+06	383.974	383974000	279.684
2023-01-09 21:00:00	2023	1.37289e+06	369.049	369049000	268.812
2023-01-09 22:00:00	2023	1.37289e+06	358.564	358564000	261.175
2023-01-09 23:00:00	2023	1.37289e+06	352.149	352149000	256.502
2023-01-10	2023	1.37289e+06	403.882	403882000	294.184
2023-01-10 01:00:00	2023	1.37289e+06	390.898	390898000	284.727
2023-01-10 02:00:00	2023	1.37289e+06	409.876	409876000	298.55
2023-01-10 03:00:00	2023	1.37289e+06	380.778	380778000	277.356
2023-01-10 04:00:00	2023	1.37289e+06	412.496	412496000	300.459
2023-01-10 05:00:00	2023	1.37289e+06	408.714	408714000	297.704
2023-01-10 06:00:00	2023	1.37289e+06	425.313	425313000	309.795
2023-01-10 07:00:00	2023	1.37289e+06	436.442	436442000	317.901
2023-01-10 08:00:00	2023	1.37289e+06	466.319	466319000	339.663
2023-01-10 09:00:00	2023	1.37289e+06	470.797	470797000	342.925
2023-01-10 10:00:00	2023	1.37289e+06	477.975	477975000	348.153
2023-01-10 11:00:00	2023	1.37289e+06	478.597	478597000	348.606
2023-01-10 12:00:00	2023	1.37289e+06	490.494	490494000	357.272
2023-01-10 13:00:00	2023	1.37289e+06	461.063	461063000	335.835
2023-01-10 14:00:00	2023	1.37289e+06	452.55	452550000	329.634
2023-01-10 15:00:00	2023	1.37289e+06	419.658	419658000	305.675
2023-01-10 16:00:00	2023	1.37289e+06	413.185	413185000	300.961
2023-01-10 17:00:00	2023	1.37289e+06	431.58	431580000	314.359
2023-01-10 18:00:00	2023	1.37289e+06	420.596	420596000	306.359
2023-01-10 19:00:00	2023	1.37289e+06	406.101	406101000	295.801
2023-01-10 20:00:00	2023	1.37289e+06	405.416	405416000	295.302
2023-01-10 21:00:00	2023	1.37289e+06	399.352	399352000	290.885
2023-01-10 22:00:00	2023	1.37289e+06	417.947	417947000	304.429
2023-01-10 23:00:00	2023	1.37289e+06	398.984	398984000	290.617
2023-01-11	2023	1.37289e+06	379.636	379636000	276.524
2023-01-11 01:00:00	2023	1.37289e+06	375.943	375943000	273.834
2023-01-11 02:00:00	2023	1.37289e+06	374.297	374297000	272.635
2023-01-11 03:00:00	2023	1.37289e+06	381.244	381244000	277.695
2023-01-11 04:00:00	2023	1.37289e+06	376.132	376132000	273.971
2023-01-11 05:00:00	2023	1.37289e+06	363.513	363513000	264.78
2023-01-11 06:00:00	2023	1.37289e+06	383.653	383653000	279.45
2023-01-11 07:00:00	2023	1.37289e+06	392.365	392365000	285.795
2023-01-11 08:00:00	2023	1.37289e+06	416.974	416974000	303.72
2023-01-11 09:00:00	2023	1.37289e+06	423.964	423964000	308.812
2023-01-11 10:00:00	2023	1.37289e+06	415.742	415742000	302.823
2023-01-11 11:00:00	2023	1.37289e+06	447.358	447358000	325.852
2023-01-11 12:00:00	2023	1.37289e+06	431.419	431419000	314.242
2023-01-11 13:00:00	2023	1.37289e+06	433.62	433620000	315.845
2023-01-11 14:00:00	2023	1.37289e+06	456.929	456929000	332.823
2023-01-11 15:00:00	2023	1.37289e+06	442.85	442850000	322.568
2023-01-11 16:00:00	2023	1.37289e+06	426.094	426094000	310.363
2023-01-11 17:00:00	2023	1.37289e+06	429.847	429847000	313.097
2023-01-11 18:00:00	2023	1.37289e+06	416.382	416382000	303.289
2023-01-11 19:00:00	2023	1.37289e+06	407.096	407096000	296.525
2023-01-11 20:00:00	2023	1.37289e+06	390.425	390425000	284.382
2023-01-11 21:00:00	2023	1.37289e+06	380.164	380164000	276.908
2023-01-11 22:00:00	2023	1.37289e+06	390.092	390092000	284.14
2023-01-11 23:00:00	2023	1.37289e+06	401.688	401688000	292.586
2023-01-12	2023	1.37289e+06	465.366	465366000	338.969
2023-01-12 01:00:00	2023	1.37289e+06	459.743	459743000	334.873
2023-01-12 02:00:00	2023	1.37289e+06	468.563	468563000	341.297
2023-01-12 03:00:00	2023	1.37289e+06	473.233	473233000	344.699
2023-01-12 04:00:00	2023	1.37289e+06	447.931	447931000	326.269
2023-01-12 05:00:00	2023	1.37289e+06	440.982	440982000	321.208
2023-01-12 06:00:00	2023	1.37289e+06	475.802	475802000	346.57
2023-01-12 07:00:00	2023	1.37289e+06	491.1	491100000	357.713
2023-01-12 08:00:00	2023	1.37289e+06	494.27	494270000	360.022
2023-01-12 09:00:00	2023	1.37289e+06	492.173	492173000	358.495
2023-01-12 10:00:00	2023	1.37289e+06	501.061	501061000	364.969
2023-01-12 11:00:00	2023	1.37289e+06	506.496	506496000	368.928
2023-01-12 12:00:00	2023	1.37289e+06	523.893	523893000	381.599
2023-01-12 13:00:00	2023	1.37289e+06	513.487	5.13487e+08	374.02
2023-01-12 14:00:00	2023	1.37289e+06	497.511	497511000	362.383
2023-01-12 15:00:00	2023	1.37289e+06	484.84	484840000	353.153
2023-01-12 16:00:00	2023	1.37289e+06	502.279	502279000	365.856
2023-01-12 17:00:00	2023	1.37289e+06	501.967	501967000	365.629
2023-01-12 18:00:00	2023	1.37289e+06	484.669	484669000	353.029
2023-01-12 19:00:00	2023	1.37289e+06	457.03	457030000	332.897
2023-01-12 20:00:00	2023	1.37289e+06	439.613	439613000	320.211
2023-01-12 21:00:00	2023	1.37289e+06	417.823	417823000	304.339
2023-01-12 22:00:00	2023	1.37289e+06	426.163	426163000	310.414
2023-01-12 23:00:00	2023	1.37289e+06	440.976	440976000	321.203
2023-01-13	2023	1.37289e+06	469.913	469913000	342.281
2023-01-13 01:00:00	2023	1.37289e+06	455.313	455313000	331.646
2023-01-13 02:00:00	2023	1.37289e+06	423.79	423790000	308.685
2023-01-13 03:00:00	2023	1.37289e+06	416.403	416403000	303.305
2023-01-13 04:00:00	2023	1.37289e+06	415.919	415919000	302.952
2023-01-13 05:00:00	2023	1.37289e+06	439.988	439988000	320.484
2023-01-13 06:00:00	2023	1.37289e+06	439.251	439251000	319.947
2023-01-13 07:00:00	2023	1.37289e+06	448.529	448529000	326.705
2023-01-13 08:00:00	2023	1.37289e+06	464.049	464049000	338.01
2023-01-13 09:00:00	2023	1.37289e+06	481.649	481649000	350.829
2023-01-13 10:00:00	2023	1.37289e+06	486.929	486929000	354.675
2023-01-13 11:00:00	2023	1.37289e+06	500.17	500170000	364.32
2023-01-13 12:00:00	2023	1.37289e+06	501.75	501750000	365.471
2023-01-13 13:00:00	2023	1.37289e+06	489.713	489713000	356.703
2023-01-13 14:00:00	2023	1.37289e+06	477.129	477129000	347.537
2023-01-13 15:00:00	2023	1.37289e+06	484.091	484091000	352.608
2023-01-13 16:00:00	2023	1.37289e+06	465.637	465637000	339.166
2023-01-13 17:00:00	2023	1.37289e+06	465.067	465067000	338.751
2023-01-13 18:00:00	2023	1.37289e+06	469.021	469021000	341.631
2023-01-13 19:00:00	2023	1.37289e+06	447.383	447383000	325.87
2023-01-13 20:00:00	2023	1.37289e+06	427.018	427018000	311.036
2023-01-13 21:00:00	2023	1.37289e+06	406.705	406705000	296.241
2023-01-13 22:00:00	2023	1.37289e+06	418.286	418286000	304.676
2023-01-13 23:00:00	2023	1.37289e+06	448.64	448640000	326.786
2023-01-14	2023	1.37289e+06	412.775	412775000	300.662
2023-01-14 01:00:00	2023	1.37289e+06	429.147	429147000	312.587
2023-01-14 02:00:00	2023	1.37289e+06	393.935	393935000	286.939
2023-01-14 03:00:00	2023	1.37289e+06	407.281	407281000	296.66
2023-01-14 04:00:00	2023	1.37289e+06	408.903	408903000	297.842
2023-01-14 05:00:00	2023	1.37289e+06	403.907	403907000	294.203
2023-01-14 06:00:00	2023	1.37289e+06	413.032	413032000	300.849
2023-01-14 07:00:00	2023	1.37289e+06	427.234	427234000	311.194
2023-01-14 08:00:00	2023	1.37289e+06	451.588	451588000	328.933
2023-01-14 09:00:00	2023	1.37289e+06	455.119	455119000	331.505
2023-01-14 10:00:00	2023	1.37289e+06	457.725	457725000	333.403
2023-01-14 11:00:00	2023	1.37289e+06	457.041	457041000	332.905
2023-01-14 12:00:00	2023	1.37289e+06	452.983	452983000	329.949
2023-01-14 13:00:00	2023	1.37289e+06	461.026	461026000	335.808
2023-01-14 14:00:00	2023	1.37289e+06	430.954	430954000	313.903
2023-01-14 15:00:00	2023	1.37289e+06	422.017	422017000	307.394
2023-01-14 16:00:00	2023	1.37289e+06	433.236	433236000	315.566
2023-01-14 17:00:00	2023	1.37289e+06	438.96	438960000	319.735
2023-01-14 18:00:00	2023	1.37289e+06	466.325	466325000	339.667
2023-01-14 19:00:00	2023	1.37289e+06	423.103	423103000	308.185
2023-01-14 20:00:00	2023	1.37289e+06	396.862	396862000	289.071
2023-01-14 21:00:00	2023	1.37289e+06	380.316	380316000	277.019
2023-01-14 22:00:00	2023	1.37289e+06	382.54	382540000	278.639
2023-01-14 23:00:00	2023	1.37289e+06	374.165	374165000	272.539
2023-01-15	2023	1.37289e+06	361.101	361101000	263.023
2023-01-15 01:00:00	2023	1.37289e+06	361.978	361978000	263.662
2023-01-15 02:00:00	2023	1.37289e+06	356.203	356203000	259.455
2023-01-15 03:00:00	2023	1.37289e+06	350.949	350949000	255.628
2023-01-15 04:00:00	2023	1.37289e+06	348.854	348854000	254.102
2023-01-15 05:00:00	2023	1.37289e+06	332.238	332238000	241.999
2023-01-15 06:00:00	2023	1.37289e+06	353.313	353313000	257.35
2023-01-15 07:00:00	2023	1.37289e+06	349.211	349211000	254.362
2023-01-15 08:00:00	2023	1.37289e+06	351.694	351694000	256.171
2023-01-15 09:00:00	2023	1.37289e+06	375.756	375756000	273.698
2023-01-15 10:00:00	2023	1.37289e+06	359.554	359554000	261.896
2023-01-15 11:00:00	2023	1.37289e+06	392.272	392272000	285.728
2023-01-15 12:00:00	2023	1.37289e+06	383.492	383492000	279.332
2023-01-15 13:00:00	2023	1.37289e+06	355.108	355108000	258.658
2023-01-15 14:00:00	2023	1.37289e+06	354.635	354635000	258.313
2023-01-15 15:00:00	2023	1.37289e+06	370.385	370385000	269.785
2023-01-15 16:00:00	2023	1.37289e+06	352.532	352532000	256.781
2023-01-15 17:00:00	2023	1.37289e+06	377.105	377105000	274.68
2023-01-15 18:00:00	2023	1.37289e+06	406.184	406184000	295.861
2023-01-15 19:00:00	2023	1.37289e+06	401.228	401228000	292.251
2023-01-15 20:00:00	2023	1.37289e+06	403.385	403385000	293.822
2023-01-15 21:00:00	2023	1.37289e+06	386.89	386890000	281.808
2023-01-15 22:00:00	2023	1.37289e+06	385.243	385243000	280.608
2023-01-15 23:00:00	2023	1.37289e+06	383.821	383821000	279.572
2023-01-16	2023	1.37289e+06	357.642	357642000	260.504
2023-01-16 01:00:00	2023	1.37289e+06	369.68	369680000	269.272
2023-01-16 02:00:00	2023	1.37289e+06	365.691	365691000	266.366
2023-01-16 03:00:00	2023	1.37289e+06	372.956	372956000	271.658
2023-01-16 04:00:00	2023	1.37289e+06	348.863	348863000	254.109
2023-01-16 05:00:00	2023	1.37289e+06	369.979	369979000	269.49
2023-01-16 06:00:00	2023	1.37289e+06	381.954	381954000	278.212
2023-01-16 07:00:00	2023	1.37289e+06	402.871	402871000	293.448
2023-01-16 08:00:00	2023	1.37289e+06	411.886	411886000	300.014
2023-01-16 09:00:00	2023	1.37289e+06	439.254	439254000	319.949
2023-01-16 10:00:00	2023	1.37289e+06	434.834	434834000	316.73
2023-01-16 11:00:00	2023	1.37289e+06	425.639	425639000	310.032
2023-01-16 12:00:00	2023	1.37289e+06	445.746	445746000	324.678
2023-01-16 13:00:00	2023	1.37289e+06	417.854	417854000	304.361
2023-01-16 14:00:00	2023	1.37289e+06	422.879	422879000	308.022
2023-01-16 15:00:00	2023	1.37289e+06	409.185	409185000	298.047
2023-01-16 16:00:00	2023	1.37289e+06	407.188	407188000	296.592
2023-01-16 17:00:00	2023	1.37289e+06	408.97	408970000	297.89
2023-01-16 18:00:00	2023	1.37289e+06	437.981	437981000	319.022
2023-01-16 19:00:00	2023	1.37289e+06	431.562	431562000	314.346
2023-01-16 20:00:00	2023	1.37289e+06	408.236	408236000	297.356
2023-01-16 21:00:00	2023	1.37289e+06	399.456	399456000	290.96
2023-01-16 22:00:00	2023	1.37289e+06	399.459	399459000	290.963
2023-01-16 23:00:00	2023	1.37289e+06	400.042	400042000	291.387
2023-01-17	2023	1.37289e+06	350.694	350694000	255.443
2023-01-17 01:00:00	2023	1.37289e+06	377.102	377102000	274.678
2023-01-17 02:00:00	2023	1.37289e+06	376.369	376369000	274.144
2023-01-17 03:00:00	2023	1.37289e+06	378.342	378342000	275.581
2023-01-17 04:00:00	2023	1.37289e+06	379.089	379089000	276.125
2023-01-17 05:00:00	2023	1.37289e+06	368.519	368519000	268.426
2023-01-17 06:00:00	2023	1.37289e+06	395.809	395809000	288.304
2023-01-17 07:00:00	2023	1.37289e+06	421.891	421891000	307.302
2023-01-17 08:00:00	2023	1.37289e+06	426.726	426726000	310.824
2023-01-17 09:00:00	2023	1.37289e+06	446.922	446922000	325.534
2023-01-17 10:00:00	2023	1.37289e+06	458.125	458125000	333.695
2023-01-17 11:00:00	2023	1.37289e+06	457.167	457167000	332.997
2023-01-17 12:00:00	2023	1.37289e+06	470.992	470992000	343.067
2023-01-17 13:00:00	2023	1.37289e+06	468.679	468679000	341.382
2023-01-17 14:00:00	2023	1.37289e+06	464.723	464723000	338.5
2023-01-17 15:00:00	2023	1.37289e+06	467.418	467418000	340.463
2023-01-17 16:00:00	2023	1.37289e+06	434.668	434668000	316.609
2023-01-17 17:00:00	2023	1.37289e+06	453.172	453172000	330.087
2023-01-17 18:00:00	2023	1.37289e+06	446.61	446610000	325.307
2023-01-17 19:00:00	2023	1.37289e+06	446.375	446375000	325.136
2023-01-17 20:00:00	2023	1.37289e+06	420.023	420023000	305.941
2023-01-17 21:00:00	2023	1.37289e+06	410.79	410790000	299.216
2023-01-17 22:00:00	2023	1.37289e+06	403.368	403368000	293.81
2023-01-17 23:00:00	2023	1.37289e+06	419.777	419777000	305.762
2023-01-18	2023	1.37289e+06	400.593	400593000	291.789
2023-01-18 01:00:00	2023	1.37289e+06	395.916	395916000	288.382
2023-01-18 02:00:00	2023	1.37289e+06	401.766	401766000	292.643
2023-01-18 03:00:00	2023	1.37289e+06	415.41	415410000	302.581
2023-01-18 04:00:00	2023	1.37289e+06	392.941	392941000	286.215
2023-01-18 05:00:00	2023	1.37289e+06	412.623	412623000	300.551
2023-01-18 06:00:00	2023	1.37289e+06	433.334	433334000	315.637
2023-01-18 07:00:00	2023	1.37289e+06	463.23	463230000	337.413
2023-01-18 08:00:00	2023	1.37289e+06	458.2	458200000	333.749
2023-01-18 09:00:00	2023	1.37289e+06	486.492	486492000	354.357
2023-01-18 10:00:00	2023	1.37289e+06	470.165	470165000	342.464
2023-01-18 11:00:00	2023	1.37289e+06	479.097	479097000	348.97
2023-01-18 12:00:00	2023	1.37289e+06	490.516	490516000	357.288
2023-01-18 13:00:00	2023	1.37289e+06	486.799	486799000	354.58
2023-01-18 14:00:00	2023	1.37289e+06	482.138	482138000	351.185
2023-01-18 15:00:00	2023	1.37289e+06	471.049	471049000	343.108
2023-01-18 16:00:00	2023	1.37289e+06	456.942	456942000	332.833
2023-01-18 17:00:00	2023	1.37289e+06	468.088	468088000	340.951
2023-01-18 18:00:00	2023	1.37289e+06	447.542	447542000	325.986
2023-01-18 19:00:00	2023	1.37289e+06	426.12	426120000	310.382
2023-01-18 20:00:00	2023	1.37289e+06	408.76	408760000	297.737
2023-01-18 21:00:00	2023	1.37289e+06	394.462	394462000	287.323
2023-01-18 22:00:00	2023	1.37289e+06	382.429	382429000	278.558
2023-01-18 23:00:00	2023	1.37289e+06	424.159	424159000	308.954
2023-01-19	2023	1.37289e+06	382.137	382137000	278.345
2023-01-19 01:00:00	2023	1.37289e+06	406.445	406445000	296.051
2023-01-19 02:00:00	2023	1.37289e+06	381.367	381367000	277.785
2023-01-19 03:00:00	2023	1.37289e+06	398.66	398660000	290.381
2023-01-19 04:00:00	2023	1.37289e+06	414.824	414824000	302.154
2023-01-19 05:00:00	2023	1.37289e+06	418.977	418977000	305.179
2023-01-19 06:00:00	2023	1.37289e+06	423.061	423061000	308.154
2023-01-19 07:00:00	2023	1.37289e+06	462.784	462784000	337.088
2023-01-19 08:00:00	2023	1.37289e+06	476.358	476358000	346.975
2023-01-19 09:00:00	2023	1.37289e+06	473.751	473751000	345.076
2023-01-19 10:00:00	2023	1.37289e+06	472.251	472251000	343.984
2023-01-19 11:00:00	2023	1.37289e+06	469.765	469765000	342.173
2023-01-19 12:00:00	2023	1.37289e+06	494.917	494917000	360.494
2023-01-19 13:00:00	2023	1.37289e+06	505.295	505295000	368.053
2023-01-19 14:00:00	2023	1.37289e+06	486.774	486774000	354.562
2023-01-19 15:00:00	2023	1.37289e+06	475.928	475928000	346.662
2023-01-19 16:00:00	2023	1.37289e+06	446.638	446638000	325.327
2023-01-19 17:00:00	2023	1.37289e+06	448.985	448985000	327.037
2023-01-19 18:00:00	2023	1.37289e+06	437.224	437224000	318.47
2023-01-19 19:00:00	2023	1.37289e+06	420.265	420265000	306.118
2023-01-19 20:00:00	2023	1.37289e+06	409.253	409253000	298.097
2023-01-19 21:00:00	2023	1.37289e+06	393.542	393542000	286.653
2023-01-19 22:00:00	2023	1.37289e+06	389.81	389810000	283.934
2023-01-19 23:00:00	2023	1.37289e+06	400.765	400765000	291.914
2023-01-20	2023	1.37289e+06	384.211	384211000	279.856
2023-01-20 01:00:00	2023	1.37289e+06	387.108	387108000	281.966
2023-01-20 02:00:00	2023	1.37289e+06	362.543	362543000	264.073
2023-01-20 03:00:00	2023	1.37289e+06	371.677	371677000	270.726
2023-01-20 04:00:00	2023	1.37289e+06	365.77	365770000	266.424
2023-01-20 05:00:00	2023	1.37289e+06	385.954	385954000	281.126
2023-01-20 06:00:00	2023	1.37289e+06	387.991	387991000	282.609
2023-01-20 07:00:00	2023	1.37289e+06	426.295	426295000	310.51
2023-01-20 08:00:00	2023	1.37289e+06	425.697	425697000	310.074
2023-01-20 09:00:00	2023	1.37289e+06	450.992	450992000	328.499
2023-01-20 10:00:00	2023	1.37289e+06	454.744	454744000	331.232
2023-01-20 11:00:00	2023	1.37289e+06	449.327	449327000	327.286
2023-01-20 12:00:00	2023	1.37289e+06	443.226	443226000	322.842
2023-01-20 13:00:00	2023	1.37289e+06	456.979	456979000	332.86
2023-01-20 14:00:00	2023	1.37289e+06	442.599	442599000	322.385
2023-01-20 15:00:00	2023	1.37289e+06	447.821	447821000	326.189
2023-01-20 16:00:00	2023	1.37289e+06	436.943	436943000	318.266
2023-01-20 17:00:00	2023	1.37289e+06	443.126	443126000	322.769
2023-01-20 18:00:00	2023	1.37289e+06	444.13	444130000	323.501
2023-01-20 19:00:00	2023	1.37289e+06	424.96	424960000	309.537
2023-01-20 20:00:00	2023	1.37289e+06	414.178	414178000	301.684
2023-01-20 21:00:00	2023	1.37289e+06	399.183	399183000	290.762
2023-01-20 22:00:00	2023	1.37289e+06	403.784	403784000	294.113
2023-01-20 23:00:00	2023	1.37289e+06	445.596	445596000	324.568
2023-01-21	2023	1.37289e+06	346.725	346725000	252.552
2023-01-21 01:00:00	2023	1.37289e+06	365.012	365012000	265.872
2023-01-21 02:00:00	2023	1.37289e+06	376.569	376569000	274.29
2023-01-21 03:00:00	2023	1.37289e+06	383.609	383609000	279.418
2023-01-21 04:00:00	2023	1.37289e+06	385.118	385118000	280.517
2023-01-21 05:00:00	2023	1.37289e+06	402.442	402442000	293.135
2023-01-21 06:00:00	2023	1.37289e+06	379.652	379652000	276.535
2023-01-21 07:00:00	2023	1.37289e+06	429.682	429682000	312.977
2023-01-21 08:00:00	2023	1.37289e+06	432.749	432749000	315.211
2023-01-21 09:00:00	2023	1.37289e+06	439.736	439736000	320.3
2023-01-21 10:00:00	2023	1.37289e+06	452.614	452614000	329.68
2023-01-21 11:00:00	2023	1.37289e+06	458.96	458960000	334.303
2023-01-21 12:00:00	2023	1.37289e+06	456.656	456656000	332.625
2023-01-21 13:00:00	2023	1.37289e+06	440.649	440649000	320.965
2023-01-21 14:00:00	2023	1.37289e+06	431.104	431104000	314.013
2023-01-21 15:00:00	2023	1.37289e+06	433.386	433386000	315.675
2023-01-21 16:00:00	2023	1.37289e+06	409.552	409552000	298.314
2023-01-21 17:00:00	2023	1.37289e+06	427.196	427196000	311.166
2023-01-21 18:00:00	2023	1.37289e+06	422.008	422008000	307.387
2023-01-21 19:00:00	2023	1.37289e+06	410.598	410598000	299.076
2023-01-21 20:00:00	2023	1.37289e+06	400.477	400477000	291.704
2023-01-21 21:00:00	2023	1.37289e+06	387.581	387581000	282.311
2023-01-21 22:00:00	2023	1.37289e+06	367.486	367486000	267.674
2023-01-21 23:00:00	2023	1.37289e+06	361.642	361642000	263.417
2023-01-22	2023	1.37289e+06	354.743	354743000	258.392
2023-01-22 01:00:00	2023	1.37289e+06	369.739	369739000	269.315
2023-01-22 02:00:00	2023	1.37289e+06	369.696	369696000	269.284
2023-01-22 03:00:00	2023	1.37289e+06	346.98	346980000	252.737
2023-01-22 04:00:00	2023	1.37289e+06	370.332	370332000	269.747
2023-01-22 05:00:00	2023	1.37289e+06	334.688	334688000	243.784
2023-01-22 06:00:00	2023	1.37289e+06	374.961	374961000	273.119
2023-01-22 07:00:00	2023	1.37289e+06	394.642	394642000	287.454
2023-01-22 08:00:00	2023	1.37289e+06	401.892	401892000	292.735
2023-01-22 09:00:00	2023	1.37289e+06	398.052	398052000	289.938
2023-01-22 10:00:00	2023	1.37289e+06	399.575	399575000	291.047
2023-01-22 11:00:00	2023	1.37289e+06	384.848	384848000	280.32
2023-01-22 12:00:00	2023	1.37289e+06	422.429	422429000	307.694
2023-01-22 13:00:00	2023	1.37289e+06	427.093	427093000	311.091
2023-01-22 14:00:00	2023	1.37289e+06	406.948	406948000	296.418
2023-01-22 15:00:00	2023	1.37289e+06	412.544	412544000	300.494
2023-01-22 16:00:00	2023	1.37289e+06	380.302	380302000	277.009
2023-01-22 17:00:00	2023	1.37289e+06	405.363	405363000	295.263
2023-01-22 18:00:00	2023	1.37289e+06	403.715	403715000	294.063
2023-01-22 19:00:00	2023	1.37289e+06	387.784	387784000	282.459
2023-01-22 20:00:00	2023	1.37289e+06	373.156	373156000	271.804
2023-01-22 21:00:00	2023	1.37289e+06	368.922	368922000	268.72
2023-01-22 22:00:00	2023	1.37289e+06	374.505	374505000	272.786
2023-01-22 23:00:00	2023	1.37289e+06	379.793	379793000	276.638
2023-01-23	2023	1.37289e+06	366.341	366341000	266.84
2023-01-23 01:00:00	2023	1.37289e+06	359.016	359016000	261.504
2023-01-23 02:00:00	2023	1.37289e+06	338.421	338421000	246.503
2023-01-23 03:00:00	2023	1.37289e+06	342.637	342637000	249.574
2023-01-23 04:00:00	2023	1.37289e+06	341.262	341262000	248.572
2023-01-23 05:00:00	2023	1.37289e+06	368.424	368424000	268.357
2023-01-23 06:00:00	2023	1.37289e+06	388.384	388384000	282.896
2023-01-23 07:00:00	2023	1.37289e+06	448.538	448538000	326.711
2023-01-23 08:00:00	2023	1.37289e+06	428.094	428094000	311.82
2023-01-23 09:00:00	2023	1.37289e+06	466.07	466070000	339.482
2023-01-23 10:00:00	2023	1.37289e+06	495.089	495089000	360.619
2023-01-23 11:00:00	2023	1.37289e+06	475.692	475692000	346.49
2023-01-23 12:00:00	2023	1.37289e+06	485.644	485644000	353.739
2023-01-23 13:00:00	2023	1.37289e+06	481.225	481225000	350.52
2023-01-23 14:00:00	2023	1.37289e+06	467.745	467745000	340.702
2023-01-23 15:00:00	2023	1.37289e+06	474.698	474698000	345.766
2023-01-23 16:00:00	2023	1.37289e+06	468.29	468290000	341.099
2023-01-23 17:00:00	2023	1.37289e+06	468.172	468172000	341.013
2023-01-23 18:00:00	2023	1.37289e+06	470.207	470207000	342.495
2023-01-23 19:00:00	2023	1.37289e+06	428.818	428818000	312.348
2023-01-23 20:00:00	2023	1.37289e+06	417.234	417234000	303.91
2023-01-23 21:00:00	2023	1.37289e+06	395.588	395588000	288.143
2023-01-23 22:00:00	2023	1.37289e+06	429.135	429135000	312.578
2023-01-23 23:00:00	2023	1.37289e+06	440.054	440054000	320.532
2023-01-24	2023	1.37289e+06	412.364	412364000	300.363
2023-01-24 01:00:00	2023	1.37289e+06	430.125	430125000	313.3
2023-01-24 02:00:00	2023	1.37289e+06	418.059	418059000	304.511
2023-01-24 03:00:00	2023	1.37289e+06	375.95	375950000	273.839
2023-01-24 04:00:00	2023	1.37289e+06	359.708	359708000	262.008
2023-01-24 05:00:00	2023	1.37289e+06	406.119	406119000	295.814
2023-01-24 06:00:00	2023	1.37289e+06	430.417	430417000	313.512
2023-01-24 07:00:00	2023	1.37289e+06	435.029	435029000	316.872
2023-01-24 08:00:00	2023	1.37289e+06	444.78	444780000	323.974
2023-01-24 09:00:00	2023	1.37289e+06	475.12	475120000	346.074
2023-01-24 10:00:00	2023	1.37289e+06	495.303	495303000	360.775
2023-01-24 11:00:00	2023	1.37289e+06	497.656	497656000	362.489
2023-01-24 12:00:00	2023	1.37289e+06	477.678	477678000	347.937
2023-01-24 13:00:00	2023	1.37289e+06	483.581	483581000	352.236
2023-01-24 14:00:00	2023	1.37289e+06	476.803	476803000	347.299
2023-01-24 15:00:00	2023	1.37289e+06	476.516	476516000	347.09
2023-01-24 16:00:00	2023	1.37289e+06	471.265	471265000	343.266
2023-01-24 17:00:00	2023	1.37289e+06	484.911	484911000	353.205
2023-01-24 18:00:00	2023	1.37289e+06	505.017	505017000	367.85
2023-01-24 19:00:00	2023	1.37289e+06	479.794	479794000	349.478
2023-01-24 20:00:00	2023	1.37289e+06	455.638	455638000	331.883
2023-01-24 21:00:00	2023	1.37289e+06	455.624	455624000	331.873
2023-01-24 22:00:00	2023	1.37289e+06	436.568	436568000	317.993
2023-01-24 23:00:00	2023	1.37289e+06	434.419	434419000	316.427
2023-01-25	2023	1.37289e+06	404.84	404840000	294.882
2023-01-25 01:00:00	2023	1.37289e+06	407.248	407248000	296.636
2023-01-25 02:00:00	2023	1.37289e+06	392.066	392066000	285.578
2023-01-25 03:00:00	2023	1.37289e+06	374.201	374201000	272.565
2023-01-25 04:00:00	2023	1.37289e+06	392.095	392095000	285.599
2023-01-25 05:00:00	2023	1.37289e+06	400.97	400970000	292.063
2023-01-25 06:00:00	2023	1.37289e+06	393.81	393810000	286.848
2023-01-25 07:00:00	2023	1.37289e+06	420.751	420751000	306.472
2023-01-25 08:00:00	2023	1.37289e+06	433.482	433482000	315.745
2023-01-25 09:00:00	2023	1.37289e+06	436.334	436334000	317.822
2023-01-25 10:00:00	2023	1.37289e+06	449.526	449526000	327.431
2023-01-25 11:00:00	2023	1.37289e+06	457.35	457350000	333.13
2023-01-25 12:00:00	2023	1.37289e+06	465.173	465173000	338.828
2023-01-25 13:00:00	2023	1.37289e+06	447.549	447549000	325.991
2023-01-25 14:00:00	2023	1.37289e+06	445.384	445384000	324.414
2023-01-25 15:00:00	2023	1.37289e+06	449.643	449643000	327.516
2023-01-25 16:00:00	2023	1.37289e+06	444.585	444585000	323.832
2023-01-25 17:00:00	2023	1.37289e+06	440.182	440182000	320.625
2023-01-25 18:00:00	2023	1.37289e+06	421.458	421458000	306.987
2023-01-25 19:00:00	2023	1.37289e+06	421.102	421102000	306.727
2023-01-25 20:00:00	2023	1.37289e+06	411.397	411397000	299.658
2023-01-25 21:00:00	2023	1.37289e+06	395.776	395776000	288.28
2023-01-25 22:00:00	2023	1.37289e+06	397.12	397120000	289.259
2023-01-25 23:00:00	2023	1.37289e+06	407.649	407649000	296.928
2023-01-26	2023	1.37289e+06	415.857	415857000	302.907
2023-01-26 01:00:00	2023	1.37289e+06	428.002	428002000	311.753
2023-01-26 02:00:00	2023	1.37289e+06	445.134	445134000	324.232
2023-01-26 03:00:00	2023	1.37289e+06	426.698	426698000	310.803
2023-01-26 04:00:00	2023	1.37289e+06	431.868	431868000	314.569
2023-01-26 05:00:00	2023	1.37289e+06	419.066	419066000	305.244
2023-01-26 06:00:00	2023	1.37289e+06	420.64	420640000	306.391
2023-01-26 07:00:00	2023	1.37289e+06	449.993	449993000	327.771
2023-01-26 08:00:00	2023	1.37289e+06	462.034	462034000	336.542
2023-01-26 09:00:00	2023	1.37289e+06	457.429	457429000	333.188
2023-01-26 10:00:00	2023	1.37289e+06	465.094	465094000	338.771
2023-01-26 11:00:00	2023	1.37289e+06	496.901	496901000	361.939
2023-01-26 12:00:00	2023	1.37289e+06	480.973	480973000	350.337
2023-01-26 13:00:00	2023	1.37289e+06	484.142	484142000	352.645
2023-01-26 14:00:00	2023	1.37289e+06	460.871	460871000	335.695
2023-01-26 15:00:00	2023	1.37289e+06	475.177	475177000	346.115
2023-01-26 16:00:00	2023	1.37289e+06	447.633	447633000	326.052
2023-01-26 17:00:00	2023	1.37289e+06	460.964	460964000	335.762
2023-01-26 18:00:00	2023	1.37289e+06	436.683	436683000	318.076
2023-01-26 19:00:00	2023	1.37289e+06	433.03	433030000	315.416
2023-01-26 20:00:00	2023	1.37289e+06	419.978	419978000	305.909
2023-01-26 21:00:00	2023	1.37289e+06	402.088	402088000	292.878
2023-01-26 22:00:00	2023	1.37289e+06	386.834	386834000	281.767
2023-01-26 23:00:00	2023	1.37289e+06	397.88	397880000	289.813
2023-01-27	2023	1.37289e+06	394.595	394595000	287.42
2023-01-27 01:00:00	2023	1.37289e+06	397.031	397031000	289.194
2023-01-27 02:00:00	2023	1.37289e+06	378.129	378129000	275.426
2023-01-27 03:00:00	2023	1.37289e+06	377.126	377126000	274.695
2023-01-27 04:00:00	2023	1.37289e+06	378.775	378775000	275.897
2023-01-27 05:00:00	2023	1.37289e+06	405.641	405641000	295.466
2023-01-27 06:00:00	2023	1.37289e+06	404.545	404545000	294.667
2023-01-27 07:00:00	2023	1.37289e+06	423.495	423495000	308.47
2023-01-27 08:00:00	2023	1.37289e+06	434.357	434357000	316.382
2023-01-27 09:00:00	2023	1.37289e+06	455.954	455954000	332.113
2023-01-27 10:00:00	2023	1.37289e+06	437.101	437101000	318.381
2023-01-27 11:00:00	2023	1.37289e+06	444.434	444434000	323.722
2023-01-27 12:00:00	2023	1.37289e+06	453.142	453142000	330.065
2023-01-27 13:00:00	2023	1.37289e+06	461.579	461579000	336.21
2023-01-27 14:00:00	2023	1.37289e+06	446.528	446528000	325.247
2023-01-27 15:00:00	2023	1.37289e+06	454.534	454534000	331.079
2023-01-27 16:00:00	2023	1.37289e+06	429.92	429920000	313.15
2023-01-27 17:00:00	2023	1.37289e+06	434.42	434420000	316.428
2023-01-27 18:00:00	2023	1.37289e+06	435.098	435098000	316.922
2023-01-27 19:00:00	2023	1.37289e+06	428.515	428515000	312.127
2023-01-27 20:00:00	2023	1.37289e+06	414.568	414568000	301.968
2023-01-27 21:00:00	2023	1.37289e+06	401.23	401230000	292.253
2023-01-27 22:00:00	2023	1.37289e+06	397.625	397625000	289.627
2023-01-27 23:00:00	2023	1.37289e+06	463.041	463041000	337.275
2023-01-28	2023	1.37289e+06	420.958	420958000	306.622
2023-01-28 01:00:00	2023	1.37289e+06	430.44	430440000	313.529
2023-01-28 02:00:00	2023	1.37289e+06	421.169	421169000	306.776
2023-01-28 03:00:00	2023	1.37289e+06	423.585	423585000	308.536
2023-01-28 04:00:00	2023	1.37289e+06	384.911	384911000	280.366
2023-01-28 05:00:00	2023	1.37289e+06	398.881	398881000	290.542
2023-01-28 06:00:00	2023	1.37289e+06	406.815	406815000	296.321
2023-01-28 07:00:00	2023	1.37289e+06	441.174	441174000	321.348
2023-01-28 08:00:00	2023	1.37289e+06	444.881	444881000	324.048
2023-01-28 09:00:00	2023	1.37289e+06	480.114	480114000	349.711
2023-01-28 10:00:00	2023	1.37289e+06	470.172	470172000	342.469
2023-01-28 11:00:00	2023	1.37289e+06	457.456	457456000	333.207
2023-01-28 12:00:00	2023	1.37289e+06	464.192	464192000	338.114
2023-01-28 13:00:00	2023	1.37289e+06	437.29	437290000	318.518
2023-01-28 14:00:00	2023	1.37289e+06	445.891	445891000	324.783
2023-01-28 15:00:00	2023	1.37289e+06	422.228	422228000	307.547
2023-01-28 16:00:00	2023	1.37289e+06	414.725	414725000	302.082
2023-01-28 17:00:00	2023	1.37289e+06	432.928	432928000	315.341
2023-01-28 18:00:00	2023	1.37289e+06	472.042	472042000	343.832
2023-01-28 19:00:00	2023	1.37289e+06	449.151	449151000	327.158
2023-01-28 20:00:00	2023	1.37289e+06	411.015	411015000	299.38
2023-01-28 21:00:00	2023	1.37289e+06	411.94	411940000	300.054
2023-01-28 22:00:00	2023	1.37289e+06	426.552	426552000	310.697
2023-01-28 23:00:00	2023	1.37289e+06	403.402	403402000	293.835
2023-01-29	2023	1.37289e+06	387.11	387110000	281.968
2023-01-29 01:00:00	2023	1.37289e+06	394.571	394571000	287.402
2023-01-29 02:00:00	2023	1.37289e+06	397.329	397329000	289.411
2023-01-29 03:00:00	2023	1.37289e+06	358.312	358312000	260.992
2023-01-29 04:00:00	2023	1.37289e+06	368.742	368742000	268.589
2023-01-29 05:00:00	2023	1.37289e+06	387.448	387448000	282.214
2023-01-29 06:00:00	2023	1.37289e+06	374.599	374599000	272.855
2023-01-29 07:00:00	2023	1.37289e+06	369.486	369486000	269.131
2023-01-29 08:00:00	2023	1.37289e+06	385.148	385148000	280.539
2023-01-29 09:00:00	2023	1.37289e+06	384.238	384238000	279.876
2023-01-29 10:00:00	2023	1.37289e+06	401.262	401262000	292.276
2023-01-29 11:00:00	2023	1.37289e+06	416.367	416367000	303.278
2023-01-29 12:00:00	2023	1.37289e+06	422.484	422484000	307.734
2023-01-29 13:00:00	2023	1.37289e+06	413.231	413231000	300.994
2023-01-29 14:00:00	2023	1.37289e+06	409.122	409122000	298.001
2023-01-29 15:00:00	2023	1.37289e+06	379.836	379836000	276.669
2023-01-29 16:00:00	2023	1.37289e+06	381.886	381886000	278.163
2023-01-29 17:00:00	2023	1.37289e+06	377.91	377910000	275.267
2023-01-29 18:00:00	2023	1.37289e+06	418.823	418823000	305.067
2023-01-29 19:00:00	2023	1.37289e+06	454.913	454913000	331.355
2023-01-29 20:00:00	2023	1.37289e+06	446	446000000	324.863
2023-01-29 21:00:00	2023	1.37289e+06	437.065	437065000	318.355
2023-01-29 22:00:00	2023	1.37289e+06	429.136	429136000	312.579
2023-01-29 23:00:00	2023	1.37289e+06	422.684	422684000	307.88
2023-01-30	2023	1.37289e+06	406.884	406884000	296.371
2023-01-30 01:00:00	2023	1.37289e+06	397.703	397703000	289.684
2023-01-30 02:00:00	2023	1.37289e+06	367.227	367227000	267.485
2023-01-30 03:00:00	2023	1.37289e+06	363.646	363646000	264.877
2023-01-30 04:00:00	2023	1.37289e+06	385.097	385097000	280.502
2023-01-30 05:00:00	2023	1.37289e+06	415.833	415833000	302.889
2023-01-30 06:00:00	2023	1.37289e+06	425.241	425241000	309.742
2023-01-30 07:00:00	2023	1.37289e+06	451.341	451341000	328.753
2023-01-30 08:00:00	2023	1.37289e+06	452.221	452221000	329.394
2023-01-30 09:00:00	2023	1.37289e+06	452.936	452936000	329.915
2023-01-30 10:00:00	2023	1.37289e+06	472.034	472034000	343.826
2023-01-30 11:00:00	2023	1.37289e+06	472.008	472008000	343.807
2023-01-30 12:00:00	2023	1.37289e+06	476.56	476560000	347.122
2023-01-30 13:00:00	2023	1.37289e+06	463.35	463350000	337.5
2023-01-30 14:00:00	2023	1.37289e+06	479.72	479720000	349.424
2023-01-30 15:00:00	2023	1.37289e+06	479.348	479348000	349.153
2023-01-30 16:00:00	2023	1.37289e+06	485.038	485038000	353.298
2023-01-30 17:00:00	2023	1.37289e+06	478.64	478640000	348.637
2023-01-30 18:00:00	2023	1.37289e+06	473.458	473458000	344.863
2023-01-30 19:00:00	2023	1.37289e+06	480.656	480656000	350.106
2023-01-30 20:00:00	2023	1.37289e+06	454.646	454646000	331.16
2023-01-30 21:00:00	2023	1.37289e+06	452.291	452291000	329.445
2023-01-30 22:00:00	2023	1.37289e+06	445.615	445615000	324.582
2023-01-30 23:00:00	2023	1.37289e+06	456.073	456073000	332.2
2023-01-31	2023	1.37289e+06	403.093	403093000	293.61
2023-01-31 01:00:00	2023	1.37289e+06	417.592	417592000	304.171
2023-01-31 02:00:00	2023	1.37289e+06	396.028	396028000	288.464
2023-01-31 03:00:00	2023	1.37289e+06	426.124	426124000	310.385
2023-01-31 04:00:00	2023	1.37289e+06	407.172	407172000	296.581
2023-01-31 05:00:00	2023	1.37289e+06	430.347	430347000	313.461
2023-01-31 06:00:00	2023	1.37289e+06	416.754	416754000	303.56
2023-01-31 07:00:00	2023	1.37289e+06	445.421	445421000	324.441
2023-01-31 08:00:00	2023	1.37289e+06	437.33	437330000	318.548
2023-01-31 09:00:00	2023	1.37289e+06	451.886	451886000	329.15
2023-01-31 10:00:00	2023	1.37289e+06	490.611	490611000	357.357
2023-01-31 11:00:00	2023	1.37289e+06	468.93	468930000	341.565
2023-01-31 12:00:00	2023	1.37289e+06	498.579	498579000	363.161
2023-01-31 13:00:00	2023	1.37289e+06	496.759	496759000	361.835
2023-01-31 14:00:00	2023	1.37289e+06	502.287	502287000	365.862
2023-01-31 15:00:00	2023	1.37289e+06	474.468	474468000	345.599
2023-01-31 16:00:00	2023	1.37289e+06	456.309	456309000	332.372
2023-01-31 17:00:00	2023	1.37289e+06	448.681	448681000	326.816
2023-01-31 18:00:00	2023	1.37289e+06	433.784	433784000	315.965
2023-01-31 19:00:00	2023	1.37289e+06	427.721	427721000	311.548
2023-01-31 20:00:00	2023	1.37289e+06	417.375	417375000	304.013
2023-01-31 21:00:00	2023	1.37289e+06	412.671	412671000	300.586
2023-01-31 22:00:00	2023	1.37289e+06	389.305	389305000	283.567
2023-01-31 23:00:00	2023	1.37289e+06	385.088	385088000	280.495
2023-02-01	2023	1.37289e+06	380.181	380181000	276.921
2023-02-01 01:00:00	2023	1.37289e+06	413.033	413033000	300.85
2023-02-01 02:00:00	2023	1.37289e+06	409.768	409768000	298.472
2023-02-01 03:00:00	2023	1.37289e+06	391.396	391396000	285.09
2023-02-01 04:00:00	2023	1.37289e+06	398.49	398490000	290.257
2023-02-01 05:00:00	2023	1.37289e+06	415.308	415308000	302.507
2023-02-01 06:00:00	2023	1.37289e+06	390.025	390025000	284.091
2023-02-01 07:00:00	2023	1.37289e+06	406.199	406199000	295.872
2023-02-01 08:00:00	2023	1.37289e+06	424.708	424708000	309.354
2023-02-01 09:00:00	2023	1.37289e+06	438.482	438482000	319.387
2023-02-01 10:00:00	2023	1.37289e+06	434.176	434176000	316.25
2023-02-01 11:00:00	2023	1.37289e+06	439.761	439761000	320.318
2023-02-01 12:00:00	2023	1.37289e+06	443.943	443943000	323.364
2023-02-01 13:00:00	2023	1.37289e+06	431.068	431068000	313.986
2023-02-01 14:00:00	2023	1.37289e+06	436.7	436700000	318.089
2023-02-01 15:00:00	2023	1.37289e+06	438.335	438335000	319.28
2023-02-01 16:00:00	2023	1.37289e+06	438.24	438240000	319.21
2023-02-01 17:00:00	2023	1.37289e+06	431.921	431921000	314.608
2023-02-01 18:00:00	2023	1.37289e+06	442.029	442029000	321.97
2023-02-01 19:00:00	2023	1.37289e+06	430.608	430608000	313.651
2023-02-01 20:00:00	2023	1.37289e+06	423.695	423695000	308.616
2023-02-01 21:00:00	2023	1.37289e+06	404.034	404034000	294.295
2023-02-01 22:00:00	2023	1.37289e+06	401.982	401982000	292.8
2023-02-01 23:00:00	2023	1.37289e+06	426.772	426772000	310.857
2023-02-02	2023	1.37289e+06	412.22	412220000	300.258
2023-02-02 01:00:00	2023	1.37289e+06	402.256	402256000	293
2023-02-02 02:00:00	2023	1.37289e+06	408.715	408715000	297.705
2023-02-02 03:00:00	2023	1.37289e+06	409.916	409916000	298.579
2023-02-02 04:00:00	2023	1.37289e+06	404.136	404136000	294.369
2023-02-02 05:00:00	2023	1.37289e+06	416.763	416763000	303.567
2023-02-02 06:00:00	2023	1.37289e+06	415.421	415421000	302.589
2023-02-02 07:00:00	2023	1.37289e+06	452.288	452288000	329.443
2023-02-02 08:00:00	2023	1.37289e+06	475.363	475363000	346.251
2023-02-02 09:00:00	2023	1.37289e+06	475.054	475054000	346.025
2023-02-02 10:00:00	2023	1.37289e+06	467.991	467991000	340.881
2023-02-02 11:00:00	2023	1.37289e+06	496.045	496045000	361.315
2023-02-02 12:00:00	2023	1.37289e+06	488.426	488426000	355.766
2023-02-02 13:00:00	2023	1.37289e+06	470.271	470271000	342.542
2023-02-02 14:00:00	2023	1.37289e+06	473.965	473965000	345.232
2023-02-02 15:00:00	2023	1.37289e+06	483.164	483164000	351.933
2023-02-02 16:00:00	2023	1.37289e+06	459.863	459863000	334.96
2023-02-02 17:00:00	2023	1.37289e+06	456.958	456958000	332.844
2023-02-02 18:00:00	2023	1.37289e+06	430.359	430359000	313.47
2023-02-02 19:00:00	2023	1.37289e+06	431.406	431406000	314.233
2023-02-02 20:00:00	2023	1.37289e+06	425.264	425264000	309.759
2023-02-02 21:00:00	2023	1.37289e+06	408.646	408646000	297.654
2023-02-02 22:00:00	2023	1.37289e+06	387.726	387726000	282.416
2023-02-02 23:00:00	2023	1.37289e+06	378.769	378769000	275.892
2023-02-03	2023	1.37289e+06	371.178	371178000	270.363
2023-02-03 01:00:00	2023	1.37289e+06	374.135	374135000	272.517
2023-02-03 02:00:00	2023	1.37289e+06	378.843	378843000	275.946
2023-02-03 03:00:00	2023	1.37289e+06	373.751	373751000	272.237
2023-02-03 04:00:00	2023	1.37289e+06	374.983	374983000	273.135
2023-02-03 05:00:00	2023	1.37289e+06	383.937	383937000	279.657
2023-02-03 06:00:00	2023	1.37289e+06	415.922	415922000	302.954
2023-02-03 07:00:00	2023	1.37289e+06	417.212	417212000	303.894
2023-02-03 08:00:00	2023	1.37289e+06	467.826	467826000	340.761
2023-02-03 09:00:00	2023	1.37289e+06	453.379	453379000	330.238
2023-02-03 10:00:00	2023	1.37289e+06	477.069	477069000	347.493
2023-02-03 11:00:00	2023	1.37289e+06	467.094	467094000	340.227
2023-02-03 12:00:00	2023	1.37289e+06	470.977	470977000	343.056
2023-02-03 13:00:00	2023	1.37289e+06	474.33	474330000	345.498
2023-02-03 14:00:00	2023	1.37289e+06	476.853	476853000	347.336
2023-02-03 15:00:00	2023	1.37289e+06	462.378	462378000	336.792
2023-02-03 16:00:00	2023	1.37289e+06	448.426	448426000	326.63
2023-02-03 17:00:00	2023	1.37289e+06	453.015	453015000	329.972
2023-02-03 18:00:00	2023	1.37289e+06	448.587	448587000	326.747
2023-02-03 19:00:00	2023	1.37289e+06	423.265	423265000	308.303
2023-02-03 20:00:00	2023	1.37289e+06	408.228	408228000	297.35
2023-02-03 21:00:00	2023	1.37289e+06	386.837	386837000	281.769
2023-02-03 22:00:00	2023	1.37289e+06	401.532	401532000	292.473
2023-02-03 23:00:00	2023	1.37289e+06	413.212	413212000	300.98
2023-02-04	2023	1.37289e+06	406.128	406128000	295.82
2023-02-04 01:00:00	2023	1.37289e+06	397.829	397829000	289.775
2023-02-04 02:00:00	2023	1.37289e+06	389.788	389788000	283.918
2023-02-04 03:00:00	2023	1.37289e+06	379.9	379900000	276.716
2023-02-04 04:00:00	2023	1.37289e+06	378.01	378010000	275.339
2023-02-04 05:00:00	2023	1.37289e+06	369.859	369859000	269.402
2023-02-04 06:00:00	2023	1.37289e+06	389.175	389175000	283.472
2023-02-04 07:00:00	2023	1.37289e+06	423.961	423961000	308.81
2023-02-04 08:00:00	2023	1.37289e+06	423.597	423597000	308.545
2023-02-04 09:00:00	2023	1.37289e+06	449.278	449278000	327.25
2023-02-04 10:00:00	2023	1.37289e+06	460.055	460055000	335.1
2023-02-04 11:00:00	2023	1.37289e+06	451.909	451909000	329.167
2023-02-04 12:00:00	2023	1.37289e+06	456.051	456051000	332.184
2023-02-04 13:00:00	2023	1.37289e+06	440.95	440950000	321.184
2023-02-04 14:00:00	2023	1.37289e+06	428.495	428495000	312.112
2023-02-04 15:00:00	2023	1.37289e+06	430.464	430464000	313.546
2023-02-04 16:00:00	2023	1.37289e+06	432.244	432244000	314.843
2023-02-04 17:00:00	2023	1.37289e+06	411.866	411866000	300
2023-02-04 18:00:00	2023	1.37289e+06	415.033	415033000	302.307
2023-02-04 19:00:00	2023	1.37289e+06	401.68	401680000	292.58
2023-02-04 20:00:00	2023	1.37289e+06	388.441	388441000	282.937
2023-02-04 21:00:00	2023	1.37289e+06	374.456	374456000	272.751
2023-02-04 22:00:00	2023	1.37289e+06	397.223	397223000	289.334
2023-02-04 23:00:00	2023	1.37289e+06	387.258	387258000	282.076
2023-02-05	2023	1.37289e+06	387.972	387972000	282.596
2023-02-05 01:00:00	2023	1.37289e+06	398.933	398933000	290.58
2023-02-05 02:00:00	2023	1.37289e+06	371.101	371101000	270.307
2023-02-05 03:00:00	2023	1.37289e+06	349.698	349698000	254.717
2023-02-05 04:00:00	2023	1.37289e+06	336.703	336703000	245.252
2023-02-05 05:00:00	2023	1.37289e+06	375.691	375691000	273.65
2023-02-05 06:00:00	2023	1.37289e+06	366.33	366330000	266.832
2023-02-05 07:00:00	2023	1.37289e+06	307.109	307109000	223.696
2023-02-05 08:00:00	2023	1.37289e+06	342.754	342754000	249.659
2023-02-05 09:00:00	2023	1.37289e+06	378.34	378340000	275.58
2023-02-05 10:00:00	2023	1.37289e+06	403.22	403220000	293.702
2023-02-05 11:00:00	2023	1.37289e+06	403.572	403572000	293.959
2023-02-05 12:00:00	2023	1.37289e+06	395.846	395846000	288.331
2023-02-05 13:00:00	2023	1.37289e+06	409.659	409659000	298.392
2023-02-05 14:00:00	2023	1.37289e+06	407.042	407042000	296.486
2023-02-05 15:00:00	2023	1.37289e+06	409.592	409592000	298.343
2023-02-05 16:00:00	2023	1.37289e+06	395.47	395470000	288.057
2023-02-05 17:00:00	2023	1.37289e+06	400.202	400202000	291.504
2023-02-05 18:00:00	2023	1.37289e+06	422.843	422843000	307.995
2023-02-05 19:00:00	2023	1.37289e+06	438.746	438746000	319.579
2023-02-05 20:00:00	2023	1.37289e+06	422.281	422281000	307.586
2023-02-05 21:00:00	2023	1.37289e+06	416.558	416558000	303.417
2023-02-05 22:00:00	2023	1.37289e+06	396.872	396872000	289.078
2023-02-05 23:00:00	2023	1.37289e+06	427.151	427151000	311.133
2023-02-06	2023	1.37289e+06	404.271	404271000	294.468
2023-02-06 01:00:00	2023	1.37289e+06	374.463	374463000	272.756
2023-02-06 02:00:00	2023	1.37289e+06	344.138	344138000	250.667
2023-02-06 03:00:00	2023	1.37289e+06	329.283	329283000	239.847
2023-02-06 04:00:00	2023	1.37289e+06	356.229	356229000	259.474
2023-02-06 05:00:00	2023	1.37289e+06	343.629	343629000	250.297
2023-02-06 06:00:00	2023	1.37289e+06	362.904	362904000	264.336
2023-02-06 07:00:00	2023	1.37289e+06	368.826	368826000	268.65
2023-02-06 08:00:00	2023	1.37289e+06	366.407	366407000	266.888
2023-02-06 09:00:00	2023	1.37289e+06	382.559	382559000	278.653
2023-02-06 10:00:00	2023	1.37289e+06	375.581	375581000	273.57
2023-02-06 11:00:00	2023	1.37289e+06	380.009	380009000	276.795
2023-02-06 12:00:00	2023	1.37289e+06	383.379	383379000	279.25
2023-02-06 13:00:00	2023	1.37289e+06	366.869	366869000	267.224
2023-02-06 14:00:00	2023	1.37289e+06	375.363	375363000	273.411
2023-02-06 15:00:00	2023	1.37289e+06	379.649	379649000	276.533
2023-02-06 16:00:00	2023	1.37289e+06	383.685	383685000	279.473
2023-02-06 17:00:00	2023	1.37289e+06	359.081	359081000	261.552
2023-02-06 18:00:00	2023	1.37289e+06	367.361	367361000	267.583
2023-02-06 19:00:00	2023	1.37289e+06	376.196	376196000	274.018
2023-02-06 20:00:00	2023	1.37289e+06	370.517	370517000	269.882
2023-02-06 21:00:00	2023	1.37289e+06	352.23	352230000	256.561
2023-02-06 22:00:00	2023	1.37289e+06	360.65	360650000	262.695
2023-02-06 23:00:00	2023	1.37289e+06	383.097	383097000	279.045
2023-02-07	2023	1.37289e+06	360.501	360501000	262.586
2023-02-07 01:00:00	2023	1.37289e+06	387.659	387659000	282.368
2023-02-07 02:00:00	2023	1.37289e+06	369.052	369052000	268.814
2023-02-07 03:00:00	2023	1.37289e+06	354.412	354412000	258.151
2023-02-07 04:00:00	2023	1.37289e+06	350.224	350224000	255.1
2023-02-07 05:00:00	2023	1.37289e+06	389.529	389529000	283.73
2023-02-07 06:00:00	2023	1.37289e+06	392.332	392332000	285.771
2023-02-07 07:00:00	2023	1.37289e+06	388.08	388080000	282.674
2023-02-07 08:00:00	2023	1.37289e+06	434.96	434960000	316.821
2023-02-07 09:00:00	2023	1.37289e+06	425.97	425970000	310.273
2023-02-07 10:00:00	2023	1.37289e+06	432.465	432465000	315.004
2023-02-07 11:00:00	2023	1.37289e+06	422.48	422480000	307.731
2023-02-07 12:00:00	2023	1.37289e+06	436.781	436781000	318.148
2023-02-07 13:00:00	2023	1.37289e+06	412.992	412992000	300.82
2023-02-07 14:00:00	2023	1.37289e+06	422.742	422742000	307.922
2023-02-07 15:00:00	2023	1.37289e+06	413.659	413659000	301.306
2023-02-07 16:00:00	2023	1.37289e+06	426.261	426261000	310.485
2023-02-07 17:00:00	2023	1.37289e+06	400.931	400931000	292.035
2023-02-07 18:00:00	2023	1.37289e+06	387.452	387452000	282.217
2023-02-07 19:00:00	2023	1.37289e+06	359.952	359952000	262.186
2023-02-07 20:00:00	2023	1.37289e+06	351.341	351341000	255.914
2023-02-07 21:00:00	2023	1.37289e+06	338.199	338199000	246.341
2023-02-07 22:00:00	2023	1.37289e+06	333.558	333558000	242.961
2023-02-07 23:00:00	2023	1.37289e+06	347.933	347933000	253.432
2023-02-08	2023	1.37289e+06	368.424	368424000	268.357
2023-02-08 01:00:00	2023	1.37289e+06	375.658	375658000	273.626
2023-02-08 02:00:00	2023	1.37289e+06	355.81	355810000	259.169
2023-02-08 03:00:00	2023	1.37289e+06	358.222	358222000	260.926
2023-02-08 04:00:00	2023	1.37289e+06	356.704	356704000	259.82
2023-02-08 05:00:00	2023	1.37289e+06	366.091	366091000	266.658
2023-02-08 06:00:00	2023	1.37289e+06	372.818	372818000	271.558
2023-02-08 07:00:00	2023	1.37289e+06	393.193	393193000	286.399
2023-02-08 08:00:00	2023	1.37289e+06	409.033	409033000	297.936
2023-02-08 09:00:00	2023	1.37289e+06	419.042	419042000	305.227
2023-02-08 10:00:00	2023	1.37289e+06	406.725	406725000	296.255
2023-02-08 11:00:00	2023	1.37289e+06	411.981	411981000	300.084
2023-02-08 12:00:00	2023	1.37289e+06	418.092	418092000	304.535
2023-02-08 13:00:00	2023	1.37289e+06	406.548	406548000	296.126
2023-02-08 14:00:00	2023	1.37289e+06	417.019	417019000	303.753
2023-02-08 15:00:00	2023	1.37289e+06	405.808	405808000	295.587
2023-02-08 16:00:00	2023	1.37289e+06	394.732	394732000	287.52
2023-02-08 17:00:00	2023	1.37289e+06	386.03	386030000	281.181
2023-02-08 18:00:00	2023	1.37289e+06	391.29	391290000	285.012
2023-02-08 19:00:00	2023	1.37289e+06	395.062	395062000	287.76
2023-02-08 20:00:00	2023	1.37289e+06	394.012	394012000	286.995
2023-02-08 21:00:00	2023	1.37289e+06	380.086	380086000	276.852
2023-02-08 22:00:00	2023	1.37289e+06	362.149	362149000	263.786
2023-02-08 23:00:00	2023	1.37289e+06	377.381	377381000	274.881
2023-02-09	2023	1.37289e+06	390.184	390184000	284.207
2023-02-09 01:00:00	2023	1.37289e+06	399.965	399965000	291.331
2023-02-09 02:00:00	2023	1.37289e+06	395.901	395901000	288.371
2023-02-09 03:00:00	2023	1.37289e+06	393.036	393036000	286.284
2023-02-09 04:00:00	2023	1.37289e+06	403.41	403410000	293.841
2023-02-09 05:00:00	2023	1.37289e+06	393.215	393215000	286.415
2023-02-09 06:00:00	2023	1.37289e+06	396.143	396143000	288.547
2023-02-09 07:00:00	2023	1.37289e+06	435.575	435575000	317.269
2023-02-09 08:00:00	2023	1.37289e+06	456.014	456014000	332.157
2023-02-09 09:00:00	2023	1.37289e+06	444.099	444099000	323.478
2023-02-09 10:00:00	2023	1.37289e+06	434.913	434913000	316.787
2023-02-09 11:00:00	2023	1.37289e+06	461.061	461061000	335.833
2023-02-09 12:00:00	2023	1.37289e+06	456.752	456752000	332.694
2023-02-09 13:00:00	2023	1.37289e+06	452.134	452134000	329.331
2023-02-09 14:00:00	2023	1.37289e+06	446.276	446276000	325.064
2023-02-09 15:00:00	2023	1.37289e+06	446.905	446905000	325.522
2023-02-09 16:00:00	2023	1.37289e+06	435.77	435770000	317.411
2023-02-09 17:00:00	2023	1.37289e+06	437.449	437449000	318.634
2023-02-09 18:00:00	2023	1.37289e+06	417.125	417125000	303.83
2023-02-09 19:00:00	2023	1.37289e+06	427.188	427188000	311.16
2023-02-09 20:00:00	2023	1.37289e+06	420.274	420274000	306.124
2023-02-09 21:00:00	2023	1.37289e+06	402.827	402827000	293.416
2023-02-09 22:00:00	2023	1.37289e+06	387.32	387320000	282.121
2023-02-09 23:00:00	2023	1.37289e+06	395.532	395532000	288.102
2023-02-10	2023	1.37289e+06	419.139	419139000	305.297
2023-02-10 01:00:00	2023	1.37289e+06	414.54	414540000	301.948
2023-02-10 02:00:00	2023	1.37289e+06	420.2	420200000	306.07
2023-02-10 03:00:00	2023	1.37289e+06	427.167	427167000	311.145
2023-02-10 04:00:00	2023	1.37289e+06	437.22	437220000	318.467
2023-02-10 05:00:00	2023	1.37289e+06	434.541	434541000	316.516
2023-02-10 06:00:00	2023	1.37289e+06	439.483	439483000	320.116
2023-02-10 07:00:00	2023	1.37289e+06	445.296	445296000	324.35
2023-02-10 08:00:00	2023	1.37289e+06	498.181	498181000	362.871
2023-02-10 09:00:00	2023	1.37289e+06	485.586	485586000	353.697
2023-02-10 10:00:00	2023	1.37289e+06	486.122	486122000	354.087
2023-02-10 11:00:00	2023	1.37289e+06	472.09	472090000	343.867
2023-02-10 12:00:00	2023	1.37289e+06	491.271	491271000	357.838
2023-02-10 13:00:00	2023	1.37289e+06	476.978	476978000	347.427
2023-02-10 14:00:00	2023	1.37289e+06	469.985	469985000	342.333
2023-02-10 15:00:00	2023	1.37289e+06	466.365	466365000	339.696
2023-02-10 16:00:00	2023	1.37289e+06	423.721	423721000	308.635
2023-02-10 17:00:00	2023	1.37289e+06	452.608	452608000	329.676
2023-02-10 18:00:00	2023	1.37289e+06	452.389	452389000	329.516
2023-02-10 19:00:00	2023	1.37289e+06	425.279	425279000	309.77
2023-02-10 20:00:00	2023	1.37289e+06	418.104	418104000	304.544
2023-02-10 21:00:00	2023	1.37289e+06	398.881	398881000	290.542
2023-02-10 22:00:00	2023	1.37289e+06	408.354	408354000	297.442
2023-02-10 23:00:00	2023	1.37289e+06	414.578	414578000	301.975
2023-02-11	2023	1.37289e+06	427.412	427412000	311.323
2023-02-11 01:00:00	2023	1.37289e+06	415.481	415481000	302.633
2023-02-11 02:00:00	2023	1.37289e+06	404.436	404436000	294.588
2023-02-11 03:00:00	2023	1.37289e+06	394.186	394186000	287.122
2023-02-11 04:00:00	2023	1.37289e+06	384.624	384624000	280.157
2023-02-11 05:00:00	2023	1.37289e+06	428.403	428403000	312.045
2023-02-11 06:00:00	2023	1.37289e+06	421.875	421875000	307.29
2023-02-11 07:00:00	2023	1.37289e+06	441.144	441144000	321.326
2023-02-11 08:00:00	2023	1.37289e+06	447.135	447135000	325.689
2023-02-11 09:00:00	2023	1.37289e+06	458.779	458779000	334.171
2023-02-11 10:00:00	2023	1.37289e+06	447.791	447791000	326.167
2023-02-11 11:00:00	2023	1.37289e+06	420.42	420420000	306.23
2023-02-11 12:00:00	2023	1.37289e+06	438.742	438742000	319.576
2023-02-11 13:00:00	2023	1.37289e+06	410.055	410055000	298.681
2023-02-11 14:00:00	2023	1.37289e+06	410.86	410860000	299.267
2023-02-11 15:00:00	2023	1.37289e+06	435.789	435789000	317.425
2023-02-11 16:00:00	2023	1.37289e+06	413.053	413053000	300.864
2023-02-11 17:00:00	2023	1.37289e+06	427.708	427708000	311.539
2023-02-11 18:00:00	2023	1.37289e+06	441.635	441635000	321.683
2023-02-11 19:00:00	2023	1.37289e+06	416.256	416256000	303.197
2023-02-11 20:00:00	2023	1.37289e+06	389.452	389452000	283.674
2023-02-11 21:00:00	2023	1.37289e+06	382.184	382184000	278.38
2023-02-11 22:00:00	2023	1.37289e+06	397.615	397615000	289.62
2023-02-11 23:00:00	2023	1.37289e+06	379.905	379905000	276.72
2023-02-12	2023	1.37289e+06	398.909	398909000	290.562
2023-02-12 01:00:00	2023	1.37289e+06	399.97	399970000	291.335
2023-02-12 02:00:00	2023	1.37289e+06	369.566	369566000	269.189
2023-02-12 03:00:00	2023	1.37289e+06	359.101	359101000	261.566
2023-02-12 04:00:00	2023	1.37289e+06	362.345	362345000	263.929
2023-02-12 05:00:00	2023	1.37289e+06	355.304	355304000	258.801
2023-02-12 06:00:00	2023	1.37289e+06	358.034	358034000	260.789
2023-02-12 07:00:00	2023	1.37289e+06	348.938	348938000	254.164
2023-02-12 08:00:00	2023	1.37289e+06	356.265	356265000	259.501
2023-02-12 09:00:00	2023	1.37289e+06	355.343	355343000	258.829
2023-02-12 10:00:00	2023	1.37289e+06	389.137	389137000	283.444
2023-02-12 11:00:00	2023	1.37289e+06	376.768	376768000	274.435
2023-02-12 12:00:00	2023	1.37289e+06	385.506	385506000	280.799
2023-02-12 13:00:00	2023	1.37289e+06	414.433	414433000	301.87
2023-02-12 14:00:00	2023	1.37289e+06	398.412	398412000	290.2
2023-02-12 15:00:00	2023	1.37289e+06	390.558	390558000	284.479
2023-02-12 16:00:00	2023	1.37289e+06	395.976	395976000	288.426
2023-02-12 17:00:00	2023	1.37289e+06	405.315	405315000	295.228
2023-02-12 18:00:00	2023	1.37289e+06	404.03	404030000	294.292
2023-02-12 19:00:00	2023	1.37289e+06	420.148	420148000	306.032
2023-02-12 20:00:00	2023	1.37289e+06	403.773	403773000	294.105
2023-02-12 21:00:00	2023	1.37289e+06	401.004	401004000	292.088
2023-02-12 22:00:00	2023	1.37289e+06	407.924	407924000	297.129
2023-02-12 23:00:00	2023	1.37289e+06	414.502	414502000	301.92
2023-02-13	2023	1.37289e+06	390.155	390155000	284.186
2023-02-13 01:00:00	2023	1.37289e+06	389.933	389933000	284.024
2023-02-13 02:00:00	2023	1.37289e+06	377.539	377539000	274.996
2023-02-13 03:00:00	2023	1.37289e+06	385.948	385948000	281.121
2023-02-13 04:00:00	2023	1.37289e+06	396.764	396764000	289
2023-02-13 05:00:00	2023	1.37289e+06	397.094	397094000	289.24
2023-02-13 06:00:00	2023	1.37289e+06	396.148	396148000	288.551
2023-02-13 07:00:00	2023	1.37289e+06	397.169	397169000	289.295
2023-02-13 08:00:00	2023	1.37289e+06	418.963	418963000	305.169
2023-02-13 09:00:00	2023	1.37289e+06	453.843	453843000	330.576
2023-02-13 10:00:00	2023	1.37289e+06	490.611	490611000	357.357
2023-02-13 11:00:00	2023	1.37289e+06	467.373	467373000	340.431
2023-02-13 12:00:00	2023	1.37289e+06	438.829	438829000	319.639
2023-02-13 13:00:00	2023	1.37289e+06	439.412	439412000	320.064
2023-02-13 14:00:00	2023	1.37289e+06	443.605	443605000	323.118
2023-02-13 15:00:00	2023	1.37289e+06	443.745	443745000	323.22
2023-02-13 16:00:00	2023	1.37289e+06	438.987	438987000	319.755
2023-02-13 17:00:00	2023	1.37289e+06	429.359	429359000	312.742
2023-02-13 18:00:00	2023	1.37289e+06	416.697	416697000	303.519
2023-02-13 19:00:00	2023	1.37289e+06	431.068	431068000	313.986
2023-02-13 20:00:00	2023	1.37289e+06	403.379	403379000	293.818
2023-02-13 21:00:00	2023	1.37289e+06	372.482	372482000	271.313
2023-02-13 22:00:00	2023	1.37289e+06	381.758	381758000	278.069
2023-02-13 23:00:00	2023	1.37289e+06	414.433	414433000	301.87
2023-02-14	2023	1.37289e+06	434.29	434290000	316.333
2023-02-14 01:00:00	2023	1.37289e+06	415.182	415182000	302.415
2023-02-14 02:00:00	2023	1.37289e+06	400.312	400312000	291.584
2023-02-14 03:00:00	2023	1.37289e+06	413.883	413883000	301.469
2023-02-14 04:00:00	2023	1.37289e+06	383.963	383963000	279.676
2023-02-14 05:00:00	2023	1.37289e+06	426.472	426472000	310.639
2023-02-14 06:00:00	2023	1.37289e+06	431.746	431746000	314.48
2023-02-14 07:00:00	2023	1.37289e+06	450.835	450835000	328.385
2023-02-14 08:00:00	2023	1.37289e+06	439.083	439083000	319.824
2023-02-14 09:00:00	2023	1.37289e+06	472.704	472704000	344.314
2023-02-14 10:00:00	2023	1.37289e+06	467.919	467919000	340.828
2023-02-14 11:00:00	2023	1.37289e+06	475.873	475873000	346.622
2023-02-14 12:00:00	2023	1.37289e+06	460.082	460082000	335.12
2023-02-14 13:00:00	2023	1.37289e+06	468.903	468903000	341.545
2023-02-14 14:00:00	2023	1.37289e+06	475.393	475393000	346.272
2023-02-14 15:00:00	2023	1.37289e+06	482.14	482140000	351.187
2023-02-14 16:00:00	2023	1.37289e+06	439.291	439291000	319.976
2023-02-14 17:00:00	2023	1.37289e+06	443.499	443499000	323.041
2023-02-14 18:00:00	2023	1.37289e+06	439.28	439280000	319.968
2023-02-14 19:00:00	2023	1.37289e+06	445.986	445986000	324.853
2023-02-14 20:00:00	2023	1.37289e+06	416.736	416736000	303.547
2023-02-14 21:00:00	2023	1.37289e+06	399.153	399153000	290.74
2023-02-14 22:00:00	2023	1.37289e+06	384.319	384319000	279.935
2023-02-14 23:00:00	2023	1.37289e+06	414.245	414245000	301.733
2023-02-15	2023	1.37289e+06	393.016	393016000	286.27
2023-02-15 01:00:00	2023	1.37289e+06	374.961	374961000	273.119
2023-02-15 02:00:00	2023	1.37289e+06	407.359	407359000	296.717
2023-02-15 03:00:00	2023	1.37289e+06	361.146	361146000	263.056
2023-02-15 04:00:00	2023	1.37289e+06	377.127	377127000	274.696
2023-02-15 05:00:00	2023	1.37289e+06	376.282	376282000	274.081
2023-02-15 06:00:00	2023	1.37289e+06	405.772	405772000	295.561
2023-02-15 07:00:00	2023	1.37289e+06	391.728	391728000	285.331
2023-02-15 08:00:00	2023	1.37289e+06	448.272	448272000	326.518
2023-02-15 09:00:00	2023	1.37289e+06	480.09	480090000	349.694
2023-02-15 10:00:00	2023	1.37289e+06	467.964	467964000	340.861
2023-02-15 11:00:00	2023	1.37289e+06	474.445	474445000	345.582
2023-02-15 12:00:00	2023	1.37289e+06	462.304	462304000	336.738
2023-02-15 13:00:00	2023	1.37289e+06	470.643	470643000	342.813
2023-02-15 14:00:00	2023	1.37289e+06	477.283	477283000	347.649
2023-02-15 15:00:00	2023	1.37289e+06	475.909	475909000	346.648
2023-02-15 16:00:00	2023	1.37289e+06	464.691	464691000	338.477
2023-02-15 17:00:00	2023	1.37289e+06	456.972	456972000	332.855
2023-02-15 18:00:00	2023	1.37289e+06	470.229	470229000	342.511
2023-02-15 19:00:00	2023	1.37289e+06	443.117	443117000	322.763
2023-02-15 20:00:00	2023	1.37289e+06	431.163	431163000	314.056
2023-02-15 21:00:00	2023	1.37289e+06	413.363	413363000	301.09
2023-02-15 22:00:00	2023	1.37289e+06	416.91	416910000	303.674
2023-02-15 23:00:00	2023	1.37289e+06	469.596	469596000	342.05
2023-02-16	2023	1.37289e+06	448.89	448890000	326.968
2023-02-16 01:00:00	2023	1.37289e+06	450.911	450911000	328.44
2023-02-16 02:00:00	2023	1.37289e+06	436.866	436866000	318.21
2023-02-16 03:00:00	2023	1.37289e+06	398.491	398491000	290.258
2023-02-16 04:00:00	2023	1.37289e+06	416.444	416444000	303.334
2023-02-16 05:00:00	2023	1.37289e+06	425.536	425536000	309.957
2023-02-16 06:00:00	2023	1.37289e+06	439.534	439534000	320.153
2023-02-16 07:00:00	2023	1.37289e+06	463.607	463607000	337.688
2023-02-16 08:00:00	2023	1.37289e+06	443.928	443928000	323.354
2023-02-16 09:00:00	2023	1.37289e+06	458.507	458507000	333.973
2023-02-16 10:00:00	2023	1.37289e+06	456.959	456959000	332.845
2023-02-16 11:00:00	2023	1.37289e+06	485.436	485436000	353.588
2023-02-16 12:00:00	2023	1.37289e+06	482.459	482459000	351.419
2023-02-16 13:00:00	2023	1.37289e+06	482.752	482752000	351.633
2023-02-16 14:00:00	2023	1.37289e+06	494.471	494471000	360.169
2023-02-16 15:00:00	2023	1.37289e+06	487.968	487968000	355.432
2023-02-16 16:00:00	2023	1.37289e+06	498.495	498495000	363.1
2023-02-16 17:00:00	2023	1.37289e+06	448.612	448612000	326.765
2023-02-16 18:00:00	2023	1.37289e+06	442.103	442103000	322.024
2023-02-16 19:00:00	2023	1.37289e+06	446.145	446145000	324.968
2023-02-16 20:00:00	2023	1.37289e+06	428.971	428971000	312.459
2023-02-16 21:00:00	2023	1.37289e+06	417.354	417354000	303.997
2023-02-16 22:00:00	2023	1.37289e+06	400.824	400824000	291.957
2023-02-16 23:00:00	2023	1.37289e+06	414.502	414502000	301.92
2023-02-17	2023	1.37289e+06	407.02	407020000	296.47
2023-02-17 01:00:00	2023	1.37289e+06	415.406	415406000	302.578
2023-02-17 02:00:00	2023	1.37289e+06	413.458	413458000	301.159
2023-02-17 03:00:00	2023	1.37289e+06	405.041	405041000	295.029
2023-02-17 04:00:00	2023	1.37289e+06	396.059	396059000	288.486
2023-02-17 05:00:00	2023	1.37289e+06	421.143	421143000	306.757
2023-02-17 06:00:00	2023	1.37289e+06	414.787	414787000	302.127
2023-02-17 07:00:00	2023	1.37289e+06	407.786	407786000	297.028
2023-02-17 08:00:00	2023	1.37289e+06	436.639	436639000	318.044
2023-02-17 09:00:00	2023	1.37289e+06	444.766	444766000	323.964
2023-02-17 10:00:00	2023	1.37289e+06	443.25	443250000	322.86
2023-02-17 11:00:00	2023	1.37289e+06	435.61	435610000	317.295
2023-02-17 12:00:00	2023	1.37289e+06	452	452000000	329.233
2023-02-17 13:00:00	2023	1.37289e+06	443.491	443491000	323.035
2023-02-17 14:00:00	2023	1.37289e+06	449.486	449486000	327.402
2023-02-17 15:00:00	2023	1.37289e+06	432.707	432707000	315.18
2023-02-17 16:00:00	2023	1.37289e+06	414.855	414855000	302.177
2023-02-17 17:00:00	2023	1.37289e+06	398.162	398162000	290.018
2023-02-17 18:00:00	2023	1.37289e+06	411.824	411824000	299.969
2023-02-17 19:00:00	2023	1.37289e+06	408.076	408076000	297.239
2023-02-17 20:00:00	2023	1.37289e+06	391.627	391627000	285.258
2023-02-17 21:00:00	2023	1.37289e+06	381.791	381791000	278.093
2023-02-17 22:00:00	2023	1.37289e+06	375.422	375422000	273.454
2023-02-17 23:00:00	2023	1.37289e+06	392.169	392169000	285.653
2023-02-18	2023	1.37289e+06	369.445	369445000	269.101
2023-02-18 01:00:00	2023	1.37289e+06	361.944	361944000	263.637
2023-02-18 02:00:00	2023	1.37289e+06	357.592	357592000	260.467
2023-02-18 03:00:00	2023	1.37289e+06	344.509	344509000	250.938
2023-02-18 04:00:00	2023	1.37289e+06	355.366	355366000	258.846
2023-02-18 05:00:00	2023	1.37289e+06	372.001	372001000	270.962
2023-02-18 06:00:00	2023	1.37289e+06	385.599	385599000	280.867
2023-02-18 07:00:00	2023	1.37289e+06	408.486	408486000	297.538
2023-02-18 08:00:00	2023	1.37289e+06	407.92	407920000	297.126
2023-02-18 09:00:00	2023	1.37289e+06	415.199	415199000	302.428
2023-02-18 10:00:00	2023	1.37289e+06	418.879	418879000	305.108
2023-02-18 11:00:00	2023	1.37289e+06	408.107	408107000	297.262
2023-02-18 12:00:00	2023	1.37289e+06	410.272	410272000	298.839
2023-02-18 13:00:00	2023	1.37289e+06	400.603	400603000	291.796
2023-02-18 14:00:00	2023	1.37289e+06	401.607	401607000	292.527
2023-02-18 15:00:00	2023	1.37289e+06	394.86	394860000	287.613
2023-02-18 16:00:00	2023	1.37289e+06	404.835	404835000	294.879
2023-02-18 17:00:00	2023	1.37289e+06	415.821	415821000	302.881
2023-02-18 18:00:00	2023	1.37289e+06	446.32	446320000	325.096
2023-02-18 19:00:00	2023	1.37289e+06	402.023	402023000	292.83
2023-02-18 20:00:00	2023	1.37289e+06	383.303	383303000	279.195
2023-02-18 21:00:00	2023	1.37289e+06	380.012	380012000	276.798
2023-02-18 22:00:00	2023	1.37289e+06	398.299	398299000	290.118
2023-02-18 23:00:00	2023	1.37289e+06	377.617	377617000	275.053
2023-02-19	2023	1.37289e+06	399.175	399175000	290.756
2023-02-19 01:00:00	2023	1.37289e+06	388.215	388215000	282.773
2023-02-19 02:00:00	2023	1.37289e+06	357.954	357954000	260.731
2023-02-19 03:00:00	2023	1.37289e+06	350.042	350042000	254.968
2023-02-19 04:00:00	2023	1.37289e+06	356.875	356875000	259.945
2023-02-19 05:00:00	2023	1.37289e+06	364.131	364131000	265.23
2023-02-19 06:00:00	2023	1.37289e+06	344.009	344009000	250.573
2023-02-19 07:00:00	2023	1.37289e+06	325.55	325550000	237.128
2023-02-19 08:00:00	2023	1.37289e+06	325.52	325520000	237.106
2023-02-19 09:00:00	2023	1.37289e+06	386.778	386778000	281.726
2023-02-19 10:00:00	2023	1.37289e+06	394.933	394933000	287.666
2023-02-19 11:00:00	2023	1.37289e+06	381.839	381839000	278.128
2023-02-19 12:00:00	2023	1.37289e+06	397.416	397416000	289.475
2023-02-19 13:00:00	2023	1.37289e+06	402.809	402809000	293.403
2023-02-19 14:00:00	2023	1.37289e+06	387.044	387044000	281.92
2023-02-19 15:00:00	2023	1.37289e+06	387.922	387922000	282.559
2023-02-19 16:00:00	2023	1.37289e+06	391.557	391557000	285.207
2023-02-19 17:00:00	2023	1.37289e+06	404.592	404592000	294.702
2023-02-19 18:00:00	2023	1.37289e+06	424.062	424062000	308.883
2023-02-19 19:00:00	2023	1.37289e+06	428.15	428150000	311.861
2023-02-19 20:00:00	2023	1.37289e+06	414.857	414857000	302.178
2023-02-19 21:00:00	2023	1.37289e+06	415.263	415263000	302.474
2023-02-19 22:00:00	2023	1.37289e+06	395.957	395957000	288.412
2023-02-19 23:00:00	2023	1.37289e+06	394.978	394978000	287.699
2023-02-20	2023	1.37289e+06	370.037	370037000	269.532
2023-02-20 01:00:00	2023	1.37289e+06	407.805	407805000	297.042
2023-02-20 02:00:00	2023	1.37289e+06	392.478	392478000	285.878
2023-02-20 03:00:00	2023	1.37289e+06	367.851	367851000	267.94
2023-02-20 04:00:00	2023	1.37289e+06	405.515	405515000	295.374
2023-02-20 05:00:00	2023	1.37289e+06	402.834	402834000	293.421
2023-02-20 06:00:00	2023	1.37289e+06	397.802	397802000	289.756
2023-02-20 07:00:00	2023	1.37289e+06	418.078	418078000	304.525
2023-02-20 08:00:00	2023	1.37289e+06	427.984	427984000	311.74
2023-02-20 09:00:00	2023	1.37289e+06	448.275	448275000	326.52
2023-02-20 10:00:00	2023	1.37289e+06	428.13	428130000	311.846
2023-02-20 11:00:00	2023	1.37289e+06	431.76	431760000	314.49
2023-02-20 12:00:00	2023	1.37289e+06	445.575	445575000	324.553
2023-02-20 13:00:00	2023	1.37289e+06	437.076	437076000	318.363
2023-02-20 14:00:00	2023	1.37289e+06	437.565	437565000	318.719
2023-02-20 15:00:00	2023	1.37289e+06	436.169	436169000	317.702
2023-02-20 16:00:00	2023	1.37289e+06	448.033	448033000	326.344
2023-02-20 17:00:00	2023	1.37289e+06	439.43	439430000	320.077
2023-02-20 18:00:00	2023	1.37289e+06	436.705	436705000	318.092
2023-02-20 19:00:00	2023	1.37289e+06	412.613	412613000	300.544
2023-02-20 20:00:00	2023	1.37289e+06	427.747	427747000	311.567
2023-02-20 21:00:00	2023	1.37289e+06	413.324	413324000	301.062
2023-02-20 22:00:00	2023	1.37289e+06	405.721	405721000	295.524
2023-02-20 23:00:00	2023	1.37289e+06	419.059	419059000	305.239
2023-02-21	2023	1.37289e+06	416.638	416638000	303.476
2023-02-21 01:00:00	2023	1.37289e+06	416.145	416145000	303.117
2023-02-21 02:00:00	2023	1.37289e+06	422.717	422717000	307.904
2023-02-21 03:00:00	2023	1.37289e+06	403.774	403774000	294.106
2023-02-21 04:00:00	2023	1.37289e+06	397.886	397886000	289.817
2023-02-21 05:00:00	2023	1.37289e+06	407.817	407817000	297.051
2023-02-21 06:00:00	2023	1.37289e+06	435.661	435661000	317.332
2023-02-21 07:00:00	2023	1.37289e+06	436.79	436790000	318.154
2023-02-21 08:00:00	2023	1.37289e+06	454.581	454581000	331.113
2023-02-21 09:00:00	2023	1.37289e+06	467.525	467525000	340.541
2023-02-21 10:00:00	2023	1.37289e+06	447.739	447739000	326.129
2023-02-21 11:00:00	2023	1.37289e+06	460.217	460217000	335.218
2023-02-21 12:00:00	2023	1.37289e+06	446.098	446098000	324.934
2023-02-21 13:00:00	2023	1.37289e+06	424.438	424438000	309.157
2023-02-21 14:00:00	2023	1.37289e+06	442.652	442652000	322.424
2023-02-21 15:00:00	2023	1.37289e+06	428.917	428917000	312.42
2023-02-21 16:00:00	2023	1.37289e+06	446.385	446385000	325.143
2023-02-21 17:00:00	2023	1.37289e+06	430.151	430151000	313.318
2023-02-21 18:00:00	2023	1.37289e+06	451.5	451500000	328.869
2023-02-21 19:00:00	2023	1.37289e+06	407.557	407557000	296.861
2023-02-21 20:00:00	2023	1.37289e+06	399.51	399510000	291
2023-02-21 21:00:00	2023	1.37289e+06	388.927	388927000	283.291
2023-02-21 22:00:00	2023	1.37289e+06	370.596	370596000	269.939
2023-02-21 23:00:00	2023	1.37289e+06	377.212	377212000	274.758
2023-02-22	2023	1.37289e+06	415.719	415719000	302.806
2023-02-22 01:00:00	2023	1.37289e+06	399.145	399145000	290.734
2023-02-22 02:00:00	2023	1.37289e+06	404.457	404457000	294.603
2023-02-22 03:00:00	2023	1.37289e+06	437.431	437431000	318.621
2023-02-22 04:00:00	2023	1.37289e+06	402.706	402706000	293.328
2023-02-22 05:00:00	2023	1.37289e+06	408.595	408595000	297.617
2023-02-22 06:00:00	2023	1.37289e+06	434.864	434864000	316.751
2023-02-22 07:00:00	2023	1.37289e+06	423.121	423121000	308.198
2023-02-22 08:00:00	2023	1.37289e+06	474.535	474535000	345.647
2023-02-22 09:00:00	2023	1.37289e+06	486.418	486418000	354.303
2023-02-22 10:00:00	2023	1.37289e+06	481.765	481765000	350.914
2023-02-22 11:00:00	2023	1.37289e+06	475.238	475238000	346.159
2023-02-22 12:00:00	2023	1.37289e+06	472.48	472480000	344.151
2023-02-22 13:00:00	2023	1.37289e+06	443.93	443930000	323.355
2023-02-22 14:00:00	2023	1.37289e+06	467.911	467911000	340.823
2023-02-22 15:00:00	2023	1.37289e+06	468.546	468546000	341.285
2023-02-22 16:00:00	2023	1.37289e+06	460.492	460492000	335.419
2023-02-22 17:00:00	2023	1.37289e+06	473.153	473153000	344.641
2023-02-22 18:00:00	2023	1.37289e+06	484.325	484325000	352.778
2023-02-22 19:00:00	2023	1.37289e+06	448.021	448021000	326.335
2023-02-22 20:00:00	2023	1.37289e+06	434.771	434771000	316.684
2023-02-22 21:00:00	2023	1.37289e+06	424.581	424581000	309.261
2023-02-22 22:00:00	2023	1.37289e+06	417.519	417519000	304.117
2023-02-22 23:00:00	2023	1.37289e+06	455.762	455762000	331.973
2023-02-23	2023	1.37289e+06	477.135	477135000	347.541
2023-02-23 01:00:00	2023	1.37289e+06	457.249	457249000	333.056
2023-02-23 02:00:00	2023	1.37289e+06	440.679	440679000	320.987
2023-02-23 03:00:00	2023	1.37289e+06	441.343	441343000	321.471
2023-02-23 04:00:00	2023	1.37289e+06	410.424	410424000	298.949
2023-02-23 05:00:00	2023	1.37289e+06	475.239	475239000	346.16
2023-02-23 06:00:00	2023	1.37289e+06	455.057	455057000	331.46
2023-02-23 07:00:00	2023	1.37289e+06	473.208	473208000	344.681
2023-02-23 08:00:00	2023	1.37289e+06	498.588	498588000	363.167
2023-02-23 09:00:00	2023	1.37289e+06	503.534	503534000	366.77
2023-02-23 10:00:00	2023	1.37289e+06	503.77	503770000	366.942
2023-02-23 11:00:00	2023	1.37289e+06	500.527	500527000	364.58
2023-02-23 12:00:00	2023	1.37289e+06	516.763	5.16763e+08	376.406
2023-02-23 13:00:00	2023	1.37289e+06	486.706	486706000	354.513
2023-02-23 14:00:00	2023	1.37289e+06	514.254	514254000	374.578
2023-02-23 15:00:00	2023	1.37289e+06	510.6	510600000	371.917
2023-02-23 16:00:00	2023	1.37289e+06	466.997	466997000	340.157
2023-02-23 17:00:00	2023	1.37289e+06	502.864	502864000	366.282
2023-02-23 18:00:00	2023	1.37289e+06	516.429	516429000	376.163
2023-02-23 19:00:00	2023	1.37289e+06	464.499	464499000	338.337
2023-02-23 20:00:00	2023	1.37289e+06	449.954	449954000	327.743
2023-02-23 21:00:00	2023	1.37289e+06	443.006	443006000	322.682
2023-02-23 22:00:00	2023	1.37289e+06	437.786	437786000	318.88
2023-02-23 23:00:00	2023	1.37289e+06	455.993	455993000	332.142
2023-02-24	2023	1.37289e+06	434.262	434262000	316.313
2023-02-24 01:00:00	2023	1.37289e+06	443.481	443481000	323.028
2023-02-24 02:00:00	2023	1.37289e+06	419.201	419201000	305.343
2023-02-24 03:00:00	2023	1.37289e+06	415.799	415799000	302.865
2023-02-24 04:00:00	2023	1.37289e+06	424.621	424621000	309.29
2023-02-24 05:00:00	2023	1.37289e+06	420.225	420225000	306.088
2023-02-24 06:00:00	2023	1.37289e+06	422.845	422845000	307.997
2023-02-24 07:00:00	2023	1.37289e+06	450.072	450072000	327.829
2023-02-24 08:00:00	2023	1.37289e+06	462.345	462345000	336.768
2023-02-24 09:00:00	2023	1.37289e+06	480.179	480179000	349.758
2023-02-24 10:00:00	2023	1.37289e+06	461.934	461934000	336.469
2023-02-24 11:00:00	2023	1.37289e+06	469.494	469494000	341.976
2023-02-24 12:00:00	2023	1.37289e+06	453.26	453260000	330.151
2023-02-24 13:00:00	2023	1.37289e+06	464.593	464593000	338.406
2023-02-24 14:00:00	2023	1.37289e+06	451.699	451699000	329.014
2023-02-24 15:00:00	2023	1.37289e+06	438.738	438738000	319.573
2023-02-24 16:00:00	2023	1.37289e+06	438.57	438570000	319.451
2023-02-24 17:00:00	2023	1.37289e+06	435.292	435292000	317.063
2023-02-24 18:00:00	2023	1.37289e+06	440.087	440087000	320.556
2023-02-24 19:00:00	2023	1.37289e+06	441.985	441985000	321.938
2023-02-24 20:00:00	2023	1.37289e+06	426.789	426789000	310.87
2023-02-24 21:00:00	2023	1.37289e+06	415.278	415278000	302.485
2023-02-24 22:00:00	2023	1.37289e+06	420.437	420437000	306.243
2023-02-24 23:00:00	2023	1.37289e+06	429.983	429983000	313.196
2023-02-25	2023	1.37289e+06	439.544	439544000	320.16
2023-02-25 01:00:00	2023	1.37289e+06	443.867	443867000	323.309
2023-02-25 02:00:00	2023	1.37289e+06	436.357	436357000	317.839
2023-02-25 03:00:00	2023	1.37289e+06	443.128	443128000	322.771
2023-02-25 04:00:00	2023	1.37289e+06	440.042	440042000	320.523
2023-02-25 05:00:00	2023	1.37289e+06	417.498	417498000	304.102
2023-02-25 06:00:00	2023	1.37289e+06	442.806	442806000	322.536
2023-02-25 07:00:00	2023	1.37289e+06	413.468	413468000	301.167
2023-02-25 08:00:00	2023	1.37289e+06	481.206	481206000	350.507
2023-02-25 09:00:00	2023	1.37289e+06	493.419	493419000	359.402
2023-02-25 10:00:00	2023	1.37289e+06	480.769	480769000	350.188
2023-02-25 11:00:00	2023	1.37289e+06	465.955	465955000	339.398
2023-02-25 12:00:00	2023	1.37289e+06	446.796	446796000	325.443
2023-02-25 13:00:00	2023	1.37289e+06	452.908	452908000	329.894
2023-02-25 14:00:00	2023	1.37289e+06	444.144	444144000	323.511
2023-02-25 15:00:00	2023	1.37289e+06	453.137	453137000	330.061
2023-02-25 16:00:00	2023	1.37289e+06	430.483	430483000	313.56
2023-02-25 17:00:00	2023	1.37289e+06	445.773	445773000	324.697
2023-02-25 18:00:00	2023	1.37289e+06	461.581	461581000	336.212
2023-02-25 19:00:00	2023	1.37289e+06	465.57	465570000	339.117
2023-02-25 20:00:00	2023	1.37289e+06	440.875	440875000	321.13
2023-02-25 21:00:00	2023	1.37289e+06	436.385	436385000	317.859
2023-02-25 22:00:00	2023	1.37289e+06	426.78	426780000	310.863
2023-02-25 23:00:00	2023	1.37289e+06	421.044	421044000	306.685
2023-02-26	2023	1.37289e+06	410.88	410880000	299.282
2023-02-26 01:00:00	2023	1.37289e+06	403.389	403389000	293.825
2023-02-26 02:00:00	2023	1.37289e+06	398.16	398160000	290.016
2023-02-26 03:00:00	2023	1.37289e+06	378.665	378665000	275.816
2023-02-26 04:00:00	2023	1.37289e+06	368.059	368059000	268.091
2023-02-26 05:00:00	2023	1.37289e+06	384.598	384598000	280.138
2023-02-26 06:00:00	2023	1.37289e+06	387.15	387150000	281.997
2023-02-26 07:00:00	2023	1.37289e+06	377.93	377930000	275.281
2023-02-26 08:00:00	2023	1.37289e+06	385.894	385894000	281.082
2023-02-26 09:00:00	2023	1.37289e+06	417.654	417654000	304.216
2023-02-26 10:00:00	2023	1.37289e+06	419.419	419419000	305.501
2023-02-26 11:00:00	2023	1.37289e+06	404.914	404914000	294.936
2023-02-26 12:00:00	2023	1.37289e+06	416.646	416646000	303.482
2023-02-26 13:00:00	2023	1.37289e+06	414.511	414511000	301.926
2023-02-26 14:00:00	2023	1.37289e+06	415.821	415821000	302.881
2023-02-26 15:00:00	2023	1.37289e+06	416.685	416685000	303.51
2023-02-26 16:00:00	2023	1.37289e+06	387.908	387908000	282.549
2023-02-26 17:00:00	2023	1.37289e+06	384.175	384175000	279.83
2023-02-26 18:00:00	2023	1.37289e+06	420.955	420955000	306.62
2023-02-26 19:00:00	2023	1.37289e+06	444.701	444701000	323.917
2023-02-26 20:00:00	2023	1.37289e+06	414.407	414407000	301.851
2023-02-26 21:00:00	2023	1.37289e+06	400.108	400108000	291.435
2023-02-26 22:00:00	2023	1.37289e+06	401.326	401326000	292.323
2023-02-26 23:00:00	2023	1.37289e+06	421.055	421055000	306.693
2023-02-27	2023	1.37289e+06	366.424	366424000	266.9
2023-02-27 01:00:00	2023	1.37289e+06	371.615	371615000	270.681
2023-02-27 02:00:00	2023	1.37289e+06	383.113	383113000	279.056
2023-02-27 03:00:00	2023	1.37289e+06	372.542	372542000	271.357
2023-02-27 04:00:00	2023	1.37289e+06	398.43	398430000	290.213
2023-02-27 05:00:00	2023	1.37289e+06	357.597	357597000	260.471
2023-02-27 06:00:00	2023	1.37289e+06	383.132	383132000	279.07
2023-02-27 07:00:00	2023	1.37289e+06	388.503	388503000	282.982
2023-02-27 08:00:00	2023	1.37289e+06	405.182	405182000	295.131
2023-02-27 09:00:00	2023	1.37289e+06	431.138	431138000	314.037
2023-02-27 10:00:00	2023	1.37289e+06	444.588	444588000	323.834
2023-02-27 11:00:00	2023	1.37289e+06	460.51	460510000	335.432
2023-02-27 12:00:00	2023	1.37289e+06	435.506	435506000	317.219
2023-02-27 13:00:00	2023	1.37289e+06	422.253	422253000	307.566
2023-02-27 14:00:00	2023	1.37289e+06	447.939	447939000	326.275
2023-02-27 15:00:00	2023	1.37289e+06	432.779	432779000	315.233
2023-02-27 16:00:00	2023	1.37289e+06	438.884	438884000	319.68
2023-02-27 17:00:00	2023	1.37289e+06	418.564	418564000	304.879
2023-02-27 18:00:00	2023	1.37289e+06	445.28	445280000	324.338
2023-02-27 19:00:00	2023	1.37289e+06	432.582	432582000	315.089
2023-02-27 20:00:00	2023	1.37289e+06	436.431	436431000	317.893
2023-02-27 21:00:00	2023	1.37289e+06	430.565	430565000	313.62
2023-02-27 22:00:00	2023	1.37289e+06	411.417	411417000	299.673
2023-02-27 23:00:00	2023	1.37289e+06	429.071	429071000	312.532
2023-02-28	2023	1.37289e+06	446.414	446414000	325.164
2023-02-28 01:00:00	2023	1.37289e+06	418.929	418929000	305.144
2023-02-28 02:00:00	2023	1.37289e+06	438.059	438059000	319.079
2023-02-28 03:00:00	2023	1.37289e+06	391.154	391154000	284.913
2023-02-28 04:00:00	2023	1.37289e+06	383.315	383315000	279.204
2023-02-28 05:00:00	2023	1.37289e+06	411.934	411934000	300.049
2023-02-28 06:00:00	2023	1.37289e+06	433.647	433647000	315.865
2023-02-28 07:00:00	2023	1.37289e+06	448.208	448208000	326.471
2023-02-28 08:00:00	2023	1.37289e+06	445.066	445066000	324.182
2023-02-28 09:00:00	2023	1.37289e+06	453.028	453028000	329.982
2023-02-28 10:00:00	2023	1.37289e+06	470.569	470569000	342.759
2023-02-28 11:00:00	2023	1.37289e+06	462.674	462674000	337.008
2023-02-28 12:00:00	2023	1.37289e+06	458.225	458225000	333.767
2023-02-28 13:00:00	2023	1.37289e+06	455.849	455849000	332.037
2023-02-28 14:00:00	2023	1.37289e+06	458.586	458586000	334.03
2023-02-28 15:00:00	2023	1.37289e+06	460.773	460773000	335.623
2023-02-28 16:00:00	2023	1.37289e+06	429.523	429523000	312.861
2023-02-28 17:00:00	2023	1.37289e+06	403.207	403207000	293.693
2023-02-28 18:00:00	2023	1.37289e+06	415.293	415293000	302.496
2023-02-28 19:00:00	2023	1.37289e+06	414.969	414969000	302.26
2023-02-28 20:00:00	2023	1.37289e+06	414.549	414549000	301.954
2023-02-28 21:00:00	2023	1.37289e+06	407.893	407893000	297.106
2023-02-28 22:00:00	2023	1.37289e+06	396.694	396694000	288.949
2023-02-28 23:00:00	2023	1.37289e+06	453.828	453828000	330.565
2023-03-01	2023	1.37289e+06	399.304	399304000	290.85
2023-03-01 01:00:00	2023	1.37289e+06	394.637	394637000	287.45
2023-03-01 02:00:00	2023	1.37289e+06	409.954	409954000	298.607
2023-03-01 03:00:00	2023	1.37289e+06	408.834	408834000	297.791
2023-03-01 04:00:00	2023	1.37289e+06	411.555	411555000	299.773
2023-03-01 05:00:00	2023	1.37289e+06	430.589	430589000	313.638
2023-03-01 06:00:00	2023	1.37289e+06	453.877	453877000	330.6
2023-03-01 07:00:00	2023	1.37289e+06	457.772	457772000	333.437
2023-03-01 08:00:00	2023	1.37289e+06	514.577	514577000	374.814
2023-03-01 09:00:00	2023	1.37289e+06	484.842	484842000	353.155
2023-03-01 10:00:00	2023	1.37289e+06	495.56	495560000	360.962
2023-03-01 11:00:00	2023	1.37289e+06	490.58	490580000	357.334
2023-03-01 12:00:00	2023	1.37289e+06	455.444	455444000	331.742
2023-03-01 13:00:00	2023	1.37289e+06	470.779	470779000	342.912
2023-03-01 14:00:00	2023	1.37289e+06	472.611	472611000	344.246
2023-03-01 15:00:00	2023	1.37289e+06	466.623	466623000	339.884
2023-03-01 16:00:00	2023	1.37289e+06	444.195	444195000	323.548
2023-03-01 17:00:00	2023	1.37289e+06	466.407	466407000	339.727
2023-03-01 18:00:00	2023	1.37289e+06	482.569	482569000	351.499
2023-03-01 19:00:00	2023	1.37289e+06	469.29	469290000	341.827
2023-03-01 20:00:00	2023	1.37289e+06	448.35	448350000	326.574
2023-03-01 21:00:00	2023	1.37289e+06	440.024	440024000	320.51
2023-03-01 22:00:00	2023	1.37289e+06	430.208	430208000	313.36
2023-03-01 23:00:00	2023	1.37289e+06	492.38	492380000	358.646
2023-03-02	2023	1.37289e+06	451.581	451581000	328.928
2023-03-02 01:00:00	2023	1.37289e+06	472.427	472427000	344.112
2023-03-02 02:00:00	2023	1.37289e+06	441.309	441309000	321.446
2023-03-02 03:00:00	2023	1.37289e+06	425.503	425503000	309.933
2023-03-02 04:00:00	2023	1.37289e+06	448.436	448436000	326.637
2023-03-02 05:00:00	2023	1.37289e+06	460.925	460925000	335.734
2023-03-02 06:00:00	2023	1.37289e+06	465.647	465647000	339.173
2023-03-02 07:00:00	2023	1.37289e+06	493.574	493574000	359.515
2023-03-02 08:00:00	2023	1.37289e+06	517.709	5.17709e+08	377.095
2023-03-02 09:00:00	2023	1.37289e+06	510.752	510752000	372.028
2023-03-02 10:00:00	2023	1.37289e+06	477.572	477572000	347.86
2023-03-02 11:00:00	2023	1.37289e+06	490.959	490959000	357.611
2023-03-02 12:00:00	2023	1.37289e+06	469.037	469037000	341.643
2023-03-02 13:00:00	2023	1.37289e+06	482.836	482836000	351.694
2023-03-02 14:00:00	2023	1.37289e+06	470.107	470107000	342.422
2023-03-02 15:00:00	2023	1.37289e+06	485.457	485457000	353.603
2023-03-02 16:00:00	2023	1.37289e+06	504.428	504428000	367.421
2023-03-02 17:00:00	2023	1.37289e+06	500.7	500700000	364.706
2023-03-02 18:00:00	2023	1.37289e+06	471.22	471220000	343.233
2023-03-02 19:00:00	2023	1.37289e+06	460.74	460740000	335.599
2023-03-02 20:00:00	2023	1.37289e+06	446.808	446808000	325.451
2023-03-02 21:00:00	2023	1.37289e+06	441.105	441105000	321.297
2023-03-02 22:00:00	2023	1.37289e+06	439.664	439664000	320.248
2023-03-02 23:00:00	2023	1.37289e+06	466.427	466427000	339.742
2023-03-03	2023	1.37289e+06	424.808	424808000	309.427
2023-03-03 01:00:00	2023	1.37289e+06	438.867	438867000	319.667
2023-03-03 02:00:00	2023	1.37289e+06	410.438	410438000	298.96
2023-03-03 03:00:00	2023	1.37289e+06	417.033	417033000	303.763
2023-03-03 04:00:00	2023	1.37289e+06	426.715	426715000	310.816
2023-03-03 05:00:00	2023	1.37289e+06	420.718	420718000	306.448
2023-03-03 06:00:00	2023	1.37289e+06	437.718	437718000	318.83
2023-03-03 07:00:00	2023	1.37289e+06	443.03	443030000	322.699
2023-03-03 08:00:00	2023	1.37289e+06	474.464	474464000	345.596
2023-03-03 09:00:00	2023	1.37289e+06	486.899	486899000	354.653
2023-03-03 10:00:00	2023	1.37289e+06	490.061	490061000	356.956
2023-03-03 11:00:00	2023	1.37289e+06	469.183	469183000	341.749
2023-03-03 12:00:00	2023	1.37289e+06	474.68	474680000	345.753
2023-03-03 13:00:00	2023	1.37289e+06	467.279	467279000	340.362
2023-03-03 14:00:00	2023	1.37289e+06	462.774	462774000	337.081
2023-03-03 15:00:00	2023	1.37289e+06	456.939	456939000	332.831
2023-03-03 16:00:00	2023	1.37289e+06	450.814	450814000	328.369
2023-03-03 17:00:00	2023	1.37289e+06	447.562	447562000	326.001
2023-03-03 18:00:00	2023	1.37289e+06	444.759	444759000	323.959
2023-03-03 19:00:00	2023	1.37289e+06	448.817	448817000	326.915
2023-03-03 20:00:00	2023	1.37289e+06	433.181	433181000	315.526
2023-03-03 21:00:00	2023	1.37289e+06	423.105	423105000	308.186
2023-03-03 22:00:00	2023	1.37289e+06	426.494	426494000	310.655
2023-03-03 23:00:00	2023	1.37289e+06	471.156	471156000	343.186
2023-03-04	2023	1.37289e+06	407.678	407678000	296.949
2023-03-04 01:00:00	2023	1.37289e+06	448.99	448990000	327.041
2023-03-04 02:00:00	2023	1.37289e+06	436.594	436594000	318.012
2023-03-04 03:00:00	2023	1.37289e+06	454.695	454695000	331.196
2023-03-04 04:00:00	2023	1.37289e+06	451.781	451781000	329.074
2023-03-04 05:00:00	2023	1.37289e+06	449.78	449780000	327.616
2023-03-04 06:00:00	2023	1.37289e+06	458.597	458597000	334.038
2023-03-04 07:00:00	2023	1.37289e+06	465.846	465846000	339.318
2023-03-04 08:00:00	2023	1.37289e+06	482.607	482607000	351.527
2023-03-04 09:00:00	2023	1.37289e+06	498.788	498788000	363.313
2023-03-04 10:00:00	2023	1.37289e+06	499.749	499749000	364.013
2023-03-04 11:00:00	2023	1.37289e+06	469.091	469091000	341.682
2023-03-04 12:00:00	2023	1.37289e+06	462.933	462933000	337.197
2023-03-04 13:00:00	2023	1.37289e+06	463.685	463685000	337.744
2023-03-04 14:00:00	2023	1.37289e+06	463.436	463436000	337.563
2023-03-04 15:00:00	2023	1.37289e+06	443.937	443937000	323.36
2023-03-04 16:00:00	2023	1.37289e+06	451.536	451536000	328.895
2023-03-04 17:00:00	2023	1.37289e+06	442.845	442845000	322.565
2023-03-04 18:00:00	2023	1.37289e+06	464.727	464727000	338.503
2023-03-04 19:00:00	2023	1.37289e+06	456.459	456459000	332.481
2023-03-04 20:00:00	2023	1.37289e+06	456.696	456696000	332.654
2023-03-04 21:00:00	2023	1.37289e+06	449.159	449159000	327.164
2023-03-04 22:00:00	2023	1.37289e+06	433.438	433438000	315.713
2023-03-04 23:00:00	2023	1.37289e+06	421.253	421253000	306.837
2023-03-05	2023	1.37289e+06	426.265	426265000	310.488
2023-03-05 01:00:00	2023	1.37289e+06	394.265	394265000	287.179
2023-03-05 02:00:00	2023	1.37289e+06	398.982	398982000	290.615
2023-03-05 03:00:00	2023	1.37289e+06	409.087	409087000	297.976
2023-03-05 04:00:00	2023	1.37289e+06	401.196	401196000	292.228
2023-03-05 05:00:00	2023	1.37289e+06	379.84	379840000	276.672
2023-03-05 06:00:00	2023	1.37289e+06	401.95	401950000	292.777
2023-03-05 07:00:00	2023	1.37289e+06	400.291	400291000	291.569
2023-03-05 08:00:00	2023	1.37289e+06	378.804	378804000	275.918
2023-03-05 09:00:00	2023	1.37289e+06	399.993	399993000	291.352
2023-03-05 10:00:00	2023	1.37289e+06	413.555	413555000	301.23
2023-03-05 11:00:00	2023	1.37289e+06	391.422	391422000	285.109
2023-03-05 12:00:00	2023	1.37289e+06	381.954	381954000	278.212
2023-03-05 13:00:00	2023	1.37289e+06	381.722	381722000	278.043
2023-03-05 14:00:00	2023	1.37289e+06	409.389	409389000	298.196
2023-03-05 15:00:00	2023	1.37289e+06	384.058	384058000	279.745
2023-03-05 16:00:00	2023	1.37289e+06	390.476	390476000	284.42
2023-03-05 17:00:00	2023	1.37289e+06	408.404	408404000	297.478
2023-03-05 18:00:00	2023	1.37289e+06	430.501	430501000	313.573
2023-03-05 19:00:00	2023	1.37289e+06	445.819	445819000	324.731
2023-03-05 20:00:00	2023	1.37289e+06	425.248	425248000	309.747
2023-03-05 21:00:00	2023	1.37289e+06	406.22	406220000	295.887
2023-03-05 22:00:00	2023	1.37289e+06	398.903	398903000	290.558
2023-03-05 23:00:00	2023	1.37289e+06	431.816	431816000	314.531
2023-03-06	2023	1.37289e+06	433.082	433082000	315.453
2023-03-06 01:00:00	2023	1.37289e+06	412.916	412916000	300.765
2023-03-06 02:00:00	2023	1.37289e+06	440.796	440796000	321.072
2023-03-06 03:00:00	2023	1.37289e+06	441.169	441169000	321.344
2023-03-06 04:00:00	2023	1.37289e+06	439.481	439481000	320.114
2023-03-06 05:00:00	2023	1.37289e+06	403.523	403523000	293.923
2023-03-06 06:00:00	2023	1.37289e+06	443.529	443529000	323.063
2023-03-06 07:00:00	2023	1.37289e+06	421.133	421133000	306.75
2023-03-06 08:00:00	2023	1.37289e+06	457.073	457073000	332.928
2023-03-06 09:00:00	2023	1.37289e+06	493.904	493904000	359.756
2023-03-06 10:00:00	2023	1.37289e+06	484.937	484937000	353.224
2023-03-06 11:00:00	2023	1.37289e+06	472.547	472547000	344.199
2023-03-06 12:00:00	2023	1.37289e+06	471.75	471750000	343.619
2023-03-06 13:00:00	2023	1.37289e+06	442.462	442462000	322.286
2023-03-06 14:00:00	2023	1.37289e+06	463.372	463372000	337.516
2023-03-06 15:00:00	2023	1.37289e+06	471.572	471572000	343.489
2023-03-06 16:00:00	2023	1.37289e+06	461.966	461966000	336.492
2023-03-06 17:00:00	2023	1.37289e+06	460.648	460648000	335.532
2023-03-06 18:00:00	2023	1.37289e+06	470.484	470484000	342.697
2023-03-06 19:00:00	2023	1.37289e+06	460.469	460469000	335.402
2023-03-06 20:00:00	2023	1.37289e+06	446.727	446727000	325.392
2023-03-06 21:00:00	2023	1.37289e+06	425.415	425415000	309.869
2023-03-06 22:00:00	2023	1.37289e+06	435.817	435817000	317.446
2023-03-06 23:00:00	2023	1.37289e+06	457.332	457332000	333.117
2023-03-07	2023	1.37289e+06	462.555	462555000	336.921
2023-03-07 01:00:00	2023	1.37289e+06	420.676	420676000	306.417
2023-03-07 02:00:00	2023	1.37289e+06	413.946	413946000	301.515
2023-03-07 03:00:00	2023	1.37289e+06	394.368	394368000	287.254
2023-03-07 04:00:00	2023	1.37289e+06	367.692	367692000	267.824
2023-03-07 05:00:00	2023	1.37289e+06	412.868	412868000	300.73
2023-03-07 06:00:00	2023	1.37289e+06	434.204	434204000	316.271
2023-03-07 07:00:00	2023	1.37289e+06	414.685	414685000	302.053
2023-03-07 08:00:00	2023	1.37289e+06	433.508	433508000	315.764
2023-03-07 09:00:00	2023	1.37289e+06	428.032	428032000	311.775
2023-03-07 10:00:00	2023	1.37289e+06	460.397	460397000	335.349
2023-03-07 11:00:00	2023	1.37289e+06	456.275	456275000	332.347
2023-03-07 12:00:00	2023	1.37289e+06	485.295	485295000	353.485
2023-03-07 13:00:00	2023	1.37289e+06	444.415	444415000	323.708
2023-03-07 14:00:00	2023	1.37289e+06	467.687	467687000	340.659
2023-03-07 15:00:00	2023	1.37289e+06	456.524	456524000	332.528
2023-03-07 16:00:00	2023	1.37289e+06	436.662	436662000	318.061
2023-03-07 17:00:00	2023	1.37289e+06	444.543	444543000	323.801
2023-03-07 18:00:00	2023	1.37289e+06	445.362	445362000	324.398
2023-03-07 19:00:00	2023	1.37289e+06	424.65	424650000	309.312
2023-03-07 20:00:00	2023	1.37289e+06	429.201	429201000	312.627
2023-03-07 21:00:00	2023	1.37289e+06	422.23	422230000	307.549
2023-03-07 22:00:00	2023	1.37289e+06	404.526	404526000	294.653
2023-03-07 23:00:00	2023	1.37289e+06	438.743	438743000	319.577
2023-03-08	2023	1.37289e+06	436.801	436801000	318.162
2023-03-08 01:00:00	2023	1.37289e+06	446.12	446120000	324.95
2023-03-08 02:00:00	2023	1.37289e+06	425.822	425822000	310.165
2023-03-08 03:00:00	2023	1.37289e+06	447.717	447717000	326.113
2023-03-08 04:00:00	2023	1.37289e+06	443.069	443069000	322.728
2023-03-08 05:00:00	2023	1.37289e+06	451.832	451832000	329.111
2023-03-08 06:00:00	2023	1.37289e+06	464.613	464613000	338.42
2023-03-08 07:00:00	2023	1.37289e+06	430.503	430503000	313.575
2023-03-08 08:00:00	2023	1.37289e+06	454.784	454784000	331.261
2023-03-08 09:00:00	2023	1.37289e+06	450.396	450396000	328.065
2023-03-08 10:00:00	2023	1.37289e+06	453.528	453528000	330.346
2023-03-08 11:00:00	2023	1.37289e+06	451.545	451545000	328.902
2023-03-08 12:00:00	2023	1.37289e+06	437.729	437729000	318.838
2023-03-08 13:00:00	2023	1.37289e+06	453.713	453713000	330.481
2023-03-08 14:00:00	2023	1.37289e+06	445.588	445588000	324.563
2023-03-08 15:00:00	2023	1.37289e+06	450.672	450672000	328.266
2023-03-08 16:00:00	2023	1.37289e+06	441.926	441926000	321.895
2023-03-08 17:00:00	2023	1.37289e+06	451.71	451710000	329.022
2023-03-08 18:00:00	2023	1.37289e+06	459.567	459567000	334.745
2023-03-08 19:00:00	2023	1.37289e+06	437.702	437702000	318.819
2023-03-08 20:00:00	2023	1.37289e+06	421.769	421769000	307.213
2023-03-08 21:00:00	2023	1.37289e+06	401.28	401280000	292.289
2023-03-08 22:00:00	2023	1.37289e+06	407.704	407704000	296.968
2023-03-08 23:00:00	2023	1.37289e+06	465.935	465935000	339.383
2023-03-09	2023	1.37289e+06	458.118	458118000	333.689
2023-03-09 01:00:00	2023	1.37289e+06	436.861	436861000	318.206
2023-03-09 02:00:00	2023	1.37289e+06	434.285	434285000	316.33
2023-03-09 03:00:00	2023	1.37289e+06	439.548	439548000	320.163
2023-03-09 04:00:00	2023	1.37289e+06	438.8	438800000	319.618
2023-03-09 05:00:00	2023	1.37289e+06	446.185	446185000	324.998
2023-03-09 06:00:00	2023	1.37289e+06	444.353	444353000	323.663
2023-03-09 07:00:00	2023	1.37289e+06	424.075	424075000	308.893
2023-03-09 08:00:00	2023	1.37289e+06	460.491	460491000	335.418
2023-03-09 09:00:00	2023	1.37289e+06	470.422	470422000	342.652
2023-03-09 10:00:00	2023	1.37289e+06	452.945	452945000	329.921
2023-03-09 11:00:00	2023	1.37289e+06	440.433	440433000	320.808
2023-03-09 12:00:00	2023	1.37289e+06	467.11	467110000	340.239
2023-03-09 13:00:00	2023	1.37289e+06	446.858	446858000	325.488
2023-03-09 14:00:00	2023	1.37289e+06	434.116	434116000	316.207
2023-03-09 15:00:00	2023	1.37289e+06	465.556	465556000	339.107
2023-03-09 16:00:00	2023	1.37289e+06	452.231	452231000	329.401
2023-03-09 17:00:00	2023	1.37289e+06	460.133	460133000	335.157
2023-03-09 18:00:00	2023	1.37289e+06	461.059	461059000	335.832
2023-03-09 19:00:00	2023	1.37289e+06	437.211	437211000	318.461
2023-03-09 20:00:00	2023	1.37289e+06	417.909	417909000	304.402
2023-03-09 21:00:00	2023	1.37289e+06	408.296	408296000	297.399
2023-03-09 22:00:00	2023	1.37289e+06	413.892	413892000	301.476
2023-03-09 23:00:00	2023	1.37289e+06	444.574	444574000	323.824
2023-03-10	2023	1.37289e+06	422.103	422103000	307.456
2023-03-10 01:00:00	2023	1.37289e+06	421.462	421462000	306.989
2023-03-10 02:00:00	2023	1.37289e+06	406.456	406456000	296.059
2023-03-10 03:00:00	2023	1.37289e+06	418.32	418320000	304.701
2023-03-10 04:00:00	2023	1.37289e+06	425.847	425847000	310.183
2023-03-10 05:00:00	2023	1.37289e+06	414.651	414651000	302.028
2023-03-10 06:00:00	2023	1.37289e+06	419.809	419809000	305.785
2023-03-10 07:00:00	2023	1.37289e+06	410.385	410385000	298.921
2023-03-10 08:00:00	2023	1.37289e+06	426.977	426977000	311.007
2023-03-10 09:00:00	2023	1.37289e+06	442.691	442691000	322.453
2023-03-10 10:00:00	2023	1.37289e+06	440.915	440915000	321.159
2023-03-10 11:00:00	2023	1.37289e+06	439.966	439966000	320.468
2023-03-10 12:00:00	2023	1.37289e+06	433.692	433692000	315.898
2023-03-10 13:00:00	2023	1.37289e+06	430.447	430447000	313.534
2023-03-10 14:00:00	2023	1.37289e+06	432.809	432809000	315.255
2023-03-10 15:00:00	2023	1.37289e+06	432.603	432603000	315.104
2023-03-10 16:00:00	2023	1.37289e+06	424.944	424944000	309.526
2023-03-10 17:00:00	2023	1.37289e+06	411.758	411758000	299.921
2023-03-10 18:00:00	2023	1.37289e+06	426.14	426140000	310.397
2023-03-10 19:00:00	2023	1.37289e+06	434.603	434603000	316.561
2023-03-10 20:00:00	2023	1.37289e+06	414.803	414803000	302.139
2023-03-10 21:00:00	2023	1.37289e+06	407.596	407596000	296.89
2023-03-10 22:00:00	2023	1.37289e+06	418.492	418492000	304.826
2023-03-10 23:00:00	2023	1.37289e+06	463.26	463260000	337.435
2023-03-11	2023	1.37289e+06	447.637	447637000	326.055
2023-03-11 01:00:00	2023	1.37289e+06	472.152	472152000	343.912
2023-03-11 02:00:00	2023	1.37289e+06	451.59	451590000	328.934
2023-03-11 03:00:00	2023	1.37289e+06	450.583	450583000	328.201
2023-03-11 04:00:00	2023	1.37289e+06	438.253	438253000	319.22
2023-03-11 05:00:00	2023	1.37289e+06	452.631	452631000	329.693
2023-03-11 06:00:00	2023	1.37289e+06	467.766	467766000	340.717
2023-03-11 07:00:00	2023	1.37289e+06	458.778	458778000	334.17
2023-03-11 08:00:00	2023	1.37289e+06	484.594	484594000	352.974
2023-03-11 09:00:00	2023	1.37289e+06	455.631	455631000	331.878
2023-03-11 10:00:00	2023	1.37289e+06	497.665	497665000	362.495
2023-03-11 11:00:00	2023	1.37289e+06	476.491	476491000	347.072
2023-03-11 12:00:00	2023	1.37289e+06	467.678	467678000	340.653
2023-03-11 13:00:00	2023	1.37289e+06	470.434	470434000	342.66
2023-03-11 14:00:00	2023	1.37289e+06	464.288	464288000	338.184
2023-03-11 15:00:00	2023	1.37289e+06	453.733	453733000	330.495
2023-03-11 16:00:00	2023	1.37289e+06	444.129	444129000	323.5
2023-03-11 17:00:00	2023	1.37289e+06	440.271	440271000	320.69
2023-03-11 18:00:00	2023	1.37289e+06	463.912	463912000	337.91
2023-03-11 19:00:00	2023	1.37289e+06	464.794	464794000	338.552
2023-03-11 20:00:00	2023	1.37289e+06	455.872	455872000	332.053
2023-03-11 21:00:00	2023	1.37289e+06	448.431	448431000	326.633
2023-03-11 22:00:00	2023	1.37289e+06	424.723	424723000	309.365
2023-03-11 23:00:00	2023	1.37289e+06	413.195	413195000	300.968
2023-03-12	2023	1.37289e+06	419.601	419601000	305.634
2023-03-12 01:00:00	2023	1.37289e+06	396.064	396064000	288.49
2023-03-12 02:00:00	2023	1.37289e+06	382.94	382940000	278.93
2023-03-12 03:00:00	2023	1.37289e+06	406.927	406927000	296.402
2023-03-12 04:00:00	2023	1.37289e+06	378.801	378801000	275.916
2023-03-12 05:00:00	2023	1.37289e+06	391.888	391888000	285.448
2023-03-12 06:00:00	2023	1.37289e+06	385.271	385271000	280.628
2023-03-12 07:00:00	2023	1.37289e+06	414.098	414098000	301.626
2023-03-12 08:00:00	2023	1.37289e+06	408.861	408861000	297.811
2023-03-12 09:00:00	2023	1.37289e+06	408.469	408469000	297.525
2023-03-12 10:00:00	2023	1.37289e+06	425.021	425021000	309.582
2023-03-12 11:00:00	2023	1.37289e+06	435.605	435605000	317.291
2023-03-12 12:00:00	2023	1.37289e+06	419.003	419003000	305.198
2023-03-12 13:00:00	2023	1.37289e+06	422.198	422198000	307.526
2023-03-12 14:00:00	2023	1.37289e+06	417.187	417187000	303.876
2023-03-12 15:00:00	2023	1.37289e+06	420.487	420487000	306.279
2023-03-12 16:00:00	2023	1.37289e+06	394.415	394415000	287.289
2023-03-12 17:00:00	2023	1.37289e+06	383.69	383690000	279.477
2023-03-12 18:00:00	2023	1.37289e+06	436.603	436603000	318.018
2023-03-12 19:00:00	2023	1.37289e+06	425.542	425542000	309.961
2023-03-12 20:00:00	2023	1.37289e+06	425.527	425527000	309.95
2023-03-12 21:00:00	2023	1.37289e+06	417.74	417740000	304.278
2023-03-12 22:00:00	2023	1.37289e+06	392.674	392674000	286.021
2023-03-12 23:00:00	2023	1.37289e+06	440.347	440347000	320.745
2023-03-13	2023	1.37289e+06	413.216	413216000	300.983
2023-03-13 01:00:00	2023	1.37289e+06	411.733	411733000	299.903
2023-03-13 02:00:00	2023	1.37289e+06	444.45	444450000	323.734
2023-03-13 03:00:00	2023	1.37289e+06	411.832	411832000	299.975
2023-03-13 04:00:00	2023	1.37289e+06	444.065	444065000	323.453
2023-03-13 05:00:00	2023	1.37289e+06	405.026	405026000	295.018
2023-03-13 06:00:00	2023	1.37289e+06	416.667	416667000	303.497
2023-03-13 07:00:00	2023	1.37289e+06	416.331	416331000	303.252
2023-03-13 08:00:00	2023	1.37289e+06	459.022	459022000	334.348
2023-03-13 09:00:00	2023	1.37289e+06	465.821	465821000	339.3
2023-03-13 10:00:00	2023	1.37289e+06	464.338	464338000	338.22
2023-03-13 11:00:00	2023	1.37289e+06	472.899	472899000	344.456
2023-03-13 12:00:00	2023	1.37289e+06	452.603	452603000	329.672
2023-03-13 13:00:00	2023	1.37289e+06	480.071	480071000	349.68
2023-03-13 14:00:00	2023	1.37289e+06	459.42	459420000	334.638
2023-03-13 15:00:00	2023	1.37289e+06	465.155	465155000	338.815
2023-03-13 16:00:00	2023	1.37289e+06	460.994	460994000	335.784
2023-03-13 17:00:00	2023	1.37289e+06	450.874	450874000	328.413
2023-03-13 18:00:00	2023	1.37289e+06	453.3	453300000	330.18
2023-03-13 19:00:00	2023	1.37289e+06	442.357	442357000	322.209
2023-03-13 20:00:00	2023	1.37289e+06	422.764	422764000	307.938
2023-03-13 21:00:00	2023	1.37289e+06	412.686	412686000	300.597
2023-03-13 22:00:00	2023	1.37289e+06	402.195	402195000	292.956
2023-03-13 23:00:00	2023	1.37289e+06	435.237	435237000	317.023
2023-03-14	2023	1.37289e+06	488.712	488712000	355.974
2023-03-14 01:00:00	2023	1.37289e+06	464.271	464271000	338.171
2023-03-14 02:00:00	2023	1.37289e+06	469.544	469544000	342.012
2023-03-14 03:00:00	2023	1.37289e+06	454.036	454036000	330.716
2023-03-14 04:00:00	2023	1.37289e+06	456.424	456424000	332.456
2023-03-14 05:00:00	2023	1.37289e+06	458.236	458236000	333.775
2023-03-14 06:00:00	2023	1.37289e+06	459.994	459994000	335.056
2023-03-14 07:00:00	2023	1.37289e+06	467.594	467594000	340.592
2023-03-14 08:00:00	2023	1.37289e+06	493.702	493702000	359.609
2023-03-14 09:00:00	2023	1.37289e+06	485.915	485915000	353.937
2023-03-14 10:00:00	2023	1.37289e+06	468.924	468924000	341.56
2023-03-14 11:00:00	2023	1.37289e+06	475.327	475327000	346.224
2023-03-14 12:00:00	2023	1.37289e+06	485.447	485447000	353.596
2023-03-14 13:00:00	2023	1.37289e+06	476.653	476653000	347.19
2023-03-14 14:00:00	2023	1.37289e+06	462.829	462829000	337.121
2023-03-14 15:00:00	2023	1.37289e+06	470.189	470189000	342.482
2023-03-14 16:00:00	2023	1.37289e+06	464.476	464476000	338.321
2023-03-14 17:00:00	2023	1.37289e+06	460.436	460436000	335.378
2023-03-14 18:00:00	2023	1.37289e+06	433.727	433727000	315.923
2023-03-14 19:00:00	2023	1.37289e+06	423.248	423248000	308.29
2023-03-14 20:00:00	2023	1.37289e+06	418.384	418384000	304.747
2023-03-14 21:00:00	2023	1.37289e+06	411.252	411252000	299.553
2023-03-14 22:00:00	2023	1.37289e+06	398.332	398332000	290.142
2023-03-14 23:00:00	2023	1.37289e+06	390.161	390161000	284.19
2023-03-15	2023	1.37289e+06	393.075	393075000	286.313
2023-03-15 01:00:00	2023	1.37289e+06	408.299	408299000	297.402
2023-03-15 02:00:00	2023	1.37289e+06	406.227	406227000	295.892
2023-03-15 03:00:00	2023	1.37289e+06	370.195	370195000	269.647
2023-03-15 04:00:00	2023	1.37289e+06	373.991	373991000	272.412
2023-03-15 05:00:00	2023	1.37289e+06	404.018	404018000	294.283
2023-03-15 06:00:00	2023	1.37289e+06	413.251	413251000	301.009
2023-03-15 07:00:00	2023	1.37289e+06	428.288	428288000	311.961
2023-03-15 08:00:00	2023	1.37289e+06	457.818	457818000	333.471
2023-03-15 09:00:00	2023	1.37289e+06	430.43	430430000	313.522
2023-03-15 10:00:00	2023	1.37289e+06	419.576	419576000	305.616
2023-03-15 11:00:00	2023	1.37289e+06	416.887	416887000	303.657
2023-03-15 12:00:00	2023	1.37289e+06	408.202	408202000	297.331
2023-03-15 13:00:00	2023	1.37289e+06	394.421	394421000	287.293
2023-03-15 14:00:00	2023	1.37289e+06	391.263	391263000	284.993
2023-03-15 15:00:00	2023	1.37289e+06	394.235	394235000	287.158
2023-03-15 16:00:00	2023	1.37289e+06	402.407	402407000	293.11
2023-03-15 17:00:00	2023	1.37289e+06	397.36	397360000	289.434
2023-03-15 18:00:00	2023	1.37289e+06	404.717	404717000	294.793
2023-03-15 19:00:00	2023	1.37289e+06	423.081	423081000	308.169
2023-03-15 20:00:00	2023	1.37289e+06	431.28	431280000	314.141
2023-03-15 21:00:00	2023	1.37289e+06	419.098	419098000	305.268
2023-03-15 22:00:00	2023	1.37289e+06	394.38	394380000	287.263
2023-03-15 23:00:00	2023	1.37289e+06	383.036	383036000	279
2023-03-16	2023	1.37289e+06	358.638	358638000	261.229
2023-03-16 01:00:00	2023	1.37289e+06	416.782	416782000	303.581
2023-03-16 02:00:00	2023	1.37289e+06	403.863	403863000	294.171
2023-03-16 03:00:00	2023	1.37289e+06	417.958	417958000	304.437
2023-03-16 04:00:00	2023	1.37289e+06	426.673	426673000	310.785
2023-03-16 05:00:00	2023	1.37289e+06	416.956	416956000	303.707
2023-03-16 06:00:00	2023	1.37289e+06	446.28	446280000	325.067
2023-03-16 07:00:00	2023	1.37289e+06	448.706	448706000	326.834
2023-03-16 08:00:00	2023	1.37289e+06	492.32	492320000	358.602
2023-03-16 09:00:00	2023	1.37289e+06	465.816	465816000	339.297
2023-03-16 10:00:00	2023	1.37289e+06	437.914	437914000	318.973
2023-03-16 11:00:00	2023	1.37289e+06	439.93	439930000	320.441
2023-03-16 12:00:00	2023	1.37289e+06	428.877	428877000	312.391
2023-03-16 13:00:00	2023	1.37289e+06	425.52	425520000	309.945
2023-03-16 14:00:00	2023	1.37289e+06	395.918	395918000	288.383
2023-03-16 15:00:00	2023	1.37289e+06	428.957	428957000	312.449
2023-03-16 16:00:00	2023	1.37289e+06	414.411	414411000	301.854
2023-03-16 17:00:00	2023	1.37289e+06	430.142	430142000	313.312
2023-03-16 18:00:00	2023	1.37289e+06	441.582	441582000	321.645
2023-03-16 19:00:00	2023	1.37289e+06	446.42	446420000	325.169
2023-03-16 20:00:00	2023	1.37289e+06	423.829	423829000	308.714
2023-03-16 21:00:00	2023	1.37289e+06	408.881	408881000	297.826
2023-03-16 22:00:00	2023	1.37289e+06	406.811	406811000	296.318
2023-03-16 23:00:00	2023	1.37289e+06	435.762	435762000	317.405
2023-03-17	2023	1.37289e+06	398.349	398349000	290.154
2023-03-17 01:00:00	2023	1.37289e+06	411.644	411644000	299.838
2023-03-17 02:00:00	2023	1.37289e+06	396.745	396745000	288.986
2023-03-17 03:00:00	2023	1.37289e+06	392.96	392960000	286.229
2023-03-17 04:00:00	2023	1.37289e+06	401.981	401981000	292.8
2023-03-17 05:00:00	2023	1.37289e+06	400.283	400283000	291.563
2023-03-17 06:00:00	2023	1.37289e+06	426.503	426503000	310.661
2023-03-17 07:00:00	2023	1.37289e+06	421.974	421974000	307.362
2023-03-17 08:00:00	2023	1.37289e+06	456.354	456354000	332.405
2023-03-17 09:00:00	2023	1.37289e+06	472.428	472428000	344.113
2023-03-17 10:00:00	2023	1.37289e+06	467.061	467061000	340.203
2023-03-17 11:00:00	2023	1.37289e+06	456.263	456263000	332.338
2023-03-17 12:00:00	2023	1.37289e+06	452.782	452782000	329.803
2023-03-17 13:00:00	2023	1.37289e+06	446.124	446124000	324.953
2023-03-17 14:00:00	2023	1.37289e+06	452.241	452241000	329.409
2023-03-17 15:00:00	2023	1.37289e+06	453.849	453849000	330.58
2023-03-17 16:00:00	2023	1.37289e+06	438.272	438272000	319.234
2023-03-17 17:00:00	2023	1.37289e+06	423.186	423186000	308.245
2023-03-17 18:00:00	2023	1.37289e+06	450.598	450598000	328.212
2023-03-17 19:00:00	2023	1.37289e+06	459.021	459021000	334.347
2023-03-17 20:00:00	2023	1.37289e+06	439.176	439176000	319.892
2023-03-17 21:00:00	2023	1.37289e+06	426.627	426627000	310.752
2023-03-17 22:00:00	2023	1.37289e+06	428.426	428426000	312.062
2023-03-17 23:00:00	2023	1.37289e+06	455.108	455108000	331.497
2023-03-18	2023	1.37289e+06	425.869	425869000	310.2
2023-03-18 01:00:00	2023	1.37289e+06	442.874	442874000	322.586
2023-03-18 02:00:00	2023	1.37289e+06	400.672	400672000	291.846
2023-03-18 03:00:00	2023	1.37289e+06	448.031	448031000	326.342
2023-03-18 04:00:00	2023	1.37289e+06	445.142	445142000	324.238
2023-03-18 05:00:00	2023	1.37289e+06	431.17	431170000	314.061
2023-03-18 06:00:00	2023	1.37289e+06	446.731	446731000	325.395
2023-03-18 07:00:00	2023	1.37289e+06	448.873	448873000	326.955
2023-03-18 08:00:00	2023	1.37289e+06	448.952	448952000	327.013
2023-03-18 09:00:00	2023	1.37289e+06	477.536	477536000	347.833
2023-03-18 10:00:00	2023	1.37289e+06	478.864	478864000	348.801
2023-03-18 11:00:00	2023	1.37289e+06	445.014	445014000	324.145
2023-03-18 12:00:00	2023	1.37289e+06	445.146	445146000	324.241
2023-03-18 13:00:00	2023	1.37289e+06	439.966	439966000	320.468
2023-03-18 14:00:00	2023	1.37289e+06	441.523	441523000	321.602
2023-03-18 15:00:00	2023	1.37289e+06	442.155	442155000	322.062
2023-03-18 16:00:00	2023	1.37289e+06	405.676	405676000	295.491
2023-03-18 17:00:00	2023	1.37289e+06	416.143	416143000	303.115
2023-03-18 18:00:00	2023	1.37289e+06	445.263	445263000	324.326
2023-03-18 19:00:00	2023	1.37289e+06	450.923	450923000	328.449
2023-03-18 20:00:00	2023	1.37289e+06	444.031	444031000	323.429
2023-03-18 21:00:00	2023	1.37289e+06	426.314	426314000	310.524
2023-03-18 22:00:00	2023	1.37289e+06	421.915	421915000	307.319
2023-03-18 23:00:00	2023	1.37289e+06	407.429	407429000	296.768
2023-03-19	2023	1.37289e+06	382.268	382268000	278.441
2023-03-19 01:00:00	2023	1.37289e+06	377.045	377045000	274.636
2023-03-19 02:00:00	2023	1.37289e+06	368.892	368892000	268.698
2023-03-19 03:00:00	2023	1.37289e+06	360.261	360261000	262.411
2023-03-19 04:00:00	2023	1.37289e+06	370.35	370350000	269.76
2023-03-19 05:00:00	2023	1.37289e+06	392.36	392360000	285.792
2023-03-19 06:00:00	2023	1.37289e+06	404.646	404646000	294.741
2023-03-19 07:00:00	2023	1.37289e+06	386.079	386079000	281.217
2023-03-19 08:00:00	2023	1.37289e+06	382.069	382069000	278.296
2023-03-19 09:00:00	2023	1.37289e+06	391.074	391074000	284.855
2023-03-19 10:00:00	2023	1.37289e+06	412.771	412771000	300.659
2023-03-19 11:00:00	2023	1.37289e+06	431.752	431752000	314.485
2023-03-19 12:00:00	2023	1.37289e+06	416.124	416124000	303.101
2023-03-19 13:00:00	2023	1.37289e+06	397.75	397750000	289.718
2023-03-19 14:00:00	2023	1.37289e+06	402.88	402880000	293.455
2023-03-19 15:00:00	2023	1.37289e+06	405.427	405427000	295.31
2023-03-19 16:00:00	2023	1.37289e+06	398.625	398625000	290.355
2023-03-19 17:00:00	2023	1.37289e+06	406.112	406112000	295.809
2023-03-19 18:00:00	2023	1.37289e+06	423.802	423802000	308.694
2023-03-19 19:00:00	2023	1.37289e+06	426.199	426199000	310.44
2023-03-19 20:00:00	2023	1.37289e+06	421.322	421322000	306.888
2023-03-19 21:00:00	2023	1.37289e+06	412.239	412239000	300.272
2023-03-19 22:00:00	2023	1.37289e+06	383.41	383410000	279.273
2023-03-19 23:00:00	2023	1.37289e+06	387.091	387091000	281.954
2023-03-20	2023	1.37289e+06	338.533	338533000	246.585
2023-03-20 01:00:00	2023	1.37289e+06	347.023	347023000	252.769
2023-03-20 02:00:00	2023	1.37289e+06	339.436	339436000	247.242
2023-03-20 03:00:00	2023	1.37289e+06	356.083	356083000	259.368
2023-03-20 04:00:00	2023	1.37289e+06	342.551	342551000	249.511
2023-03-20 05:00:00	2023	1.37289e+06	339.285	339285000	247.132
2023-03-20 06:00:00	2023	1.37289e+06	345.248	345248000	251.476
2023-03-20 07:00:00	2023	1.37289e+06	299.788	299788000	218.363
2023-03-20 08:00:00	2023	1.37289e+06	335.643	335643000	244.48
2023-03-20 09:00:00	2023	1.37289e+06	346.938	346938000	252.707
2023-03-20 10:00:00	2023	1.37289e+06	382.362	382362000	278.509
2023-03-20 11:00:00	2023	1.37289e+06	359.547	359547000	261.891
2023-03-20 12:00:00	2023	1.37289e+06	368.227	368227000	268.214
2023-03-20 13:00:00	2023	1.37289e+06	398.374	398374000	290.172
2023-03-20 14:00:00	2023	1.37289e+06	401.274	401274000	292.285
2023-03-20 15:00:00	2023	1.37289e+06	393.651	393651000	286.732
2023-03-20 16:00:00	2023	1.37289e+06	383.732	383732000	279.507
2023-03-20 17:00:00	2023	1.37289e+06	396.696	396696000	288.95
2023-03-20 18:00:00	2023	1.37289e+06	404.747	404747000	294.814
2023-03-20 19:00:00	2023	1.37289e+06	419.764	419764000	305.753
2023-03-20 20:00:00	2023	1.37289e+06	400.219	400219000	291.516
2023-03-20 21:00:00	2023	1.37289e+06	387.489	387489000	282.244
2023-03-20 22:00:00	2023	1.37289e+06	393.142	393142000	286.361
2023-03-20 23:00:00	2023	1.37289e+06	414.936	414936000	302.236
2023-03-21	2023	1.37289e+06	402.789	402789000	293.388
2023-03-21 01:00:00	2023	1.37289e+06	370.505	370505000	269.873
2023-03-21 02:00:00	2023	1.37289e+06	372.958	372958000	271.66
2023-03-21 03:00:00	2023	1.37289e+06	376.159	376159000	273.991
2023-03-21 04:00:00	2023	1.37289e+06	362.181	362181000	263.81
2023-03-21 05:00:00	2023	1.37289e+06	383.536	383536000	279.364
2023-03-21 06:00:00	2023	1.37289e+06	392.991	392991000	286.251
2023-03-21 07:00:00	2023	1.37289e+06	419.778	419778000	305.763
2023-03-21 08:00:00	2023	1.37289e+06	434.867	434867000	316.754
2023-03-21 09:00:00	2023	1.37289e+06	457.856	457856000	333.499
2023-03-21 10:00:00	2023	1.37289e+06	486.787	486787000	354.572
2023-03-21 11:00:00	2023	1.37289e+06	463.993	463993000	337.969
2023-03-21 12:00:00	2023	1.37289e+06	466.371	466371000	339.701
2023-03-21 13:00:00	2023	1.37289e+06	474.35	474350000	345.513
2023-03-21 14:00:00	2023	1.37289e+06	467.727	467727000	340.689
2023-03-21 15:00:00	2023	1.37289e+06	485.467	485467000	353.61
2023-03-21 16:00:00	2023	1.37289e+06	455.036	455036000	331.445
2023-03-21 17:00:00	2023	1.37289e+06	460.756	460756000	335.611
2023-03-21 18:00:00	2023	1.37289e+06	458.594	458594000	334.036
2023-03-21 19:00:00	2023	1.37289e+06	465.506	465506000	339.071
2023-03-21 20:00:00	2023	1.37289e+06	434.159	434159000	316.238
2023-03-21 21:00:00	2023	1.37289e+06	417.004	417004000	303.742
2023-03-21 22:00:00	2023	1.37289e+06	408.952	408952000	297.877
2023-03-21 23:00:00	2023	1.37289e+06	443.697	443697000	323.185
2023-03-22	2023	1.37289e+06	391.879	391879000	285.441
2023-03-22 01:00:00	2023	1.37289e+06	393.246	393246000	286.437
2023-03-22 02:00:00	2023	1.37289e+06	385.294	385294000	280.645
2023-03-22 03:00:00	2023	1.37289e+06	378.172	378172000	275.457
2023-03-22 04:00:00	2023	1.37289e+06	362.079	362079000	263.735
2023-03-22 05:00:00	2023	1.37289e+06	391.037	391037000	284.828
2023-03-22 06:00:00	2023	1.37289e+06	383.036	383036000	279
2023-03-22 07:00:00	2023	1.37289e+06	379.896	379896000	276.713
2023-03-22 08:00:00	2023	1.37289e+06	404.071	404071000	294.322
2023-03-22 09:00:00	2023	1.37289e+06	402.039	402039000	292.842
2023-03-22 10:00:00	2023	1.37289e+06	398.726	398726000	290.429
2023-03-22 11:00:00	2023	1.37289e+06	410.005	410005000	298.644
2023-03-22 12:00:00	2023	1.37289e+06	414.357	414357000	301.814
2023-03-22 13:00:00	2023	1.37289e+06	401.484	401484000	292.438
2023-03-22 14:00:00	2023	1.37289e+06	399.637	399637000	291.092
2023-03-22 15:00:00	2023	1.37289e+06	400.287	400287000	291.566
2023-03-22 16:00:00	2023	1.37289e+06	401.638	401638000	292.55
2023-03-22 17:00:00	2023	1.37289e+06	395.61	395610000	288.159
2023-03-22 18:00:00	2023	1.37289e+06	401.025	401025000	292.103
2023-03-22 19:00:00	2023	1.37289e+06	424.341	424341000	309.087
2023-03-22 20:00:00	2023	1.37289e+06	419.177	419177000	305.325
2023-03-22 21:00:00	2023	1.37289e+06	410.01	410010000	298.648
2023-03-22 22:00:00	2023	1.37289e+06	389.687	389687000	283.845
2023-03-22 23:00:00	2023	1.37289e+06	425.803	425803000	310.151
2023-03-23	2023	1.37289e+06	417.701	417701000	304.25
2023-03-23 01:00:00	2023	1.37289e+06	453.845	453845000	330.577
2023-03-23 02:00:00	2023	1.37289e+06	425.766	425766000	310.124
2023-03-23 03:00:00	2023	1.37289e+06	445.069	445069000	324.185
2023-03-23 04:00:00	2023	1.37289e+06	418.28	418280000	304.672
2023-03-23 05:00:00	2023	1.37289e+06	416.951	416951000	303.704
2023-03-23 06:00:00	2023	1.37289e+06	439.398	439398000	320.054
2023-03-23 07:00:00	2023	1.37289e+06	453.429	453429000	330.274
2023-03-23 08:00:00	2023	1.37289e+06	504.128	504128000	367.203
2023-03-23 09:00:00	2023	1.37289e+06	467.492	467492000	340.517
2023-03-23 10:00:00	2023	1.37289e+06	479.225	479225000	349.064
2023-03-23 11:00:00	2023	1.37289e+06	482.432	482432000	351.4
2023-03-23 12:00:00	2023	1.37289e+06	443.902	443902000	323.335
2023-03-23 13:00:00	2023	1.37289e+06	443.881	443881000	323.319
2023-03-23 14:00:00	2023	1.37289e+06	476.289	476289000	346.925
2023-03-23 15:00:00	2023	1.37289e+06	474.255	474255000	345.443
2023-03-23 16:00:00	2023	1.37289e+06	479.178	479178000	349.029
2023-03-23 17:00:00	2023	1.37289e+06	456.337	456337000	332.392
2023-03-23 18:00:00	2023	1.37289e+06	478.909	478909000	348.833
2023-03-23 19:00:00	2023	1.37289e+06	453.942	453942000	330.648
2023-03-23 20:00:00	2023	1.37289e+06	441.206	441206000	321.371
2023-03-23 21:00:00	2023	1.37289e+06	428.377	428377000	312.026
2023-03-23 22:00:00	2023	1.37289e+06	432.583	432583000	315.09
2023-03-23 23:00:00	2023	1.37289e+06	469.32	469320000	341.849
2023-03-24	2023	1.37289e+06	428.805	428805000	312.338
2023-03-24 01:00:00	2023	1.37289e+06	430.369	430369000	313.477
2023-03-24 02:00:00	2023	1.37289e+06	415.548	415548000	302.682
2023-03-24 03:00:00	2023	1.37289e+06	423.571	423571000	308.526
2023-03-24 04:00:00	2023	1.37289e+06	425.165	425165000	309.687
2023-03-24 05:00:00	2023	1.37289e+06	407.765	407765000	297.013
2023-03-24 06:00:00	2023	1.37289e+06	427.94	427940000	311.708
2023-03-24 07:00:00	2023	1.37289e+06	429.114	429114000	312.563
2023-03-24 08:00:00	2023	1.37289e+06	451.256	451256000	328.691
2023-03-24 09:00:00	2023	1.37289e+06	474.844	474844000	345.872
2023-03-24 10:00:00	2023	1.37289e+06	466.51	466510000	339.802
2023-03-24 11:00:00	2023	1.37289e+06	444.896	444896000	324.059
2023-03-24 12:00:00	2023	1.37289e+06	442.084	442084000	322.01
2023-03-24 13:00:00	2023	1.37289e+06	446.236	446236000	325.035
2023-03-24 14:00:00	2023	1.37289e+06	455.146	455146000	331.525
2023-03-24 15:00:00	2023	1.37289e+06	438.812	438812000	319.627
2023-03-24 16:00:00	2023	1.37289e+06	434.732	434732000	316.655
2023-03-24 17:00:00	2023	1.37289e+06	439.019	439019000	319.778
2023-03-24 18:00:00	2023	1.37289e+06	446.243	446243000	325.04
2023-03-24 19:00:00	2023	1.37289e+06	453.159	453159000	330.077
2023-03-24 20:00:00	2023	1.37289e+06	440.77	440770000	321.053
2023-03-24 21:00:00	2023	1.37289e+06	424.078	424078000	308.895
2023-03-24 22:00:00	2023	1.37289e+06	428.676	428676000	312.244
2023-03-24 23:00:00	2023	1.37289e+06	472.668	472668000	344.288
2023-03-25	2023	1.37289e+06	467.646	467646000	340.63
2023-03-25 01:00:00	2023	1.37289e+06	463.975	463975000	337.956
2023-03-25 02:00:00	2023	1.37289e+06	442.049	442049000	321.985
2023-03-25 03:00:00	2023	1.37289e+06	469.319	469319000	341.848
2023-03-25 04:00:00	2023	1.37289e+06	468.246	468246000	341.067
2023-03-25 05:00:00	2023	1.37289e+06	454.42	454420000	330.996
2023-03-25 06:00:00	2023	1.37289e+06	465.02	465020000	338.717
[truncated: 6,761 more rows]
