# Supplementary material for: Agrivoltaics for Rural Development: Energy Security, Crop Diversification, and Sustainability on Mexican Rainfed Maize Farms
Source: Glob Chall. 2026 Jul 23;10(7):e70133. doi: 10.1002/gch2.70133 (PMC13393070; doi:10.1002/gch2.70133)
Supplement: Supplementary file 2 — Supporting file 2: gch270133‐sup‐0002‐Data.zip. [file GCH2-10-e70133-s002.zip › Supplementary Data/PML prices mxn_wh.csv]

year	Day	Hour	Jan	Feb	Mar	Apr	May	Jun	Jul	Aug	Sep	Oct	Nov	Dec
2023	1	1	0.00048135	0.00069694	0.00054117	0.00054789	0.00041319	0.00045175	0.0006672	0.00229666	0.00068473	0.00058517	0.00069592	0.00203924
2023	1	2	0.00044359	0.00062714	0.00049755	0.00052065	0.00041037	0.00044917	0.00061699	0.00071263	0.00062608	0.00054084	0.00069534	0.00193976
2023	1	3	0.0004104	0.00059631	0.00046861	0.00058284	0.00040354	0.00044179	0.00061014	0.00052638	0.00057033	0.00052072	0.0006866	0.00192833
2023	1	4	0.00036283	0.00058582	0.00046908	0.00051057	0.00039288	0.00041785	0.00054777	0.00048878	0.00056358	0.0004869	0.00068014	0.00191488
2023	1	5	0.00036537	0.00058864	0.00046872	0.00047245	0.00038121	0.00041506	0.00055025	0.00048694	0.00060184	0.00047823	0.00067576	0.00191654
2023	1	6	0.00036479	0.00062912	0.00046854	0.000471	0.00038278	0.00041456	0.00054058	0.00048886	0.00062037	0.00046709	0.00068346	0.00192443
2023	1	7	0.00036523	0.00080863	0.00049976	0.00044561	0.00038055	0.00040353	0.00059939	0.00046263	0.00052903	0.00045787	0.00068837	0.00195325
2023	1	8	0.000363	0.00081787	0.00049911	0.0004152	0.00034116	0.00040213	0.0004525	0.00047453	0.00050462	0.00044147	0.00068729	0.00216343
2023	1	9	0.00033251	0.00069488	0.00049007	0.00038791	0.0003581	0.00038887	0.00043339	0.00046659	0.00050059	0.00039343	0.00067958	0.00191733
2023	1	10	0.00015982	0.00056073	0.00052226	0.00041617	0.00033188	0.00039094	0.00041828	0.00048125	0.00048699	0.00039178	0.0006845	0.00195509
2023	1	11	0.000167	0.00054858	0.0005199	0.00041623	0.00038035	0.00039288	0.00042575	0.00048706	0.00046413	0.00038852	0.00068802	0.00195136
2023	1	12	0.00017585	0.00059865	0.00049021	0.0004256	0.00037199	0.00040753	0.00042839	0.00051374	0.00045818	0.00042396	0.00068257	0.00200072
2023	1	13	0.00016296	0.00059128	0.0005088	0.00042727	0.00038999	0.00040789	0.00043103	0.0005336	0.00046729	0.00044454	0.00069249	0.00219193
2023	1	14	0.00035394	0.00058206	0.00053083	0.00042861	0.0003996	0.00041757	0.00044543	0.00065075	0.00047164	0.00045313	0.00069404	0.00229489
2023	1	15	0.00036283	0.0005806	0.00062117	0.00042029	0.00040181	0.00043012	0.0004718	0.00074164	0.00051638	0.00046131	0.00069799	0.00222599
2023	1	16	0.00036318	0.00068534	0.00080342	0.00041802	0.00040415	0.00043883	0.00051921	0.00087246	0.00057852	0.00047011	0.0006974	0.00227221
2023	1	17	0.00039176	0.00068705	0.00093168	0.00043047	0.00040583	0.00043327	0.0005345	0.00079661	0.00065297	0.00047911	0.00069454	0.00223737
2023	1	18	0.00040767	0.0007541	0.00090078	0.00045868	0.00040524	0.00044087	0.00058385	0.0009483	0.00070908	0.00052746	0.00069433	0.00243647
2023	1	19	0.00046829	0.00088593	0.00135745	0.00048589	0.00042237	0.00046519	0.00058057	0.00104338	0.001403	0.00067127	0.00085619	0.00378053
2023	1	20	0.00047456	0.0009804	0.00210206	0.00084347	0.00061985	0.00052233	0.0007126	0.00529479	0.00220461	0.00078879	0.00077319	0.00481498
2023	1	21	0.0004852	0.00091943	0.00198276	0.00061576	0.00139856	0.00050446	0.00112661	0.00568256	0.00114468	0.00262881	0.00071755	0.00242017
2023	1	22	0.00047652	0.00079987	0.00192357	0.00049752	0.00141685	0.0004851	0.00151802	0.00064705	0.00074627	0.00084521	0.00072134	0.00205769
2023	1	23	0.00046456	0.00062475	0.00126309	0.00047403	0.00138655	0.00049399	0.00142572	0.00065368	0.00066563	0.00077902	0.00072057	0.00236264
2023	1	24	0.00045164	0.00056253	0.00089617	0.00046605	0.00104235	0.00047952	0.00065543	0.00066019	0.00059113	0.00061232	0.00071314	0.00202407
2023	2	1	0.00042201	0.00052029	0.00061773	0.00052517	0.00053064	0.00049813	0.00062292	0.00076106	0.00058061	0.00048866	0.00071469	0.00126508
2023	2	2	0.00040516	0.0005032	0.00054393	0.00047007	0.00043796	0.00047932	0.00054977	0.0009781	0.0005277	0.00047157	0.00071295	0.00124418
2023	2	3	0.00040789	0.0004918	0.00050181	0.00045317	0.00042021	0.00047916	0.0005433	0.00074594	0.00051163	0.00046668	0.00070371	0.00121691
2023	2	4	0.00039589	0.00048416	0.00049506	0.00042509	0.00041777	0.00047682	0.00052078	0.00067289	0.00050376	0.0004663	0.00070718	0.00121747
2023	2	5	0.00038648	0.00048277	0.00049075	0.00043225	0.0004157	0.00048319	0.00052232	0.0007324	0.0005103	0.00046181	0.00070546	0.00122711
2023	2	6	0.0003463	0.0005066	0.0004991	0.00044418	0.00040808	0.0004757	0.00050542	0.00080029	0.00048255	0.00047172	0.00070565	0.00122909
2023	2	7	0.0004291	0.00054311	0.00054285	0.00040287	0.00041406	0.00045375	0.00050846	0.00073406	0.00047472	0.0004853	0.00070489	0.00123035
2023	2	8	0.00047796	0.00062742	0.00054416	0.00038066	0.00041571	0.00040965	0.00045945	0.00050555	0.00045201	0.00050907	0.00069374	0.00122604
2023	2	9	0.00045531	0.00056845	0.00056249	0.00034373	0.00039083	0.0004077	0.0004465	0.00045038	0.00044974	0.0004844	0.0006577	0.00128031
2023	2	10	0.00057926	0.00051118	0.0004978	0.00031309	0.0004009	0.00042643	0.00045381	0.00044544	0.00044367	0.00054032	0.00067248	0.00122459
2023	2	11	0.00046705	0.00050365	0.00048974	0.00034428	0.00042013	0.0004469	0.00046606	0.00045563	0.00044322	0.00107844	0.00067327	0.00118111
2023	2	12	0.00047933	0.0005034	0.00049193	0.00033815	0.00042967	0.00046877	0.00047005	0.000545	0.00044695	0.00078195	0.00068016	0.00114509
2023	2	13	0.00047624	0.0005124	0.0004924	0.00037843	0.00042584	0.00048375	0.00047531	0.00059791	0.00045733	0.00069933	0.00068611	0.00118161
2023	2	14	0.00048955	0.00052085	0.00049843	0.00035941	0.00043389	0.00050215	0.00051341	0.00088864	0.00045752	0.0009701	0.00069104	0.00117699
2023	2	15	0.00049424	0.00052398	0.00054383	0.00035564	0.00044323	0.00049149	0.00053946	0.00096853	0.0004575	0.00091547	0.00068993	0.00114927
2023	2	16	0.00050373	0.00053216	0.00062374	0.00036887	0.00044357	0.00050412	0.00058948	0.00228617	0.00045572	0.00076995	0.00068252	0.00133297
2023	2	17	0.0005108	0.00060702	0.00462023	0.00038174	0.00044587	0.0004801	0.00068066	0.00103125	0.00046183	0.0008466	0.00069129	0.00140982
2023	2	18	0.00058991	0.00067327	0.00100729	0.0004047	0.00047914	0.00044594	0.00115999	0.00106124	0.00048343	0.00095233	0.00069504	0.00145367
2023	2	19	0.00054582	0.00072146	0.00105194	0.00044117	0.00061491	0.00047833	0.00120251	0.00550948	0.00053944	0.00229119	0.00074633	0.00164647
2023	2	20	0.00059031	0.00081069	0.00182466	0.00078335	0.00211695	0.00070816	0.00202047	0.00503371	0.00061747	0.00091431	0.00069745	0.00141687
2023	2	21	0.00055426	0.00068864	0.00155458	0.00091323	0.00240882	0.00068	0.00197192	0.00504286	0.00061292	0.00107276	0.00069164	0.00139695
2023	2	22	0.00058124	0.00060459	0.00127057	0.00075165	0.00303463	0.00061866	0.0019687	0.00505893	0.00067937	0.00093011	0.00068941	0.00124851
2023	2	23	0.00080579	0.00060493	0.00093369	0.0007791	0.00292814	0.00060597	0.00170203	0.00495241	0.00058086	0.00087954	0.00068753	0.00120074
2023	2	24	0.0008187	0.00052473	0.00063626	0.00051168	0.00197065	0.00068586	0.00140006	0.00269506	0.00054287	0.00080498	0.00068755	0.00118219
2023	3	1	0.00048698	0.00049474	0.00051544	0.00048302	0.00078071	0.00070948	0.00095109	0.00103892	0.0005744	0.00084131	0.000555	0.00050692
2023	3	2	0.00044984	0.00047648	0.00050354	0.00046711	0.00062212	0.00054152	0.00092548	0.00075104	0.00054311	0.00060447	0.00055522	0.00047642
2023	3	3	0.0004435	0.00045714	0.0004978	0.00046484	0.00058759	0.00046974	0.00053538	0.00067816	0.00049024	0.00059772	0.00055555	0.0004626
2023	3	4	0.00043888	0.00045727	0.00048994	0.00042921	0.00053356	0.00042202	0.0005286	0.00057124	0.00046691	0.00058261	0.00055254	0.0004578
2023	3	5	0.00043439	0.0004487	0.00049866	0.0004352	0.00052899	0.00042564	0.00050904	0.00051721	0.00045558	0.00060631	0.00055557	0.00045928
2023	3	6	0.00044814	0.00045237	0.00050214	0.00042015	0.00054273	0.00040474	0.00052265	0.00051634	0.00045319	0.00059988	0.0005627	0.0004547
2023	3	7	0.00045346	0.00048717	0.00051849	0.00042457	0.00052394	0.00038829	0.00051922	0.00051997	0.00043773	0.00067709	0.00056726	0.00043678
2023	3	8	0.0004696	0.00053282	0.00051434	0.00042396	0.000486	0.00038864	0.00053758	0.00050241	0.00042697	0.00055309	0.00057771	0.00039298
2023	3	9	0.00045418	0.00053214	0.00069092	0.00047233	0.00047157	0.00039242	0.00051018	0.00048517	0.00039667	0.00052893	0.00056946	0.00039614
2023	3	10	0.00051742	0.00051153	0.00052451	0.00049849	0.00052652	0.00042655	0.00049994	0.00048496	0.00038581	0.0005426	0.00056984	0.00042097
2023	3	11	0.00078033	0.00051172	0.00050275	0.00063094	0.00122829	0.0004437	0.00058599	0.0004986	0.00040032	0.0005886	0.00057407	0.00043361
2023	3	12	0.00074913	0.00051209	0.00051012	0.0005088	0.00103335	0.00043468	0.0006691	0.00053545	0.00042646	0.00077312	0.00058049	0.00044645
2023	3	13	0.00072892	0.00051086	0.00051002	0.00055384	0.00124349	0.00041154	0.00075379	0.00056524	0.00043145	0.00086041	0.00057952	0.00044317
2023	3	14	0.00081615	0.00052223	0.00052446	0.00065328	0.00127352	0.00040003	0.000996	0.00069603	0.00043589	0.00088471	0.00057818	0.00045056
2023	3	15	0.00080143	0.00054627	0.00062629	0.00066456	0.00207723	0.00041158	0.00116209	0.00071157	0.0004428	0.00124489	0.00058542	0.00044681
2023	3	16	0.00088156	0.00056315	0.00068644	0.00068923	0.00206234	0.00039879	0.00221071	0.00079444	0.00045604	0.00121253	0.00058386	0.00045198
2023	3	17	0.00055288	0.00060385	0.00065582	0.0006487	0.00273892	0.00040426	0.00223122	0.00075271	0.00046077	0.00105846	0.00065329	0.0004566
2023	3	18	0.00059946	0.00056361	0.00063343	0.00064735	0.00259096	0.00042636	0.00221703	0.00076724	0.00048177	0.0022765	0.0009234	0.0004792
2023	3	19	0.00079105	0.00078652	0.00070077	0.00072875	0.00254265	0.00043585	0.00217927	0.00079536	0.00054798	0.00446354	0.00110112	0.00080314
2023	3	20	0.00096515	0.00125712	0.00137628	0.00543428	0.00259965	0.00156987	0.00223703	0.00104954	0.00063333	0.00131605	0.00097055	0.0013633
2023	3	21	0.00056475	0.00075256	0.00096627	0.00517681	0.002909	0.00148584	0.00219892	0.00089971	0.00123362	0.00123061	0.00083263	0.00211301
2023	3	22	0.00063123	0.00069472	0.0008078	0.00211298	0.00246357	0.00125038	0.00219182	0.00104454	0.0007995	0.00090495	0.0006374	0.00063943
2023	3	23	0.00063695	0.00060593	0.00072046	0.00201451	0.00196375	0.00107102	0.00217923	0.00088624	0.00071166	0.00085366	0.00059529	0.00050897
2023	3	24	0.00100953	0.00053774	0.00061847	0.00075648	0.0008062	0.00115048	0.00222852	0.00073495	0.00070246	0.00090736	0.00058601	0.00046923
2023	4	1	0.00072355	0.0005127	0.00053625	0.00055508	0.00064646	0.00088781	0.0022207	0.00063815	0.00056752	0.00077349	0.00068924	0.00044931
2023	4	2	0.0004609	0.00049867	0.00052394	0.00046907	0.00050734	0.0004836	0.00228784	0.00059483	0.0005071	0.00079668	0.00066375	0.00043554
2023	4	3	0.00044715	0.0005014	0.0005257	0.00043794	0.00048762	0.00043529	0.00080494	0.00047019	0.00047372	0.00074666	0.00065821	0.00042501
2023	4	4	0.00044067	0.00050524	0.00052769	0.00041526	0.00048539	0.00043273	0.00058385	0.00042805	0.0004702	0.00059463	0.00065453	0.00042337
2023	4	5	0.00043933	0.0005101	0.00052744	0.00041395	0.00049158	0.00041695	0.00066544	0.00042805	0.00046864	0.0006287	0.0006572	0.00041858
2023	4	6	0.00044607	0.00052047	0.00052392	0.00042761	0.0004805	0.00038653	0.00060632	0.00044888	0.00047183	0.00077212	0.00066512	0.00043366
2023	4	7	0.0004442	0.00055358	0.00053004	0.00042775	0.00046948	0.00038492	0.00051375	0.00042729	0.00046733	0.00068139	0.00066254	0.00045533
2023	4	8	0.00045249	0.00061206	0.0005259	0.00042993	0.00046967	0.00036334	0.00048458	0.0004307	0.00046166	0.00056256	0.00065568	0.00048378
2023	4	9	0.0004564	0.00051649	0.00052498	0.00043296	0.00045801	0.00035423	0.00048547	0.00043457	0.00045339	0.00056266	0.00065213	0.00050675
2023	4	10	0.00076	0.00046223	0.00051881	0.00043839	0.00047924	0.00035116	0.00049358	0.00043308	0.00045846	0.00056889	0.00065124	0.00050577
2023	4	11	0.0008278	0.00048685	0.00054993	0.00044012	0.00053253	0.00035698	0.00049586	0.00042747	0.00047085	0.00057038	0.00067031	0.00051284
2023	4	12	0.00081469	0.00046673	0.00059191	0.00044848	0.00065438	0.0003639	0.00051786	0.00041238	0.00050235	0.00058136	0.00067911	0.00050184
2023	4	13	0.00081179	0.00047142	0.0005848	0.00045844	0.00069977	0.00037397	0.00053764	0.00042105	0.00050247	0.00066604	0.00067829	0.00050965
2023	4	14	0.00085992	0.00045646	0.00058446	0.00047046	0.00083283	0.00039456	0.00067073	0.00044224	0.00056765	0.00082737	0.0006777	0.00056082
2023	4	15	0.00083203	0.00040375	0.0005755	0.00064546	0.00064988	0.0003925	0.00071243	0.00048277	0.00068677	0.00087697	0.00067081	0.00056259
2023	4	16	0.00058194	0.0004008	0.00055799	0.00060948	0.00070625	0.00038762	0.0012491	0.00055226	0.00071393	0.00103467	0.00067544	0.00058999
2023	4	17	0.00055488	0.00041286	0.00058044	0.00066161	0.00069432	0.00039095	0.00254361	0.0005936	0.00068384	0.00109236	0.00067205	0.0008589
2023	4	18	0.00053793	0.00044495	0.00061168	0.00051004	0.00094527	0.00042996	0.00221733	0.00064972	0.0008692	0.00214445	0.00100058	0.00082979
2023	4	19	0.00058407	0.00046233	0.00070589	0.00073699	0.00133721	0.00053868	0.00217723	0.00065286	0.00246364	0.00379682	0.0013902	0.00108216
2023	4	20	0.00058628	0.00053434	0.00099842	0.00277694	0.00385348	0.0012233	0.00248911	0.00062817	0.00488183	0.00358285	0.00123824	0.00085393
2023	4	21	0.0005594	0.00052858	0.00087692	0.0020149	0.00244817	0.0014535	0.00216544	0.00062065	0.00269882	0.0022619	0.00108377	0.0008142
2023	4	22	0.00050675	0.00050045	0.00089531	0.00198192	0.00232509	0.00124429	0.00220121	0.00065322	0.0024723	0.00256624	0.00104973	0.00057749
2023	4	23	0.00051067	0.00049708	0.00067983	0.00173277	0.00185747	0.00187181	0.00226854	0.0006298	0.0026413	0.00268734	0.00081256	0.00052279
2023	4	24	0.00049269	0.00045749	0.00057568	0.00072647	0.00073931	0.00108678	0.00228891	0.00062766	0.00246133	0.00168284	0.00067181	0.0004881
2023	5	1	0.00052979	0.00043467	0.0005877	0.00054997	0.0006898	0.00099665	0.00224241	0.00127436	0.00081464	0.00140013	0.00054572	0.00055801
2023	5	2	0.0005238	0.00041899	0.0005279	0.00046829	0.0006846	0.00052958	0.00216771	0.00104154	0.00063173	0.00123828	0.00052234	0.00054927
2023	5	3	0.00051629	0.00041811	0.0005157	0.00041864	0.00059442	0.00046172	0.00220021	0.00070438	0.00057936	0.0008175	0.00051676	0.00051146
2023	5	4	0.00050909	0.00042137	0.00051121	0.00041146	0.00053623	0.00042045	0.00075275	0.00056125	0.00053387	0.00073364	0.00051376	0.00049436
2023	5	5	0.00050662	0.00042077	0.00050211	0.00040697	0.00051937	0.00040546	0.00076594	0.00047945	0.00053424	0.00059835	0.00050705	0.00049723
2023	5	6	0.00050775	0.00039939	0.00049602	0.00040624	0.0005174	0.00042776	0.00208765	0.00048101	0.00053559	0.00064977	0.00049808	0.00053136
2023	5	7	0.00052281	0.00042148	0.00048145	0.00040547	0.00046287	0.00044454	0.00052393	0.00044014	0.00050911	0.0006211	0.00049473	0.00055684
2023	5	8	0.00056083	0.00041838	0.00045904	0.00040443	0.00041567	0.00040375	0.00048228	0.00042086	0.00047932	0.00059421	0.00048432	0.00058054
2023	5	9	0.00058229	0.00039571	0.00043313	0.00039785	0.00044484	0.00041845	0.00047763	0.00040732	0.00046672	0.00056175	0.00038243	0.00058696
2023	5	10	0.00058565	0.00038379	0.00042464	0.00040034	0.00046037	0.00052329	0.00049718	0.0003999	0.00047938	0.00055675	0.0004012	0.00077263
2023	5	11	0.00058793	0.00038727	0.00042283	0.00044484	0.00054496	0.0005479	0.00047535	0.00039772	0.00052873	0.00060277	0.00044575	0.00078263
2023	5	12	0.00059112	0.00038284	0.00041079	0.00043122	0.00061916	0.00063907	0.00047548	0.00040335	0.00055135	0.00074977	0.00047199	0.00090226
2023	5	13	0.000589	0.00038101	0.00042808	0.00043597	0.0006799	0.00065079	0.00053755	0.0004128	0.00055875	0.00082486	0.00048071	0.0007665
2023	5	14	0.0005797	0.00036234	0.00042505	0.00044192	0.00084808	0.00065276	0.00070802	0.00042172	0.00073722	0.00122662	0.0004822	0.00071215
2023	5	15	0.00056221	0.00034823	0.00041096	0.00045591	0.00095484	0.0006173	0.00164048	0.00044737	0.00073181	0.00099384	0.00046878	0.00069427
2023	5	16	0.00056969	0.00035066	0.00043664	0.00045806	0.0009552	0.00069546	0.00224907	0.00049155	0.00130386	0.00148036	0.0004933	0.00094307
2023	5	17	0.00057156	0.00038358	0.0004395	0.00050654	0.00086541	0.00172392	0.00221407	0.00051312	0.00238132	0.00222193	0.00050863	0.00111044
2023	5	18	0.00058334	0.00041462	0.00049342	0.00047802	0.00121532	0.00108902	0.00223839	0.00064886	0.00280083	0.00340958	0.00054313	0.00122684
2023	5	19	0.00061173	0.00044282	0.00050503	0.00062242	0.00171024	0.00157425	0.00251111	0.00072528	0.00318357	0.00338221	0.0007335	0.00133108
2023	5	20	0.00059149	0.00045673	0.00079649	0.00118055	0.00193337	0.00480645	0.00230703	0.00111235	0.00243712	0.00289552	0.00087959	0.00116709
2023	5	21	0.00058853	0.00044967	0.00063087	0.00063419	0.00282273	0.00195243	0.00214843	0.0011166	0.00251585	0.0039058	0.00110311	0.00107187
2023	5	22	0.00056629	0.00043201	0.00066388	0.0005497	0.00077356	0.00361643	0.00198004	0.00112893	0.00627997	0.003028	0.00107543	0.0006249
2023	5	23	0.00057302	0.00043037	0.00062949	0.00064289	0.00059188	0.00065105	0.00257036	0.00179049	0.00468315	0.0015672	0.00059373	0.00056604
2023	5	24	0.00056563	0.00043047	0.00052896	0.00054374	0.00054862	0.00046205	0.00218382	0.0006699	0.00216723	0.00214613	0.00053104	0.00055394
2023	6	1	0.00058154	0.00040322	0.00051424	0.00054612	0.00052126	0.0004062	0.00197818	0.00051564	0.00074615	0.00132587	0.00074524	0.00050295
2023	6	2	0.00057439	0.00038562	0.0005157	0.00046766	0.00049929	0.00038757	0.00093164	0.00048909	0.0006997	0.00259303	0.00074012	0.00049595
2023	6	3	0.00056212	0.00038773	0.00051686	0.0004594	0.00046775	0.00038417	0.00069857	0.00046306	0.00060682	0.00255066	0.00073399	0.00048018
2023	6	4	0.00051785	0.00037232	0.00050946	0.00046623	0.00046582	0.00038511	0.00075884	0.00047476	0.00054663	0.00216248	0.00072243	0.00047648
2023	6	5	0.00055667	0.00036612	0.00050861	0.00046176	0.00045493	0.00037222	0.00063251	0.00048465	0.00054207	0.00082908	0.00062136	0.00047556
2023	6	6	0.00057444	0.00038501	0.00050733	0.00046837	0.00042067	0.00036766	0.00060241	0.00047395	0.00055373	0.00080366	0.00080697	0.0004847
2023	6	7	0.00057783	0.00040877	0.00051959	0.00045575	0.00039329	0.00035702	0.00048739	0.0004677	0.00051888	0.00063507	0.00092615	0.0005157
2023	6	8	0.00060369	0.00040455	0.0005397	0.00043528	0.00038296	0.00035128	0.00045657	0.00041176	0.00049307	0.00056932	0.00093252	0.00052782
2023	6	9	0.00060446	0.00038997	0.00052	0.00041886	0.00038131	0.00035276	0.00047113	0.00038053	0.00046623	0.00053912	0.00093865	0.00053054
2023	6	10	0.00060095	0.00038651	0.00051971	0.00041321	0.00038741	0.0003661	0.00050809	0.00035031	0.00048709	0.00053797	0.00095613	0.00053003
2023	6	11	0.0005783	0.00038836	0.00052348	0.00047637	0.00039061	0.00043095	0.0004971	0.00037104	0.00052565	0.00055501	0.00094056	0.0005255
2023	6	12	0.00057396	0.00036564	0.00053148	0.0009332	0.00040956	0.00046106	0.00051519	0.00036905	0.00054128	0.00054603	0.00096284	0.00051856
2023	6	13	0.0005828	0.00037931	0.00055413	0.00075213	0.00042826	0.00049933	0.00052244	0.00038852	0.00069109	0.00057917	0.00110741	0.00052005
2023	6	14	0.00055825	0.00037619	0.00059419	0.00076444	0.00044297	0.0006048	0.00054233	0.00040958	0.00074495	0.00075656	0.00098354	0.00053948
2023	6	15	0.00054083	0.00039176	0.00060197	0.00056436	0.00043657	0.0006901	0.00063617	0.00041888	0.00079451	0.00181814	0.00113134	0.00055697
2023	6	16	0.0005446	0.00037781	0.00063066	0.00051995	0.00047496	0.00059933	0.00085542	0.00043133	0.00140666	0.00133449	0.00117768	0.00057283
2023	6	17	0.0005604	0.00040381	0.00064259	0.00053618	0.00053386	0.00056151	0.00121785	0.00042664	0.00232451	0.0012828	0.00118982	0.00058616
2023	6	18	0.00056927	0.00043124	0.00064809	0.00051362	0.00055199	0.00054215	0.00118583	0.00046889	0.00315476	0.00118509	0.00203916	0.00084221
2023	6	19	0.00059751	0.00046035	0.00091431	0.00046779	0.00095686	0.00052128	0.00099158	0.00049264	0.00321054	0.00191046	0.00223208	0.00126528
2023	6	20	0.0005982	0.00060357	0.00176386	0.00052822	0.0019503	0.00054534	0.00522338	0.00065115	0.00574103	0.00142656	0.0028984	0.00127848
2023	6	21	0.00061485	0.0008473	0.00141652	0.00052496	0.00206797	0.00045238	0.00752262	0.00071657	0.0066551	0.00148627	0.00292981	0.00122178
2023	6	22	0.00060708	0.00123471	0.00094363	0.00050445	0.00066716	0.00040821	0.00542967	0.00068979	0.00250408	0.00094745	0.00222531	0.00077202
2023	6	23	0.00064329	0.00047841	0.0007738	0.00051644	0.00052819	0.00037966	0.00115679	0.00061189	0.00230878	0.00092638	0.00218176	0.00054655
2023	6	24	0.00060309	0.00044213	0.00072329	0.0005027	0.00052886	0.00037482	0.00225997	0.0005167	0.00131139	0.00101678	0.00101373	0.00050981
2023	7	1	0.00056933	0.00039543	0.00061295	0.00046322	0.00050233	0.00041671	0.0009986	0.00048154	0.00111264	0.00125463	0.00098188	0.00048648
2023	7	2	0.00055802	0.00039438	0.00056418	0.00043782	0.00048691	0.00043305	0.00073742	0.00045105	0.00071745	0.00091607	0.00096833	0.00048291
2023	7	3	0.00054254	0.00038839	0.00058441	0.00042783	0.00045393	0.00043937	0.0005967	0.00050938	0.00056777	0.00069366	0.00096332	0.00047798
2023	7	4	0.00053298	0.00038344	0.00056892	0.00042388	0.00044335	0.00042411	0.00060702	0.00047715	0.00056584	0.00057109	0.00095947	0.00047374
2023	7	5	0.00053082	0.00039016	0.00056942	0.00042202	0.00041272	0.00040824	0.00058374	0.00044069	0.00055893	0.00056498	0.00095492	0.00047708
2023	7	6	0.00053058	0.00040206	0.0005719	0.00041694	0.0004032	0.00042964	0.00051319	0.00043519	0.00056687	0.00054196	0.00096689	0.0004803
2023	7	7	0.00051484	0.00043271	0.00059445	0.00041478	0.00037432	0.00040162	0.00046861	0.00042346	0.00056469	0.00053997	0.00098756	0.00049581
2023	7	8	0.00053643	0.00046194	0.0005959	0.00039183	0.00030338	0.00038676	0.00044438	0.00041679	0.00052568	0.00051983	0.00098896	0.00050331
2023	7	9	0.00054287	0.0004775	0.00058884	0.00038068	0.00027681	0.00040558	0.00043795	0.00041726	0.00050436	0.00051993	0.00097949	0.00049996
2023	7	10	0.00055574	0.00046714	0.00055052	0.00038876	0.00030258	0.00043814	0.00043621	0.00043444	0.00046427	0.00051175	0.00098532	0.00049939
2023	7	11	0.00055468	0.00054376	0.00075795	0.0003934	0.00030277	0.00045908	0.00043603	0.00044661	0.00057204	0.00051053	0.00100113	0.00050571
2023	7	12	0.00056159	0.00070695	0.0006464	0.00038886	0.00030199	0.00058642	0.0004402	0.00048244	0.00059846	0.0005171	0.00100601	0.00050698
2023	7	13	0.0005461	0.00060699	0.00064245	0.00037007	0.00035668	0.00077263	0.00049079	0.00051308	0.00070435	0.00052021	0.00100904	0.0005011
2023	7	14	0.00055122	0.00055157	0.00067308	0.0003754	0.00037177	0.0008934	0.0005612	0.00065963	0.00074472	0.00053115	0.00100483	0.00050577
2023	7	15	0.00054471	0.00070685	0.00064318	0.00036969	0.00037881	0.00099027	0.00074937	0.00073997	0.00096403	0.0005902	0.00099704	0.00050121
2023	7	16	0.00054519	0.00090948	0.00059141	0.00036959	0.00038145	0.00096149	0.00099267	0.00081677	0.00091378	0.00074488	0.00100219	0.00051291
2023	7	17	0.00052768	0.00085446	0.00072699	0.00037465	0.00040961	0.00103298	0.00220659	0.0009225	0.0007412	0.00095095	0.00111821	0.00055052
2023	7	18	0.00054629	0.0008122	0.00116866	0.00037074	0.00042124	0.00100673	0.00228738	0.00100545	0.00071126	0.00104087	0.00306783	0.00101225
2023	7	19	0.00056448	0.00125599	0.003615	0.00038765	0.00043047	0.00079443	0.00459954	0.00141972	0.00105719	0.00083516	0.00404627	0.00113122
2023	7	20	0.00056333	0.00132005	0.00224755	0.00040765	0.00051896	0.00116552	0.00428521	0.00264148	0.00108066	0.00068568	0.00489296	0.00139428
2023	7	21	0.00055909	0.00138195	0.00189193	0.00042578	0.00098878	0.00065947	0.00734756	0.00550761	0.00230317	0.00075716	0.00217001	0.00124146
2023	7	22	0.00055152	0.0011893	0.00207902	0.0004528	0.00056823	0.00052711	0.00112886	0.00523416	0.0011593	0.00066527	0.00118996	0.00086499
2023	7	23	0.00055854	0.00085048	0.00168901	0.00042776	0.00047602	0.00048244	0.00112751	0.00134946	0.00116947	0.00064556	0.00134498	0.00055108
2023	7	24	0.00056053	0.00071322	0.0008424	0.00042129	0.0004387	0.00045351	0.00113079	0.00092974	0.00076276	0.00060532	0.00108031	0.0004985
2023	8	1	0.00055695	0.00049425	0.00060185	0.00039738	0.00040824	0.00044036	0.00119422	0.00076039	0.00076769	0.00058044	0.0011982	0.00048447
2023	8	2	0.00054718	0.00045381	0.00052585	0.00039835	0.00040059	0.00041048	0.00089693	0.00073903	0.00067665	0.00056304	0.00117843	0.00047679
2023	8	3	0.00051917	0.00042985	0.0005157	0.00039474	0.00038646	0.00041267	0.00069091	0.00067433	0.00053059	0.00051107	0.0011677	0.00047286
2023	8	4	0.00048363	0.00042741	0.00050205	0.00039542	0.00038854	0.00041073	0.00058989	0.00062379	0.00052374	0.00051099	0.00116547	0.00046334
2023	8	5	0.00050787	0.00044656	0.0004999	0.00040291	0.0003913	0.00040574	0.00057621	0.00055849	0.00051922	0.00050129	0.00116802	0.00046582
2023	8	6	0.00048737	0.0004755	0.00051406	0.00040593	0.00038653	0.00040707	0.00052477	0.00056975	0.00051484	0.00050412	0.00117657	0.00047908
2023	8	7	0.00048032	0.000682	0.00052965	0.00039447	0.00038396	0.00039428	0.00048199	0.00049842	0.00050391	0.00048986	0.00118674	0.00058105
2023	8	8	0.00049088	0.00053406	0.00055821	0.0003887	0.00038517	0.00039168	0.00044523	0.00046188	0.00045715	0.00048277	0.0011914	0.00053626
2023	8	9	0.00047591	0.00053028	0.00052198	0.0003731	0.00038646	0.00039578	0.00049314	0.00043901	0.00042155	0.00048253	0.00118436	0.00070482
2023	8	10	0.00045329	0.00053929	0.00053759	0.00035606	0.00039818	0.00039312	0.0005123	0.00044891	0.00042247	0.00047758	0.00117148	0.00076392
2023	8	11	0.00048329	0.00051509	0.00052354	0.00036554	0.00038936	0.00038721	0.00053669	0.00043758	0.00042428	0.00048001	0.00118519	0.00049602
2023	8	12	0.00046776	0.00068316	0.00057257	0.00036512	0.00039033	0.00039584	0.00064186	0.00044499	0.00042898	0.00048165	0.00120282	0.00049205
2023	8	13	0.00049185	0.00054696	0.00061161	0.00036297	0.00041494	0.00041491	0.00085833	0.00044949	0.0004771	0.00048234	0.00119697	0.00051489
2023	8	14	0.00049213	0.00055115	0.00057736	0.00033775	0.00045889	0.00049434	0.00086947	0.00046595	0.00050541	0.0004849	0.00119798	0.00047064
2023	8	15	0.00048511	0.00069316	0.00051595	0.00034563	0.00046325	0.0004952	0.00086313	0.00051768	0.00051999	0.00048461	0.00134854	0.0004848
2023	8	16	0.0004827	0.00090648	0.0006496	0.00036156	0.00046293	0.0005218	0.00118722	0.000572	0.00052696	0.00048869	0.0014037	0.00051337
2023	8	17	0.00048624	0.00089352	0.00080179	0.0003655	0.00052857	0.0005091	0.00093634	0.0007155	0.00065596	0.00050308	0.00214543	0.00074317
2023	8	18	0.00053091	0.00076392	0.00065633	0.00037787	0.00083891	0.00053162	0.00091125	0.00088858	0.0006121	0.00058135	0.00289669	0.00079544
2023	8	19	0.0005591	0.00114904	0.00126037	0.00037223	0.00077612	0.00057128	0.00208077	0.00106531	0.00065255	0.00063676	0.00278868	0.0008391
2023	8	20	0.00057598	0.00171317	0.00103032	0.00036967	0.00199789	0.00080169	0.00412403	0.00123723	0.0006992	0.00084215	0.0032242	0.00116498
2023	8	21	0.00056955	0.0019016	0.00058148	0.00037387	0.00082082	0.00073141	0.00331873	0.00103413	0.00075712	0.00084173	0.00235859	0.00081044
2023	8	22	0.00058049	0.00168572	0.00055313	0.00036536	0.00054877	0.00063832	0.00214568	0.00118873	0.00230186	0.00080959	0.00193302	0.0007496
2023	8	23	0.00058026	0.000813	0.00053561	0.00036857	0.00049748	0.00064397	0.00079564	0.00101942	0.00159947	0.00063853	0.00198338	0.00051192
2023	8	24	0.00056444	0.00054013	0.00058724	0.0003934	0.00045375	0.0005484	0.00075054	0.00097329	0.00131911	0.00057587	0.00136538	0.00049502
2023	9	1	0.00055289	0.00048561	0.00057145	0.00039963	0.00044069	0.00051547	0.0006138	0.00077396	0.00069374	0.00057707	0.00130319	0.00043735
2023	9	2	0.00054263	0.00042971	0.00054558	0.00039912	0.00040612	0.00048939	0.00054822	0.0007926	0.00070626	0.00057289	0.00129911	0.00042857
2023	9	3	0.0005295	0.00042058	0.0005369	0.0004036	0.00039086	0.0004797	0.00052689	0.00065802	0.00069568	0.00054247	0.00128624	0.00041188
2023	9	4	0.00051396	0.00041074	0.00053273	0.00040031	0.00038843	0.00046083	0.00048944	0.00062719	0.00071646	0.00056958	0.00128589	0.00041013
2023	9	5	0.00052984	0.00040952	0.00052854	0.00039168	0.00037821	0.00043394	0.00049152	0.00064377	0.00068247	0.00053771	0.00128213	0.00040542
2023	9	6	0.00054815	0.000413	0.00053224	0.00038429	0.00037702	0.00041722	0.00049061	0.00065662	0.00055546	0.00058244	0.00128996	0.00040524
2023	9	7	0.00057728	0.00043125	0.0005451	0.00038618	0.00037219	0.00041123	0.00045378	0.00060634	0.00051121	0.00058559	0.0012893	0.0004118
2023	9	8	0.0005895	0.00044308	0.00054488	0.00036792	0.00037052	0.00041199	0.00042973	0.00052153	0.00044596	0.0005829	0.00128658	0.00042523
2023	9	9	0.00058816	0.00042906	0.00054274	0.00035232	0.00039254	0.00041717	0.00041185	0.00048551	0.00044003	0.00058906	0.00127649	0.000424
2023	9	10	0.00059591	0.00042593	0.00055961	0.00036039	0.00039603	0.00043945	0.00040483	0.00051424	0.00043953	0.00059281	0.00128169	0.00042453
2023	9	11	0.00083913	0.00043248	0.00065099	0.00036472	0.00042436	0.00045508	0.0003987	0.00051813	0.00044849	0.00059655	0.00130842	0.00042304
2023	9	12	0.0008218	0.00047452	0.00070135	0.00037013	0.00040185	0.00051279	0.00040341	0.00049332	0.000445	0.00060092	0.00136261	0.00042332
2023	9	13	0.00084548	0.00048137	0.00065567	0.00037296	0.00041893	0.00079911	0.00041618	0.00051578	0.00045443	0.00061182	0.00162772	0.00042917
2023	9	14	0.00084592	0.00059705	0.00060875	0.00037218	0.00042089	0.00082303	0.00042846	0.00056088	0.00048675	0.00084475	0.00137219	0.00043636
2023	9	15	0.00077078	0.00047458	0.00059399	0.00037372	0.00040858	0.00080363	0.00043362	0.00063337	0.00050339	0.000992	0.00171237	0.0004675
2023	9	16	0.00082172	0.00053288	0.00060617	0.0003653	0.00044877	0.00093785	0.00045163	0.00073566	0.00051482	0.00114782	0.00212819	0.000453
2023	9	17	0.00066989	0.00065684	0.00057812	0.00037393	0.00049479	0.00104239	0.00047332	0.0007698	0.00052481	0.00109241	0.001897	0.00046483
2023	9	18	0.00058911	0.00055848	0.00065496	0.0003743	0.00045324	0.00110942	0.0008347	0.00077675	0.00068244	0.00153535	0.00194448	0.00049461
2023	9	19	0.00071425	0.00058896	0.00071812	0.00037923	0.00051665	0.00168549	0.00054213	0.00079069	0.00080831	0.0025247	0.00605512	0.00118151
2023	9	20	0.00108706	0.00061531	0.00086802	0.00039247	0.00049188	0.00259135	0.00057979	0.00082793	0.0007383	0.00306224	0.00429935	0.00071934
2023	9	21	0.00097811	0.00058885	0.0008256	0.0003742	0.00043928	0.00221903	0.00067769	0.00077063	0.00117697	0.00139815	0.00216259	0.00075731
2023	9	22	0.0016587	0.00062599	0.00084363	0.00036981	0.00039071	0.00136426	0.00064887	0.00073235	0.00125058	0.00120618	0.00212521	0.00076163
2023	9	23	0.00068524	0.00059717	0.00118774	0.00044151	0.00038451	0.00067705	0.00061864	0.00061384	0.00074151	0.00105224	0.00289797	0.00053465
2023	9	24	0.00061447	0.00050591	0.00091829	0.0004175	0.0003759	0.00059635	0.00053002	0.00066562	0.00070791	0.00102538	0.0018841	0.00043983
2023	10	1	0.00057931	0.00045174	0.00052449	0.00038337	0.00040952	0.00050099	0.00049689	0.00080942	0.00050835	0.00104626	0.00077942	0.00042822
2023	10	2	0.00057236	0.00043946	0.00050933	0.00037417	0.00039653	0.00048661	0.0004846	0.00100978	0.00049695	0.00101382	0.00073191	0.00041403
2023	10	3	0.00056026	0.00043833	0.00050578	0.00036818	0.00039689	0.00047735	0.000482	0.00080046	0.00049253	0.00094662	0.00072234	0.00039398
2023	10	4	0.00055926	0.00043977	0.00049971	0.00036219	0.0003978	0.00047834	0.00048002	0.00064544	0.00044214	0.00089714	0.00071185	0.0003899
2023	10	5	0.00055681	0.00043125	0.00050142	0.00037048	0.00039257	0.00045972	0.00046996	0.00063422	0.00043379	0.0008941	0.00071358	0.00037054
2023	10	6	0.00056446	0.00043932	0.00049697	0.00037423	0.00038802	0.00046266	0.00046778	0.00059383	0.00042846	0.00091441	0.00071795	0.00033495
2023	10	7	0.00059513	0.00047606	0.0005269	0.0003817	0.00038459	0.00044808	0.00044553	0.0005396	0.00041474	0.0008894	0.00072526	0.00029303
2023	10	8	0.00058172	0.00051916	0.0005123	0.0003836	0.00037586	0.00043137	0.00044044	0.00051392	0.0003941	0.00088579	0.00073396	0.0002919
2023	10	9	0.0005884	0.00048224	0.00049426	0.00038429	0.00036514	0.00044719	0.00044727	0.00046149	0.00037854	0.00107577	0.00073715	0.00026253
2023	10	10	0.00059768	0.00049077	0.00052185	0.00042914	0.00040563	0.00050161	0.00044643	0.00046527	0.00037824	0.001402	0.0007441	0.00027488
2023	10	11	0.00059964	0.00042815	0.0005688	0.00043697	0.00040423	0.00056572	0.0004746	0.00048912	0.00037805	0.00142625	0.00073443	0.0003691
2023	10	12	0.00058609	0.00043774	0.00064515	0.00047668	0.00039574	0.00067345	0.00048691	0.00054783	0.00039002	0.00144102	0.00073133	0.00037523
2023	10	13	0.00058954	0.00045349	0.00079849	0.00048586	0.00042357	0.00075451	0.00058179	0.00066596	0.0003843	0.00146405	0.00073973	0.00037004
2023	10	14	0.00059834	0.00048834	0.00088456	0.00049667	0.00044137	0.00071785	0.00067965	0.00100347	0.00040514	0.00142045	0.00072704	0.00037124
2023	10	15	0.00061899	0.00049661	0.00082492	0.00049706	0.00043294	0.00049549	0.0010525	0.00126835	0.00040507	0.00147906	0.00073089	0.00037416
2023	10	16	0.0006373	0.00052817	0.00080597	0.0004844	0.00043508	0.00051273	0.00101485	0.00129357	0.00041143	0.00100411	0.00074121	0.00041029
2023	10	17	0.00066077	0.00063042	0.00070121	0.00051429	0.00043874	0.0006965	0.00097371	0.00109299	0.00041965	0.00135266	0.00074297	0.00043665
2023	10	18	0.00064307	0.0006314	0.00074769	0.00062911	0.00038884	0.00084973	0.00077098	0.0010722	0.00042445	0.00149126	0.00077396	0.00046651
2023	10	19	0.00068022	0.00071223	0.00083816	0.00046954	0.00040357	0.00237807	0.000875	0.00106573	0.00044838	0.00319186	0.0009733	0.00066806
2023	10	20	0.00070082	0.00065738	0.00205847	0.00077528	0.00042383	0.00306629	0.00077648	0.00119491	0.00056156	0.00151884	0.00091306	0.00103735
2023	10	21	0.00070022	0.00055933	0.00129791	0.00060097	0.00041754	0.00209297	0.00075461	0.00127848	0.00058747	0.00150821	0.0007792	0.00104944
2023	10	22	0.00068672	0.00053223	0.00079763	0.0004815	0.00041662	0.00204024	0.0004935	0.00106949	0.00055667	0.00107053	0.00082682	0.00094921
2023	10	23	0.0006687	0.00051933	0.00065737	0.00045687	0.0004153	0.00199955	0.00046515	0.00077676	0.00054448	0.00091596	0.00078245	0.00102812
2023	10	24	0.00058595	0.00047772	0.00058632	0.00044405	0.00040123	0.00074167	0.00045557	0.0008866	0.00051428	0.00089698	0.00073695	0.00047547
2023	11	1	0.00060223	0.00045837	0.00052717	0.00040387	0.00041446	0.00056017	0.00045694	0.00081083	0.00051987	0.00083059	0.00046832	0.00048587
2023	11	2	0.00060228	0.00044621	0.00051106	0.00039885	0.00043097	0.00046652	0.00047549	0.00085837	0.00050097	0.00083727	0.0004635	0.00046623
2023	11	3	0.00058671	0.00043973	0.00048669	0.00039393	0.00041533	0.00045751	0.00044098	0.00083445	0.00049144	0.00080627	0.00045939	0.00046547
2023	11	4	0.00058514	0.00044944	0.00048611	0.00039047	0.00040665	0.00045832	0.00043315	0.00076531	0.00044978	0.00080779	0.00044992	0.00045825
2023	11	5	0.00059191	0.00045948	0.00048115	0.00038626	0.00040943	0.0004581	0.00041152	0.00069269	0.00044084	0.00079845	0.00044632	0.00044196
2023	11	6	0.00060735	0.00046083	0.00048183	0.00038559	0.00040606	0.00043859	0.00041992	0.00067526	0.00046409	0.00079344	0.00043579	0.00046308
2023	11	7	0.00062343	0.0004764	0.00048798	0.00038402	0.00040147	0.0004295	0.00042746	0.00059371	0.00048527	0.00078941	0.00044259	0.0004833
2023	11	8	0.00067126	0.00053487	0.00048001	0.00038186	0.00037845	0.00038906	0.00041948	0.00056701	0.00045601	0.00091524	0.00044741	0.00051715
2023	11	9	0.00066595	0.00056538	0.00047918	0.00035956	0.00037361	0.00038445	0.0004207	0.0005453	0.00043717	0.00095595	0.00044918	0.00056458
2023	11	10	0.00061548	0.00049506	0.00046158	0.00037505	0.00038994	0.0003868	0.00041561	0.00054434	0.00044313	0.00084082	0.00045634	0.00066705
2023	11	11	0.0006338	0.00048965	0.00046871	0.00037913	0.00038963	0.00038974	0.00041465	0.00056611	0.00048098	0.00082996	0.00045765	0.00055304
2023	11	12	0.00064309	0.00046916	0.00047865	0.00038249	0.0004059	0.00039841	0.00040846	0.00056079	0.00052106	0.00082566	0.00045708	0.00058609
2023	11	13	0.00064274	0.00046594	0.00047729	0.00039313	0.00041549	0.0004028	0.00041222	0.0006164	0.00052341	0.00086283	0.00046083	0.00053654
2023	11	14	0.00069134	0.00046494	0.00048367	0.00039525	0.00041408	0.00042469	0.00042372	0.00080045	0.00057473	0.00091092	0.0004623	0.00054842
2023	11	15	0.00072964	0.00046838	0.00047528	0.00040482	0.00042142	0.00041066	0.00048748	0.0008624	0.00066974	0.00085996	0.00046091	0.00054169
2023	11	16	0.00065391	0.00046098	0.00047382	0.00050323	0.00043698	0.00042981	0.00054647	0.00100307	0.00083624	0.00091426	0.00045947	0.00054658
2023	11	17	0.00071762	0.00046517	0.00048829	0.00083119	0.00040752	0.00046878	0.00087507	0.00132141	0.00112176	0.00128391	0.0004588	0.00056147
2023	11	18	0.00065805	0.00056097	0.00050362	0.00063235	0.00040897	0.00046152	0.00097338	0.00100113	0.00104286	0.00179628	0.00046787	0.00074088
2023	11	19	0.0007073	0.00091709	0.00057824	0.00218363	0.00042909	0.00054234	0.00222507	0.00092711	0.00455045	0.00319332	0.000476	0.00095421
2023	11	20	0.00072276	0.0010735	0.00139121	0.00451239	0.0004932	0.00147435	0.00227283	0.0010729	0.00222906	0.00239482	0.00045376	0.00080016
2023	11	21	0.00067441	0.00115074	0.00075187	0.00213513	0.00163772	0.00357139	0.00821922	0.0008114	0.00120216	0.00153415	0.00044703	0.00066056
2023	11	22	0.00066922	0.00095118	0.00053381	0.00330054	0.00052675	0.00259181	0.00131548	0.00077316	0.00075998	0.00191023	0.00044655	0.00052728
2023	11	23	0.00067772	0.00085469	0.00050439	0.00074955	0.00050845	0.00216742	0.00068198	0.00075844	0.00076325	0.00165125	0.000449	0.00050761
2023	11	24	0.00069198	0.00048583	0.00049528	0.00062582	0.00046992	0.00101215	0.00066718	0.00076853	0.00072658	0.00116472	0.00044635	0.00049251
2023	12	1	0.00062815	0.00045342	0.0004771	0.00047574	0.0004342	0.00052443	0.00058521	0.00093238	0.00060146	0.00098259	0.00041722	0.00042969
2023	12	2	0.00058382	0.00043213	0.00046066	0.00044013	0.00040929	0.000485	0.00048343	0.00079787	0.00065773	0.00093978	0.00041649	0.00042392
2023	12	3	0.00057387	0.00042714	0.00045256	0.00041979	0.00039139	0.00045888	0.00045099	0.00081927	0.00059346	0.00086778	0.00042079	0.00041037
2023	12	4	0.000563	0.00042415	0.00044686	0.00040447	0.00038253	0.0004553	0.00043629	0.00087434	0.00060773	0.00085115	0.00041946	0.00040729
2023	12	5	0.00057369	0.00040831	0.0004375	0.00040068	0.00039565	0.00043758	0.00043633	0.00078053	0.00059746	0.00085129	0.00041579	0.00040787
2023	12	6	0.00059109	0.00041079	0.00043534	0.0004005	0.00039673	0.00042954	0.0004427	0.00081046	0.00059469	0.00086559	0.00041272	0.00041307
2023	12	7	0.00062424	0.00042208	0.00043846	0.00039922	0.00038223	0.0004387	0.00044332	0.00062409	0.00058222	0.00085157	0.00040882	0.00042476
2023	12	8	0.00063321	0.00042031	0.00041251	0.00039292	0.00037986	0.00041813	0.00043908	0.00058764	0.0005121	0.00082575	0.00042296	0.00043227
2023	12	9	0.0006645	0.00040857	0.00035574	0.00039036	0.00038275	0.00043778	0.00043499	0.0005198	0.0004486	0.0008287	0.00038277	0.0004365
2023	12	10	0.00065716	0.00039539	0.00038295	0.00039778	0.00038278	0.0005071	0.00043723	0.00052947	0.00044181	0.00083364	0.00039858	0.00042991
2023	12	11	0.00061033	0.0003945	0.00039171	0.0003955	0.00038281	0.00069996	0.00044638	0.00057646	0.00043065	0.00083181	0.00040812	0.00041136
2023	12	12	0.00065385	0.00038345	0.00039881	0.00040548	0.00039507	0.00069366	0.00045369	0.00054856	0.00042957	0.00083992	0.00042234	0.0004159
2023	12	13	0.00067033	0.00038101	0.00044524	0.00040923	0.00039856	0.00069146	0.00046549	0.00052549	0.00042231	0.00084765	0.00042154	0.0004225
2023	12	14	0.00070843	0.00040852	0.00053601	0.0004152	0.00040936	0.0008174	0.00048719	0.00057368	0.00044186	0.00091019	0.00042898	0.00042915
2023	12	15	0.00066327	0.00039882	0.00052007	0.00044001	0.00041452	0.00062221	0.00056737	0.00056389	0.00045906	0.00090446	0.00042108	0.000427
2023	12	16	0.00065532	0.00042119	0.00049923	0.00048619	0.00043456	0.00196075	0.00063351	0.00062953	0.00051276	0.00130229	0.00042674	0.00043455
2023	12	17	0.00066778	0.00043265	0.00044399	0.00054772	0.00044708	0.00254802	0.00061636	0.00074388	0.00055777	0.00135605	0.0004191	0.00043584
2023	12	18	0.00066806	0.00043892	0.00052947	0.0005808	0.00042404	0.00206108	0.00077235	0.00075196	0.00055579	0.00154792	0.00043805	0.00047386
2023	12	19	0.00070422	0.00048225	0.000489	0.00066919	0.00045804	0.00403365	0.00078684	0.00079333	0.00058987	0.0033771	0.00048847	0.00049672
2023	12	20	0.00077332	0.0005625	0.00055126	0.00110632	0.00046051	0.00211623	0.00075965	0.00510964	0.00067435	0.00363234	0.00048662	0.00049956
2023	12	21	0.00087594	0.00068529	0.00059901	0.00095305	0.00041745	0.00547434	0.00084245	0.00103227	0.00070137	0.00183057	0.00044955	0.0004957
2023	12	22	0.0006386	0.00067253	0.00065868	0.00109136	0.00039035	0.00555196	0.00144466	0.00074148	0.00071871	0.00129834	0.00046485	0.00049684
2023	12	23	0.00056028	0.00045693	0.00059074	0.000666	0.00040896	0.00211793	0.00111831	0.00066291	0.00062891	0.00136436	0.00043218	0.0004788
2023	12	24	0.00054969	0.00044744	0.00049344	0.00047833	0.00043093	0.00242719	0.00075805	0.00060293	0.00054347	0.00136546	0.00042447	0.00044748
2023	13	1	0.00055351	0.00043314	0.000458	0.00046145	0.00044208	0.00193388	0.00069322	0.0006327	0.00056775	0.0014637	0.00044118	0.00049888
2023	13	2	0.00052784	0.00039714	0.00045263	0.00041157	0.00042488	0.00079787	0.00055868	0.00057864	0.00056822	0.00142563	0.0004575	0.00046658
2023	13	3	0.00051403	0.00038421	0.00045172	0.00040175	0.00044195	0.00056327	0.00055037	0.00051985	0.00054273	0.00253048	0.00044494	0.00046278
2023	13	4	0.0004966	0.00039448	0.00044382	0.00040269	0.00045771	0.00059537	0.00053706	0.00049993	0.00050045	0.00237462	0.00038542	0.00045814
2023	13	5	0.0005039	0.00039214	0.00044073	0.00040415	0.00043735	0.00052876	0.00053621	0.00051298	0.0004937	0.00139859	0.0003958	0.00045459
2023	13	6	0.0005365	0.00040671	0.00043999	0.00041401	0.00043278	0.00048798	0.00050877	0.00049572	0.00050728	0.00127234	0.00039565	0.00048461
2023	13	7	0.00057613	0.00044507	0.00045408	0.0004035	0.00041796	0.00043861	0.00048787	0.00047167	0.00050572	0.00125233	0.00043036	0.00064096
2023	13	8	0.00057857	0.00046587	0.00046571	0.0003982	0.00037375	0.00040621	0.00044126	0.00044347	0.00049143	0.00128671	0.00046407	0.00094668
2023	13	9	0.00058898	0.00044489	0.00051025	0.00043156	0.00036969	0.00044232	0.00043334	0.00041419	0.00044033	0.00127909	0.00046795	0.00118062
2023	13	10	0.00059066	0.00045096	0.00051642	0.00046141	0.00037182	0.00048709	0.00043016	0.00042196	0.00044484	0.00125991	0.00047249	0.00120801
2023	13	11	0.00059257	0.00044654	0.00051692	0.00046611	0.00036977	0.00058941	0.00043605	0.00043573	0.00045306	0.00127241	0.00048027	0.00095843
2023	13	12	0.00060748	0.00045199	0.00052797	0.00046894	0.0003715	0.00069424	0.00044166	0.00044172	0.00044692	0.00148648	0.00051644	0.00089991
2023	13	13	0.00060394	0.00045291	0.00073109	0.00056616	0.00037164	0.00083319	0.00048022	0.00044356	0.00049795	0.00144792	0.0005168	0.00096239
2023	13	14	0.00062525	0.00044803	0.00067607	0.00074919	0.0003865	0.00090076	0.00055598	0.00045747	0.00054385	0.00149659	0.00054687	0.0009031
2023	13	15	0.00062837	0.00045197	0.00072631	0.0006942	0.00038412	0.00138496	0.00079489	0.00046069	0.00063608	0.00151524	0.00055156	0.00100962
2023	13	16	0.00062713	0.00045568	0.00050552	0.00076507	0.00037966	0.00126232	0.00165842	0.00046413	0.00074762	0.00149413	0.000838	0.00092059
2023	13	17	0.00064951	0.000478	0.00054894	0.00080995	0.00037748	0.00143664	0.00208189	0.00048287	0.0009475	0.00210323	0.00074467	0.00197491
2023	13	18	0.00069431	0.00046087	0.00056875	0.00082991	0.00041979	0.00207865	0.00221095	0.00051251	0.00309553	0.00306611	0.0011878	0.00103128
2023	13	19	0.00071732	0.00051231	0.0008072	0.0006378	0.00043161	0.00213699	0.00223724	0.00059707	0.00311781	0.00413192	0.00597684	0.00108286
2023	13	20	0.0008577	0.00050995	0.00097728	0.00195059	0.00053433	0.00394521	0.00251155	0.00067838	0.00123931	0.00385308	0.00156063	0.00141827
2023	13	21	0.00064472	0.00051225	0.001245	0.00096681	0.00048505	0.00196864	0.00222395	0.00078749	0.00106241	0.00388958	0.00138156	0.00211706
2023	13	22	0.00061055	0.00048298	0.00083836	0.00192249	0.00046219	0.00107451	0.005328	0.00065918	0.00071157	0.00313088	0.000729	0.00202032
2023	13	23	0.0006077	0.0004645	0.00060144	0.00220693	0.00045425	0.00191815	0.00182507	0.00065631	0.00072057	0.00222714	0.00056571	0.00079979
2023	13	24	0.00060114	0.0004565	0.00051305	0.00105236	0.00042458	0.00095332	0.00208199	0.00065341	0.0006645	0.00202168	0.00050994	0.0006908
2023	14	1	0.00061505	0.00045284	0.00047974	0.0009673	0.0004255	0.00117693	0.00103093	0.00064706	0.00066729	0.00124372	0.0011147	0.00048515
2023	14	2	0.00060186	0.000447	0.0004741	0.00081102	0.00041262	0.00063252	0.00070647	0.0005851	0.00057851	0.00118409	0.00108283	0.00045714
2023	14	3	0.00059971	0.00043345	0.00045439	0.00064577	0.00037441	0.00066962	0.00052373	0.00053144	0.0005362	0.0010459	0.00106603	0.00042359
2023	14	4	0.00059898	0.00042881	0.00045102	0.00047661	0.00035826	0.00061941	0.00051414	0.00052803	0.0005223	0.00098482	0.00106825	0.00041127
2023	14	5	0.00059706	0.00042724	0.00045271	0.00044898	0.00035516	0.00057127	0.00050313	0.00051204	0.00051937	0.00097763	0.0010508	0.00042472
2023	14	6	0.00059433	0.00045254	0.00045731	0.00047089	0.00035389	0.00054218	0.00050273	0.0005114	0.00053393	0.00108277	0.00106051	0.00044665
2023	14	7	0.00059668	0.00047628	0.00049195	0.00046178	0.00035497	0.00047369	0.00045495	0.00049427	0.00050683	0.0010324	0.00109575	0.000495
2023	14	8	0.00060216	0.00053981	0.00048857	0.00047003	0.0003168	0.00043118	0.0004347	0.00047633	0.00046558	0.00112997	0.00111207	0.00085393
2023	14	9	0.0006016	0.00048516	0.00052144	0.00047042	0.00031515	0.00047763	0.00043215	0.00047421	0.00045107	0.00107442	0.0011101	0.00088451
2023	14	10	0.00057356	0.00047891	0.00047957	0.00069227	0.00035673	0.00054213	0.00043149	0.00047742	0.00047456	0.00098691	0.00113967	0.00071603
2023	14	11	0.00057801	0.00049578	0.00048973	0.00071709	0.00033991	0.00087157	0.00043478	0.00049442	0.00050109	0.00091625	0.00114616	0.00061858
2023	14	12	0.00057412	0.00049409	0.00052455	0.0007482	0.0003632	0.00068932	0.00043675	0.00052149	0.00051416	0.00097034	0.00112579	0.00056637
2023	14	13	0.00059417	0.00050913	0.00053153	0.00095278	0.00037259	0.00072657	0.00046064	0.00056049	0.00062847	0.00098764	0.00114246	0.00083461
2023	14	14	0.00058586	0.00052243	0.0005715	0.00101126	0.00037779	0.00068387	0.00051182	0.00058237	0.00070242	0.00084402	0.00116989	0.00072958
2023	14	15	0.00058243	0.00053933	0.00051547	0.00074215	0.00038101	0.00087731	0.00051237	0.00063747	0.00073566	0.0007837	0.00114381	0.00096791
2023	14	16	0.0005756	0.00068672	0.0004745	0.00078376	0.00037243	0.00089461	0.00053212	0.00076623	0.00074233	0.00078197	0.00120255	0.00085422
2023	14	17	0.00057786	0.00080504	0.00050695	0.00080239	0.0003769	0.00112941	0.00065068	0.0010624	0.00094791	0.00092252	0.00120421	0.00087873
2023	14	18	0.00059233	0.00071399	0.00050117	0.00112321	0.00037981	0.0010674	0.00061033	0.00105912	0.00161158	0.00099761	0.0011946	0.00097543
2023	14	19	0.00061937	0.0009449	0.00058768	0.00075688	0.00038207	0.00410985	0.0006596	0.00079749	0.00247705	0.00155213	0.00272526	0.00222034
2023	14	20	0.00064522	0.00162912	0.00079899	0.00102869	0.00041318	0.0020567	0.00092864	0.00076444	0.00079461	0.00150273	0.00397848	0.00224817
2023	14	21	0.00062484	0.00162886	0.00108664	0.00112079	0.00041264	0.00193637	0.00064998	0.00078024	0.00079141	0.00144882	0.00242408	0.00267609
2023	14	22	0.00060188	0.00158276	0.00076527	0.00116682	0.00038648	0.00185172	0.00064029	0.00078219	0.00103176	0.00135395	0.00313256	0.00223044
2023	14	23	0.00056933	0.00095415	0.00071822	0.00111777	0.00037341	0.00214196	0.00062782	0.0005774	0.00139319	0.00104872	0.00127063	0.00140794
2023	14	24	0.00052172	0.00095624	0.0004773	0.00139612	0.00036608	0.00191706	0.00063173	0.00053023	0.00100323	0.00098294	0.00114016	0.00102218
2023	15	1	0.00056397	0.0009865	0.000463	0.00130246	0.00036126	0.0022924	0.0005472	0.00051189	0.00134563	0.00054417	0.0009532	0.00078568
2023	15	2	0.00054169	0.00058385	0.0004509	0.00078416	0.00035959	0.00188387	0.00053904	0.00048505	0.00070632	0.00051564	0.00092377	0.00072113
2023	15	3	0.00050875	0.00050781	0.00043781	0.00069151	0.00035979	0.0008499	0.00053162	0.00049114	0.00059672	0.00050675	0.00091727	0.00070226
2023	15	4	0.00055853	0.00047598	0.00042722	0.00060556	0.0003557	0.0006545	0.00052667	0.00051485	0.00058827	0.00050557	0.00090567	0.00069707
2023	15	5	0.00055583	0.00047777	0.00043701	0.00058786	0.00034492	0.00052703	0.00051076	0.00051126	0.00062604	0.00051306	0.00090542	0.00069737
2023	15	6	0.0005166	0.00052474	0.0004447	0.00069452	0.0003465	0.00051548	0.00050221	0.00052429	0.00065774	0.00051155	0.00091685	0.00070821
2023	15	7	0.00053762	0.00094652	0.00045275	0.00061975	0.00035282	0.00048416	0.00049283	0.00050596	0.00056761	0.00048195	0.00094017	0.00074352
2023	15	8	0.00053689	0.00081026	0.00044925	0.00118164	0.0003461	0.00045343	0.00046229	0.00050541	0.00049888	0.00048311	0.00095418	0.00089216
2023	15	9	0.00044273	0.00072552	0.00043032	0.00056127	0.00034894	0.00044895	0.00044416	0.00051411	0.00047757	0.00046922	0.00095743	0.00079715
2023	15	10	0.00038956	0.00068395	0.00041255	0.00041924	0.00035938	0.00051656	0.00043981	0.00051229	0.00046839	0.00046194	0.00094485	0.00073287
2023	15	11	0.00042831	0.00076534	0.00043354	0.00053	0.0003701	0.00067116	0.0004329	0.00048682	0.00045531	0.00047404	0.00094592	0.00072996
2023	15	12	0.00038762	0.00072694	0.00044488	0.0006728	0.00037117	0.00061104	0.00043163	0.00053581	0.0004633	0.00046225	0.00094888	0.00073126
2023	15	13	0.00042999	0.0007433	0.00045267	0.00060715	0.00038359	0.00068828	0.00043918	0.00056341	0.000461	0.00046619	0.0009202	0.00072936
2023	15	14	0.0004496	0.00071405	0.00044494	0.00056322	0.0004415	0.00074326	0.00044447	0.0007093	0.00062062	0.00047982	0.0009144	0.00073426
2023	15	15	0.00044668	0.0007975	0.00044513	0.00044456	0.00046904	0.00120245	0.00044247	0.00069746	0.00068587	0.00049293	0.00091486	0.00073312
2023	15	16	0.00044763	0.00070384	0.00045481	0.00047076	0.00047814	0.00170951	0.00044684	0.0007409	0.00099696	0.00049685	0.00092286	0.00073903
2023	15	17	0.00050216	0.00077621	0.00050379	0.00074827	0.00050475	0.00252306	0.00045705	0.00101652	0.00075111	0.00050411	0.00095032	0.00075214
2023	15	18	0.00057522	0.00114374	0.00051304	0.00064573	0.0004595	0.00219477	0.00046684	0.00082581	0.00076639	0.00065088	0.00119393	0.00081473
2023	15	19	0.00057699	0.00131048	0.00053543	0.00058786	0.00054619	0.00210646	0.0005196	0.00065056	0.0026257	0.00205382	0.00198782	0.0010045
2023	15	20	0.00066854	0.00193921	0.00061528	0.00196095	0.00046616	0.00210925	0.00082873	0.00064599	0.00522967	0.0033189	0.00201584	0.00090746
2023	15	21	0.00069561	0.00190666	0.00052412	0.00223691	0.00045455	0.00211383	0.00090307	0.00065672	0.00138926	0.00090097	0.00145012	0.00090204
2023	15	22	0.00068092	0.00191802	0.00051819	0.00133099	0.00059939	0.00203141	0.00082807	0.00060185	0.00063513	0.00052415	0.00118361	0.00082013
2023	15	23	0.00062514	0.00152287	0.0004964	0.00119023	0.00057514	0.00414458	0.0008194	0.00057929	0.00057152	0.00050383	0.00102171	0.00080972
2023	15	24	0.0006284	0.00094917	0.00045574	0.00138631	0.00059554	0.00200438	0.00064136	0.00055074	0.00057236	0.00049471	0.00098857	0.00073972
2023	16	1	0.00058084	0.00071487	0.0004437	0.0012778	0.00040982	0.00225971	0.00070768	0.00055158	0.00053124	0.00056647	0.00062977	0.00046802
2023	16	2	0.00053698	0.00058609	0.00043435	0.00064914	0.00039192	0.00199914	0.00053244	0.00053566	0.00052852	0.00055891	0.00060984	0.00046022
2023	16	3	0.00044825	0.00050643	0.00042275	0.00044672	0.00037776	0.00110102	0.000511	0.00052265	0.00049808	0.00054065	0.00060575	0.00046024
2023	16	4	0.0004632	0.00049417	0.00041804	0.00057704	0.00037395	0.00069829	0.00048267	0.0005141	0.00049817	0.0005354	0.00060106	0.00045756
2023	16	5	0.00047555	0.00049249	0.00042645	0.00044155	0.00037991	0.00070823	0.00046364	0.00051135	0.00048917	0.00053819	0.00059653	0.00045743
2023	16	6	0.00056834	0.00054996	0.00043145	0.00043014	0.0003824	0.00068142	0.00045029	0.00050985	0.00046864	0.00054433	0.00060271	0.00045768
2023	16	7	0.00059816	0.00059801	0.00044137	0.00038247	0.00038591	0.00056282	0.00042786	0.00049457	0.00046199	0.00055468	0.00061506	0.00046617
2023	16	8	0.00067285	0.00080771	0.00044585	0.00034088	0.00037109	0.00046501	0.00041761	0.00047478	0.00044742	0.00055325	0.00061057	0.00046813
2023	16	9	0.00063646	0.00060445	0.00043715	0.00034331	0.00038058	0.00047208	0.00040062	0.00046312	0.00041549	0.0005811	0.00059965	0.00047191
2023	16	10	0.00066952	0.00057588	0.00043428	0.00034052	0.00038381	0.00053924	0.00038399	0.00047169	0.00038594	0.00058299	0.00060845	0.00046637
2023	16	11	0.00065232	0.00058147	0.00045445	0.00035799	0.00044408	0.00071759	0.00039334	0.00046942	0.00042321	0.00058538	0.00060932	0.00055411
2023	16	12	0.00065709	0.00058244	0.00055289	0.00036442	0.00046517	0.00094713	0.00040788	0.0004791	0.00042688	0.00057896	0.00061165	0.0007085
2023	16	13	0.00065346	0.00054851	0.00080062	0.00037817	0.00047927	0.00132272	0.00042139	0.00048484	0.00041346	0.00058014	0.00061923	0.00072126
2023	16	14	0.0006627	0.00058728	0.0007755	0.00037121	0.00064527	0.00153585	0.00043348	0.00049824	0.00043591	0.00058554	0.00062625	0.00070723
2023	16	15	0.00067381	0.00066209	0.00068673	0.00037339	0.00051035	0.00166839	0.00044625	0.00052089	0.00044942	0.00059558	0.00062746	0.00066444
2023	16	16	0.00068039	0.00092528	0.00063314	0.00038269	0.00088286	0.00149539	0.00044313	0.00060008	0.00045706	0.0006174	0.00065415	0.00047265
2023	16	17	0.00079131	0.00141227	0.000678	0.00038781	0.00116094	0.00222828	0.00044415	0.00067042	0.00048911	0.00087431	0.00064704	0.00066561
2023	16	18	0.00072939	0.00149618	0.0005554	0.00037988	0.00086481	0.00225352	0.00048527	0.00071548	0.00083097	0.00198231	0.00089963	0.00051003
2023	16	19	0.0009128	0.00186589	0.0012467	0.00038194	0.00050063	0.00239739	0.00061479	0.00078113	0.0012363	0.00243796	0.00108918	0.00068206
2023	16	20	0.00111268	0.00195007	0.00217836	0.00042761	0.00097548	0.00304664	0.00147602	0.00258539	0.00121396	0.00214965	0.0011065	0.00069559
2023	16	21	0.00187905	0.00197294	0.00285093	0.00044583	0.00082749	0.00188914	0.00117147	0.0030599	0.001184	0.00215779	0.00091855	0.00052679
2023	16	22	0.00123269	0.00197502	0.00242931	0.00057433	0.00056861	0.00199092	0.00108455	0.0013469	0.00125835	0.00214676	0.00083145	0.00050708
2023	16	23	0.00095857	0.0017035	0.00199438	0.00053958	0.00057514	0.00207005	0.00089684	0.00068566	0.00110335	0.00241631	0.00069766	0.00048873
2023	16	24	0.0007085	0.00132651	0.00181221	0.00037485	0.00048802	0.00162267	0.00063773	0.00059291	0.0006765	0.00087945	0.00064693	0.00047511
2023	17	1	0.00058038	0.00067963	0.00057853	0.00035248	0.00049454	0.00218003	0.00060406	0.00065531	0.00051905	0.0007744	0.0011717	0.00045133
2023	17	2	0.00054569	0.00065416	0.00050881	0.0003349	0.00049495	0.00124171	0.00058236	0.00052064	0.0004906	0.00070155	0.00116449	0.00043473
2023	17	3	0.00050899	0.00052933	0.00052962	0.00031301	0.00047424	0.00087529	0.00057716	0.00050185	0.00050073	0.00068554	0.00115006	0.00042475
2023	17	4	0.00051149	0.00047188	0.00048378	0.00031582	0.00048101	0.00072533	0.00050383	0.0004869	0.00055519	0.00068477	0.00115068	0.00041551
2023	17	5	0.00053605	0.00046984	0.0004868	0.00031451	0.00049322	0.00067021	0.00050243	0.00049803	0.00049224	0.00068917	0.00115312	0.00040852
2023	17	6	0.0005378	0.00047255	0.00051725	0.00031951	0.0005125	0.00063714	0.00051224	0.0004801	0.00046311	0.00069195	0.00116953	0.00041166
2023	17	7	0.0005737	0.00047261	0.00053049	0.00032869	0.00051163	0.00050581	0.00050705	0.00049768	0.00045439	0.00069366	0.00116789	0.00041151
2023	17	8	0.00057685	0.00047012	0.00050853	0.00033262	0.00045669	0.0004606	0.00047875	0.00049745	0.00043813	0.00069419	0.00118469	0.00041398
2023	17	9	0.00062588	0.00049941	0.00049803	0.00033281	0.00043723	0.00045858	0.00045974	0.00047292	0.00042199	0.0006977	0.00118759	0.00040048
2023	17	10	0.00056337	0.00054706	0.00050187	0.00033923	0.00046747	0.00053828	0.00046709	0.0004896	0.00042978	0.00068352	0.00124388	0.00040713
2023	17	11	0.00057065	0.00048334	0.00078454	0.00032814	0.00050235	0.0005375	0.00050034	0.0004894	0.00042619	0.00068005	0.00127983	0.00039179
2023	17	12	0.00068291	0.00047375	0.0010506	0.00033428	0.00071952	0.0005313	0.00051759	0.00047612	0.00043636	0.00068812	0.00137985	0.00044565
2023	17	13	0.00066436	0.0005677	0.00105126	0.00032471	0.00070955	0.00053765	0.00048125	0.00048838	0.0004528	0.00069563	0.00147149	0.00040711
2023	17	14	0.00066103	0.00058812	0.00104932	0.00033941	0.00076805	0.00052552	0.0005293	0.00050991	0.00045209	0.00069604	0.0013536	0.00041688
2023	17	15	0.00065646	0.00056411	0.00091733	0.00030337	0.00071013	0.00051076	0.00066084	0.00057296	0.00045823	0.00072144	0.00144683	0.00041403
2023	17	16	0.00066883	0.00061211	0.00102612	0.00030564	0.0005899	0.00051096	0.00086505	0.00073334	0.00047497	0.0008195	0.00128478	0.00039858
2023	17	17	0.00067055	0.00061457	0.00100619	0.00031345	0.0006103	0.00059212	0.00117151	0.00142033	0.00050654	0.00098119	0.00126017	0.00041247
2023	17	18	0.00082938	0.00060819	0.00094371	0.00035994	0.00059417	0.00086077	0.0014673	0.00257416	0.00083776	0.00113462	0.0015498	0.00043826
2023	17	19	0.00087372	0.00061984	0.00221173	0.00036616	0.00053986	0.00167106	0.00210182	0.0041325	0.00096947	0.00156951	0.00222139	0.00051456
2023	17	20	0.00089602	0.00063358	0.00328066	0.00041861	0.00072085	0.00253828	0.00224881	0.00250081	0.00088591	0.00157885	0.00228832	0.00226255
2023	17	21	0.00090029	0.0006478	0.00232562	0.00041609	0.00080097	0.00202658	0.00229176	0.00258338	0.00073507	0.00141861	0.00219113	0.0023238
2023	17	22	0.00088512	0.00062759	0.00243086	0.00040794	0.0006109	0.0010374	0.00222685	0.00251288	0.00070495	0.00106033	0.00206413	0.00249806
2023	17	23	0.00081216	0.00060461	0.00228683	0.00039232	0.00049194	0.00103062	0.00094885	0.00251679	0.00065069	0.0007421	0.00141144	0.0006338
2023	17	24	0.000594	0.00059476	0.0017683	0.00036994	0.00048406	0.00084101	0.00065461	0.0014405	0.00065007	0.00071954	0.00137126	0.00047663
2023	18	1	0.00056442	0.0005628	0.00079269	0.00034855	0.00050897	0.00078659	0.00058778	0.00079613	0.00048925	0.0005414	0.00075472	0.00043347
2023	18	2	0.00051624	0.00050407	0.00059704	0.00034191	0.0005284	0.00062837	0.0005068	0.00057849	0.00046018	0.0005304	0.00074564	0.00040502
2023	18	3	0.0004763	0.00048866	0.00051046	0.00032744	0.00053701	0.00054979	0.0004628	0.00051743	0.00046198	0.0005244	0.00072909	0.00039585
2023	18	4	0.00047745	0.00049052	0.00049713	0.00031753	0.00055172	0.00049531	0.00045331	0.00050384	0.00046335	0.00051833	0.00072943	0.00039008
2023	18	5	0.00048636	0.00049325	0.00048745	0.00032039	0.00054296	0.00049154	0.00045413	0.0004912	0.00047405	0.00051949	0.00072329	0.00038813
2023	18	6	0.00048854	0.00049134	0.00047821	0.00033316	0.00056828	0.00046153	0.00045744	0.00047076	0.00047382	0.00052413	0.00072326	0.00039889
2023	18	7	0.0005151	0.000489	0.00047702	0.00034238	0.00057444	0.00042739	0.00044918	0.00045748	0.00046721	0.00052959	0.00072828	0.00042064
2023	18	8	0.00056073	0.00049088	0.00046457	0.00033901	0.00052526	0.00039912	0.00042367	0.00045577	0.00046271	0.00053005	0.00072244	0.00047758
2023	18	9	0.00058327	0.00048921	0.000456	0.00034449	0.00049314	0.00038566	0.00041673	0.0004434	0.00045616	0.00052778	0.00070944	0.00047789
2023	18	10	0.00060329	0.00044727	0.00044713	0.0003627	0.00136037	0.00038547	0.00045039	0.0004654	0.00047103	0.00052765	0.00069073	0.00047336
2023	18	11	0.00062159	0.0004566	0.00045548	0.00041882	0.00137843	0.00039126	0.00045212	0.00047506	0.00055511	0.00053215	0.0006899	0.00047474
2023	18	12	0.0006182	0.0004445	0.00045224	0.00046204	0.00164186	0.00039619	0.00045553	0.00050131	0.00055716	0.00054681	0.00068952	0.00047474
2023	18	13	0.00066371	0.00044362	0.00045102	0.00082556	0.00102295	0.00040444	0.00046282	0.00049602	0.00067545	0.00054507	0.00068077	0.00047342
2023	18	14	0.00066219	0.00044341	0.00043951	0.00063212	0.00077205	0.00040749	0.00047627	0.00054828	0.00075876	0.00055257	0.00068685	0.00048047
2023	18	15	0.00062418	0.00045409	0.00045549	0.00053266	0.00116675	0.00041446	0.00059908	0.00056655	0.00107917	0.00056554	0.00065874	0.00051239
2023	18	16	0.00068086	0.00044267	0.00045376	0.00047255	0.0005091	0.00041914	0.0007446	0.00073375	0.00129218	0.00059334	0.00065536	0.00051914
2023	18	17	0.00093347	0.00044309	0.00043995	0.00055027	0.0005176	0.00042292	0.00105817	0.00125213	0.00231037	0.00068547	0.000683	0.00058988
2023	18	18	0.00091907	0.00048485	0.00044122	0.00051116	0.00055413	0.00046411	0.00078277	0.00256912	0.00249672	0.00078099	0.00076789	0.00087247
2023	18	19	0.00104001	0.00052162	0.000452	0.0005752	0.00066352	0.00049133	0.00091542	0.00164121	0.00306733	0.00171858	0.00112643	0.00217249
2023	18	20	0.00147086	0.00063742	0.00046084	0.00194978	0.00173779	0.00057093	0.003779	0.00271285	0.0023468	0.00128318	0.00110707	0.00215778
2023	18	21	0.00132066	0.00060876	0.00045273	0.00198953	0.00248453	0.00055858	0.00097621	0.00263571	0.00342153	0.00078889	0.00104272	0.00236024
2023	18	22	0.00159957	0.0005237	0.00043858	0.00190852	0.00186642	0.00056156	0.00063168	0.00151174	0.00249955	0.00061709	0.0010378	0.00217576
2023	18	23	0.00138698	0.00048763	0.00043554	0.00073761	0.00135515	0.00053929	0.00051083	0.0005889	0.0043595	0.00056432	0.0007953	0.0008976
2023	18	24	0.00103897	0.000482	0.00043404	0.00056999	0.00060293	0.00048246	0.0005094	0.00053954	0.00228473	0.00054676	0.00072637	0.00053644
2023	19	1	0.00083564	0.00043455	0.00042053	0.00055534	0.00085256	0.00050784	0.00050301	0.0006282	0.00083409	0.00061552	0.00051934	0.00046311
2023	19	2	0.00059805	0.00043682	0.00039503	0.00046996	0.00055809	0.00050229	0.00050894	0.00061168	0.00073228	0.00061538	0.00051041	0.00044384
2023	19	3	0.00057359	0.00042122	0.00038393	0.00043065	0.00044779	0.00047525	0.00046907	0.00056502	0.0006201	0.00061243	0.00049157	0.00042425
2023	19	4	0.00056536	0.00042175	0.00037639	0.00042897	0.00043521	0.00045301	0.00046551	0.00053027	0.00053666	0.00060484	0.00048239	0.00042319
2023	19	5	0.00057107	0.00041654	0.00037778	0.00042787	0.00043445	0.00044389	0.00046168	0.00051277	0.00051966	0.00060682	0.0004819	0.000427
2023	19	6	0.00057318	0.00041876	0.00038199	0.00046033	0.00043378	0.00047241	0.00045974	0.00049742	0.00052094	0.00061194	0.00047279	0.00042967
2023	19	7	0.00059475	0.00042167	0.00038343	0.00048066	0.00043521	0.00046471	0.00044269	0.00048749	0.00053783	0.00062154	0.00045712	0.00045366
2023	19	8	0.00063519	0.0003973	0.00037714	0.00043002	0.00042497	0.00043938	0.00041519	0.00045596	0.00049286	0.00061584	0.00047323	0.00049049
2023	19	9	0.00092283	0.00035559	0.00038738	0.00052398	0.00058706	0.00046331	0.00041056	0.00049517	0.00045771	0.00061555	0.00039946	0.00047358
2023	19	10	0.00104447	0.00036622	0.00039099	0.00055525	0.0004734	0.00049177	0.00041573	0.00045123	0.00044863	0.00062212	0.00039148	0.00045183
2023	19	11	0.00105419	0.00036764	0.00038554	0.00046545	0.00042924	0.00060281	0.00041392	0.00043733	0.00044684	0.00062282	0.0004383	0.00046182
2023	19	12	0.00127959	0.00037289	0.00039762	0.00088724	0.00044891	0.00086082	0.00040953	0.00045168	0.0004552	0.00062404	0.00046896	0.00044555
2023	19	13	0.00083862	0.00036153	0.00040028	0.00114542	0.0004933	0.00090023	0.00041623	0.00046523	0.00052414	0.00063145	0.00048316	0.00045103
2023	19	14	0.0006851	0.00036573	0.00042357	0.00056566	0.00082541	0.00097572	0.00043668	0.00056933	0.00071524	0.00094899	0.00048474	0.00046424
2023	19	15	0.00072622	0.00037045	0.00040528	0.00073976	0.0006114	0.00124611	0.00048402	0.0005639	0.00116214	0.00111964	0.00048248	0.00046857
2023	19	16	0.00083419	0.00035455	0.00042074	0.00070559	0.00079583	0.00112547	0.0005046	0.00057628	0.00275101	0.00077728	0.0004829	0.00051457
2023	19	17	0.00092032	0.0003319	0.00041014	0.00079613	0.00058879	0.00224809	0.00058537	0.00053704	0.0034117	0.00076382	0.00049237	0.00103815
2023	19	18	0.00094177	0.00036642	0.00044098	0.00118321	0.00061168	0.00194671	0.00058513	0.0006694	0.00332485	0.00077792	0.00054954	0.00082
2023	19	19	0.00071566	0.00042172	0.00044278	0.00233334	0.00076058	0.0017789	0.00080935	0.00075504	0.00480922	0.00181265	0.00095491	0.00210126
2023	19	20	0.00111788	0.00043989	0.00046728	0.00235068	0.0018949	0.0021427	0.00219689	0.00192963	0.00494051	0.0010823	0.00084888	0.00150637
2023	19	21	0.00161845	0.0004477	0.00046432	0.00264724	0.00063389	0.00212686	0.00322953	0.00171556	0.00322426	0.00091987	0.00091449	0.00117411
2023	19	22	0.00152555	0.00044044	0.00045616	0.002153	0.00060002	0.00206005	0.00084036	0.0008718	0.00340181	0.00272102	0.0008738	0.00101673
2023	19	23	0.00139412	0.0004374	0.0004467	0.00260004	0.00053925	0.00218427	0.00067653	0.00057049	0.00258947	0.00147485	0.00053804	0.00049714
2023	19	24	0.00138111	0.00043667	0.0004329	0.00223986	0.0006152	0.00217319	0.00055276	0.00051153	0.00334979	0.00083744	0.00049756	0.00045928
2023	20	1	0.00086423	0.00043113	0.00043233	0.00275501	0.00052968	0.00129617	0.00052148	0.00051811	0.0022496	0.0007173	0.00048658	0.00044695
2023	20	2	0.00056837	0.00039624	0.00043449	0.00215689	0.00055036	0.00132931	0.00048714	0.00051653	0.00137344	0.00068821	0.00045439	0.00042265
2023	20	3	0.00056246	0.00037511	0.00043095	0.00218543	0.00050462	0.00069249	0.0004691	0.00051192	0.0010169	0.00067948	0.00045053	0.00041639
2023	20	4	0.00055757	0.00037989	0.00041788	0.00209873	0.00050926	0.00051394	0.00046149	0.00049617	0.00091747	0.00067288	0.00047331	0.0004055
2023	20	5	0.00055781	0.00038145	0.00044044	0.00210159	0.00049146	0.00050784	0.00045918	0.00049564	0.00086748	0.00066556	0.000449	0.00041014
2023	20	6	0.00056065	0.00040562	0.00044567	0.00244011	0.00049682	0.00049309	0.00045982	0.00051106	0.00078101	0.00066314	0.00047025	0.00042091
2023	20	7	0.00061444	0.00043058	0.00044441	0.00224846	0.00047746	0.00044103	0.00044011	0.00044368	0.0008352	0.00066311	0.00043417	0.00043885
2023	20	8	0.00059705	0.00046202	0.00043941	0.00066092	0.00048294	0.00043358	0.0004226	0.00043016	0.00059607	0.00066868	0.00045312	0.00046505
2023	20	9	0.00063242	0.00044324	0.00040768	0.00042799	0.00047905	0.00045138	0.00041251	0.00042502	0.00052858	0.00066172	0.00039336	0.00045801
2023	20	10	0.00054899	0.0004373	0.00040748	0.00043915	0.00047124	0.00059944	0.00040693	0.00042578	0.0005481	0.0006631	0.00035873	0.00043673
2023	20	11	0.00052061	0.00048073	0.00042194	0.00068692	0.00052445	0.00087809	0.00041266	0.00042127	0.00054464	0.00066697	0.00037861	0.00043787
2023	20	12	0.00051316	0.00049301	0.00042928	0.00075262	0.00051141	0.00112654	0.0004202	0.00041353	0.00061292	0.00066233	0.00046084	0.00044941
2023	20	13	0.00051093	0.00054151	0.00042656	0.00084236	0.00050682	0.00118934	0.00043169	0.00040245	0.00071222	0.00065941	0.00046258	0.00044911
2023	20	14	0.00052403	0.0005372	0.00041731	0.00082104	0.00051408	0.00126503	0.00047511	0.0004182	0.00108079	0.00069495	0.00047178	0.00044959
2023	20	15	0.00060018	0.00057562	0.00041058	0.00226958	0.00051061	0.00124313	0.00051613	0.00041607	0.00149414	0.00066172	0.00048292	0.00045771
2023	20	16	0.00087924	0.00057921	0.00039926	0.00309206	0.00051566	0.00191942	0.00055168	0.00042801	0.00237208	0.0006837	0.00048861	0.0004711
2023	20	17	0.00119612	0.00054856	0.00039335	0.00278304	0.00050388	0.00166961	0.0007128	0.00044277	0.00290443	0.0006544	0.00052613	0.00049194
2023	20	18	0.00091384	0.00060317	0.00042088	0.00209224	0.00051526	0.0014305	0.00080075	0.00045328	0.00280317	0.00078974	0.00078748	0.00072833
2023	20	19	0.0009027	0.0006034	0.00045167	0.00529895	0.00045669	0.00149239	0.00092815	0.00046776	0.00280617	0.00098609	0.0011033	0.0020906
2023	20	20	0.00157514	0.00081187	0.00053087	0.00307095	0.00044839	0.00197311	0.00092832	0.00049183	0.0040471	0.00096479	0.00120407	0.00078443
2023	20	21	0.00155048	0.000954	0.00049233	0.00297954	0.00044557	0.00196919	0.00069807	0.00053262	0.00500202	0.00100995	0.00108306	0.00094399
2023	20	22	0.00164151	0.00079219	0.00048254	0.00450477	0.00044104	0.00181324	0.00052336	0.0005376	0.0031734	0.00097369	0.00108266	0.00100011
2023	20	23	0.00156847	0.00053738	0.00045537	0.00285478	0.0005093	0.00129963	0.00049654	0.00054751	0.00300536	0.00096732	0.0010673	0.00050981
2023	20	24	0.00087796	0.00046961	0.00044522	0.0028126	0.0005006	0.00197307	0.00048039	0.00052344	0.00322448	0.00088363	0.00106572	0.00045883
2023	21	1	0.00057659	0.00042191	0.00042884	0.00225894	0.00047196	0.0009179	0.00049365	0.00052059	0.00236215	0.00075578	0.00080854	0.00041773
2023	21	2	0.00056089	0.00041093	0.00041236	0.00215047	0.00045016	0.00066511	0.00046894	0.00047514	0.00133384	0.00068911	0.00077846	0.00040453
2023	21	3	0.00055289	0.00040974	0.00040555	0.0020203	0.00044511	0.00056816	0.00045961	0.00046245	0.00105545	0.0005723	0.00075441	0.00039067
2023	21	4	0.00054484	0.0003997	0.00039276	0.00120176	0.00043691	0.00051797	0.00045338	0.00044296	0.00102435	0.00056596	0.00074673	0.00038475
2023	21	5	0.00056679	0.00040865	0.00039243	0.00112203	0.00042505	0.00049331	0.00045304	0.00044298	0.00087392	0.00058736	0.00070947	0.00038867
2023	21	6	0.00057409	0.00042968	0.00041725	0.00075238	0.00042029	0.00047738	0.00044661	0.0004519	0.00090246	0.00058041	0.00076182	0.00040551
2023	21	7	0.0005799	0.00047433	0.0004403	0.00084429	0.00041776	0.00045415	0.0004335	0.00044709	0.00112557	0.0005458	0.00080836	0.00042685
2023	21	8	0.00059037	0.00047556	0.00044269	0.00051167	0.00041492	0.00045012	0.00042097	0.00045026	0.00056241	0.00054592	0.00083803	0.00045428
2023	21	9	0.00057558	0.00050479	0.00042361	0.00044018	0.00040167	0.00045932	0.0004259	0.00044255	0.00050362	0.00052777	0.00082763	0.00047555
2023	21	10	0.0005701	0.00051866	0.00044325	0.00059149	0.00040086	0.00049205	0.00042938	0.00044896	0.00048718	0.00054024	0.00105127	0.00045488
2023	21	11	0.00059002	0.00053135	0.00043944	0.0006283	0.00040086	0.00063595	0.00043493	0.00047114	0.0004848	0.00054184	0.00131795	0.00045804
2023	21	12	0.00059771	0.00080427	0.00051515	0.00060636	0.00041189	0.00096011	0.00045615	0.00047686	0.00048735	0.00053387	0.00126646	0.00044856
2023	21	13	0.00056253	0.00076896	0.00053008	0.00064385	0.00042006	0.00130873	0.0004988	0.00047683	0.00058018	0.00053452	0.00089258	0.0004519
2023	21	14	0.0005423	0.00092603	0.00053915	0.00075275	0.00042157	0.00186085	0.00056371	0.00057779	0.00061234	0.00053472	0.00081463	0.000466
2023	21	15	0.00053627	0.00063394	0.00046234	0.0011727	0.00043856	0.0021265	0.00054764	0.00066478	0.00089159	0.00054006	0.00081282	0.00046318
2023	21	16	0.00053803	0.00090988	0.00047479	0.00129428	0.00044475	0.00206541	0.00055986	0.00058548	0.00111365	0.00056416	0.00100887	0.00046437
2023	21	17	0.00054962	0.00093948	0.00046598	0.00088576	0.00047251	0.0020931	0.00116537	0.00058147	0.00149649	0.00052628	0.00116262	0.00048362
2023	21	18	0.00081615	0.00079518	0.00047771	0.00125154	0.00048683	0.00223933	0.00089799	0.00056854	0.0048887	0.00060589	0.00116663	0.00067915
2023	21	19	0.00092701	0.000962	0.00055564	0.00122385	0.00048901	0.00198408	0.00208325	0.00060703	0.00516113	0.00063202	0.00129503	0.00219269
2023	21	20	0.00160908	0.00185897	0.00196776	0.00377644	0.0005215	0.00199497	0.00213115	0.0006644	0.00671695	0.00066364	0.00117148	0.00231239
2023	21	21	0.00138362	0.00176511	0.00196773	0.00190801	0.00185065	0.00329551	0.00220123	0.00060527	0.00554582	0.0006566	0.00117713	0.00223609
2023	21	22	0.00140398	0.00184575	0.00156663	0.00209372	0.00197885	0.00324083	0.00235662	0.00061235	0.00644757	0.00068163	0.00115871	0.00223092
2023	21	23	0.00100681	0.00075627	0.00046216	0.00131168	0.00133488	0.00224678	0.00114467	0.00061189	0.00673183	0.00064624	0.00107662	0.00050323
2023	21	24	0.0006418	0.00051469	0.00044394	0.00201543	0.0006389	0.00190005	0.00071124	0.00064013	0.00603548	0.00056317	0.00083509	0.00046106
2023	22	1	0.00058685	0.00048153	0.00040872	0.00154125	0.00051008	0.00083564	0.0005665	0.00059422	0.00134043	0.00064965	0.00109348	0.00045919
2023	22	2	0.00056347	0.00041392	0.00039775	0.00154062	0.00049388	0.00067082	0.00055779	0.00058018	0.00120146	0.00064428	0.00108514	0.0004234
2023	22	3	0.00053715	0.00039985	0.00039317	0.00087123	0.0004829	0.00063565	0.00053342	0.00051843	0.00119527	0.0006304	0.0010708	0.00041286
2023	22	4	0.00050969	0.00039617	0.00040005	0.0008572	0.00044152	0.0006223	0.00053263	0.00050151	0.00119921	0.0006161	0.00107008	0.0004074
2023	22	5	0.00049265	0.00039638	0.00039564	0.00066908	0.00043273	0.00062078	0.00051049	0.00048944	0.00090425	0.00061436	0.00107012	0.00041205
2023	22	6	0.00046584	0.00040357	0.00039812	0.00067501	0.00044452	0.00061946	0.00054791	0.00048926	0.00122937	0.00061362	0.00107962	0.0004291
2023	22	7	0.0004722	0.00042249	0.00039863	0.00061644	0.00044402	0.00055935	0.00050284	0.00048536	0.00134426	0.00055232	0.00110156	0.00044519
2023	22	8	0.00044312	0.00042059	0.00039784	0.00045947	0.00043761	0.00047454	0.00051409	0.00044274	0.00073312	0.00057617	0.00118199	0.00048566
2023	22	9	0.00041072	0.00041206	0.00038783	0.00066589	0.0004428	0.00051567	0.00045294	0.00044131	0.00052788	0.00056388	0.00154419	0.00049023
2023	22	10	0.00027252	0.00039712	0.00037356	0.00066773	0.00049625	0.00067627	0.00047223	0.00044491	0.00051613	0.00065491	0.00229982	0.00047905
2023	22	11	0.00037202	0.00038585	0.00038785	0.00079702	0.00049272	0.00070313	0.0005191	0.00045434	0.00046666	0.00066123	0.00209661	0.00047142
2023	22	12	0.0003652	0.00040796	0.00039472	0.0006784	0.00053745	0.00069718	0.00064422	0.00049912	0.00050328	0.00067878	0.00205344	0.00047614
2023	22	13	0.00027941	0.00041025	0.00039953	0.00067267	0.00054435	0.00100542	0.0007507	0.00051214	0.00057905	0.00068056	0.00162156	0.00048049
2023	22	14	0.00029993	0.00040924	0.00040132	0.00075481	0.00054364	0.00102049	0.00074729	0.0005317	0.00075779	0.0006884	0.00220684	0.00047711
2023	22	15	0.00028353	0.00042938	0.00040336	0.00078552	0.00062805	0.00188647	0.00074533	0.0005218	0.00075324	0.00068785	0.00229565	0.00047804
2023	22	16	0.00035449	0.00048942	0.00042583	0.00090771	0.00061119	0.00199367	0.00085222	0.00053355	0.00096938	0.00090498	0.00216986	0.00048322
2023	22	17	0.000449	0.00058581	0.00044911	0.00076008	0.00089431	0.00192699	0.00095812	0.00055904	0.00130939	0.00209288	0.00218418	0.00048745
2023	22	18	0.00047295	0.00081951	0.00051691	0.00076477	0.00083983	0.00404837	0.00091085	0.00055769	0.00566244	0.00110092	0.00224459	0.00048872
2023	22	19	0.0005174	0.00092957	0.00061232	0.00089397	0.001897	0.0019761	0.00071494	0.00057428	0.00517977	0.00117816	0.00457922	0.00071107
2023	22	20	0.00052106	0.00306929	0.00194984	0.00201213	0.00310977	0.00214391	0.00128346	0.00074546	0.00512512	0.00121648	0.00239434	0.00111245
2023	22	21	0.0005663	0.00143114	0.00203053	0.00181033	0.00324491	0.00196761	0.00217217	0.00074444	0.00614766	0.00131744	0.00234469	0.00110142
2023	22	22	0.00055397	0.00099629	0.00259208	0.00129657	0.00191551	0.00186168	0.002238	0.00074717	0.00505505	0.00126622	0.00228747	0.00135417
2023	22	23	0.00050757	0.00086862	0.00258552	0.0007206	0.0007345	0.00188686	0.00232213	0.00068408	0.00701453	0.00090771	0.00123366	0.00077714
2023	22	24	0.00048021	0.0004815	0.00100355	0.00067564	0.00074051	0.00141656	0.0008812	0.00057042	0.00250419	0.0007595	0.00113488	0.00050272
2023	23	1	0.00045513	0.00049978	0.00045829	0.00066073	0.00079376	0.00087737	0.00061182	0.00057344	0.00316856	0.00129413	0.00074374	0.00045491
2023	23	2	0.0004444	0.00044005	0.00040594	0.00071641	0.00078054	0.00111705	0.00053308	0.00052835	0.00310247	0.00128024	0.00072211	0.00066564
2023	23	3	0.00044351	0.00040473	0.00037643	0.00049787	0.00055947	0.00060976	0.00051689	0.00052258	0.00238271	0.00127847	0.0007141	0.00046863
2023	23	4	0.00042062	0.00040231	0.00036408	0.00043596	0.0006162	0.00050809	0.00051028	0.00049707	0.0021844	0.00127044	0.00071144	0.00047042
2023	23	5	0.00043156	0.00039857	0.00036281	0.00043212	0.00065788	0.00050239	0.00047992	0.00049429	0.00240942	0.00127483	0.00071068	0.00046157
2023	23	6	0.00044939	0.00040566	0.00037306	0.0004327	0.00065705	0.00049652	0.00049469	0.00048662	0.00146643	0.00128066	0.00071769	0.00047074
2023	23	7	0.00045932	0.00044952	0.00038045	0.00041012	0.00053103	0.00048765	0.0004641	0.00048054	0.00127964	0.00127848	0.0007381	0.00065947
2023	23	8	0.00049952	0.0004922	0.00038208	0.00038019	0.00049463	0.00044636	0.00043645	0.00045904	0.00080946	0.00125868	0.00075886	0.00048752
2023	23	9	0.00048268	0.00046022	0.00038452	0.00039779	0.00053394	0.00049524	0.00040883	0.00045489	0.00050682	0.00133491	0.00075997	0.00047922
2023	23	10	0.00046681	0.00041966	0.00039256	0.00038058	0.0005516	0.00052403	0.00041848	0.00046729	0.00054736	0.00132065	0.00074591	0.00044709
2023	23	11	0.00049098	0.00041329	0.00039306	0.00038134	0.00056329	0.000534	0.00041667	0.00047681	0.00072162	0.00134403	0.00075512	0.00060733
2023	23	12	0.00048201	0.00041729	0.00045971	0.0003894	0.00058727	0.00080584	0.00042127	0.00052894	0.00102547	0.00153048	0.00076256	0.00041611
2023	23	13	0.00046887	0.00047066	0.00047246	0.00040464	0.00073624	0.00091948	0.00043474	0.00055394	0.00112087	0.0015366	0.00074724	0.00041396
2023	23	14	0.00044077	0.0005139	0.00048269	0.00041718	0.00078754	0.00076727	0.00044402	0.00057953	0.00090852	0.00137387	0.00074936	0.00042669
2023	23	15	0.00041842	0.0011579	0.00089908	0.00039006	0.00100271	0.00204939	0.00046792	0.00058107	0.00111643	0.0013462	0.000753	0.00042627
2023	23	16	0.00046193	0.00090167	0.00127118	0.00042432	0.00131881	0.00189789	0.00049333	0.00248615	0.00115814	0.00152487	0.00076434	0.00046706
2023	23	17	0.00051066	0.00096945	0.00135451	0.00043711	0.00208369	0.00118601	0.00050605	0.00072316	0.00113249	0.00148044	0.00077796	0.00066473
2023	23	18	0.00055222	0.0011004	0.00169511	0.00059668	0.00221539	0.00084373	0.00049166	0.00166329	0.00243133	0.0014207	0.00100768	0.0006551
2023	23	19	0.00058724	0.00179874	0.0017953	0.00047698	0.00223644	0.00072512	0.00052848	0.00407122	0.00322011	0.00284241	0.00123966	0.0007844
2023	23	20	0.00069882	0.00290469	0.00170396	0.00066851	0.00428499	0.00074336	0.00074553	0.00532231	0.00278388	0.00289385	0.00121687	0.00113791
2023	23	21	0.0005735	0.00172945	0.00172952	0.0010785	0.00416987	0.00067252	0.0015725	0.00092838	0.00317595	0.00243719	0.00108084	0.00091566
2023	23	22	0.00055637	0.00131721	0.00193827	0.00082626	0.00202223	0.00061918	0.00070455	0.00124546	0.00462154	0.00239495	0.00085207	0.00070103
2023	23	23	0.00056847	0.00123545	0.00184645	0.00059053	0.00197648	0.0006115	0.0006531	0.00120943	0.00570971	0.00154542	0.00078427	0.00048165
2023	23	24	0.00053321	0.0009526	0.00165165	0.00047948	0.00184428	0.00057499	0.0005629	0.00134439	0.00420445	0.00147986	0.0007454	0.00039923
2023	24	1	0.00053494	0.00044725	0.00102771	0.00052396	0.00072836	0.00055383	0.00058531	0.00073138	0.00243701	0.00130303	0.00054298	0.00038671
2023	24	2	0.00053146	0.00041192	0.00068185	0.00043835	0.00069746	0.00058125	0.00052488	0.00071457	0.00102568	0.00110773	0.00053244	0.0003725
2023	24	3	0.00051157	0.00039021	0.00052162	0.00041681	0.00065149	0.00053167	0.00050779	0.00054702	0.00130793	0.001099	0.00052422	0.00034617
2023	24	4	0.00050521	0.00039261	0.00045651	0.00040737	0.00054541	0.00052271	0.00049495	0.00049908	0.00123104	0.00109316	0.00051606	0.00034636
2023	24	5	0.00050686	0.0003919	0.00043403	0.00040898	0.00053688	0.00053127	0.00048682	0.00046793	0.00097968	0.00109175	0.00051246	0.0003396
2023	24	6	0.00051213	0.00042003	0.00046154	0.0004144	0.00052588	0.00051841	0.00048309	0.00051453	0.00075701	0.00109937	0.00051403	0.00035907
2023	24	7	0.00057593	0.00046568	0.00047416	0.00042741	0.00052793	0.00065652	0.00048408	0.00051808	0.00055226	0.00109374	0.00052209	0.00036932
2023	24	8	0.00066184	0.00046622	0.00048266	0.00042144	0.00050731	0.0004608	0.00048696	0.00050999	0.00046463	0.00108884	0.00052632	0.0003725
2023	24	9	0.00057978	0.00044692	0.00045194	0.0007388	0.00050976	0.00045444	0.00051225	0.0004853	0.00043752	0.00110265	0.00052905	0.00035456
2023	24	10	0.00069988	0.00042475	0.00079305	0.0006644	0.00064024	0.00045973	0.00052921	0.00050649	0.00043537	0.00111286	0.00053121	0.00033467
2023	24	11	0.00067423	0.00046331	0.00075093	0.00057216	0.00061123	0.00046202	0.00055654	0.00051255	0.00044274	0.0011003	0.00053363	0.00031516
2023	24	12	0.00070765	0.0005221	0.00089516	0.00080902	0.00073646	0.00046177	0.00066668	0.00051521	0.00045365	0.00111334	0.00053796	0.00032422
2023	24	13	0.0006381	0.00054859	0.00105425	0.00081319	0.00060757	0.00048561	0.00070839	0.00053404	0.00049925	0.00110059	0.00054241	0.00033372
2023	24	14	0.00068763	0.0005301	0.00127061	0.00100055	0.00072853	0.00049379	0.00088671	0.00053577	0.00052645	0.00110259	0.00054125	0.00032995
2023	24	15	0.00085992	0.00051684	0.00111071	0.00072792	0.00072944	0.00048066	0.00106957	0.00055726	0.00050035	0.00124681	0.00057185	0.00034235
2023	24	16	0.00086382	0.0005784	0.00163275	0.00080142	0.00184476	0.00049453	0.00085964	0.00051391	0.00049467	0.00124994	0.0006265	0.00035129
2023	24	17	0.00089525	0.0013047	0.0018652	0.00089404	0.00196099	0.00047851	0.00074931	0.00054491	0.00054801	0.0012374	0.00063639	0.00038299
2023	24	18	0.00084661	0.00133691	0.00176681	0.00076822	0.00201476	0.00053482	0.00071662	0.00051593	0.00091979	0.00217998	0.0010072	0.00041317
2023	24	19	0.00086277	0.00211348	0.00181839	0.00073273	0.00196867	0.00054259	0.00074309	0.00059018	0.00453748	0.00218044	0.00105965	0.00121976
2023	24	20	0.00103413	0.00208995	0.00262731	0.00192396	0.00198132	0.0007047	0.00070549	0.00071864	0.00713874	0.00229724	0.0011841	0.00078826
2023	24	21	0.00129167	0.00212123	0.00211476	0.00130281	0.00200046	0.00134962	0.00068237	0.00060486	0.00693461	0.00243268	0.00101798	0.00044501
2023	24	22	0.00102956	0.00143651	0.00226971	0.00107788	0.00212096	0.00183234	0.00056762	0.00053152	0.00801299	0.00176417	0.00061927	0.00040345
2023	24	23	0.0008473	0.00077269	0.00201275	0.00067639	0.00275939	0.00126866	0.00060766	0.00049887	0.00721592	0.00214956	0.00055836	0.00038895
2023	24	24	0.00062578	0.00064646	0.00176749	0.00051307	0.00137229	0.00089569	0.00060829	0.00055436	0.00641054	0.00145189	0.0005363	0.00039001
2023	25	1	0.00060192	0.00048754	0.00086168	0.00048228	0.00066286	0.00070677	0.00066898	0.00054186	0.00318077	0.0010221	0.00058049	0.00039563
2023	25	2	0.0005711	0.0004868	0.00075088	0.00045954	0.00068161	0.00064078	0.00052298	0.00057611	0.00227374	0.00092191	0.00057023	0.00038849
2023	25	3	0.00054653	0.00046679	0.00051251	0.0004512	0.00066669	0.00055071	0.00053483	0.00050877	0.00070639	0.00090987	0.00056853	0.00037108
2023	25	4	0.00053183	0.00044416	0.00050897	0.0004476	0.00053865	0.00051013	0.00051361	0.00046042	0.00056658	0.00090964	0.00056526	0.00035437
2023	25	5	0.00053444	0.00043568	0.00055628	0.00044685	0.00052438	0.0005002	0.00056227	0.00045011	0.00056421	0.00090856	0.00055688	0.00035249
2023	25	6	0.00055211	0.00042407	0.00050947	0.00045224	0.00051786	0.00047265	0.00051073	0.00048347	0.00058641	0.00091134	0.00056083	0.00032975
2023	25	7	0.00063313	0.00043283	0.00048592	0.00044622	0.00049052	0.00047134	0.00047567	0.00047814	0.0005941	0.00091408	0.00056704	0.00032353
2023	25	8	0.00066809	0.00042954	0.00044703	0.00041259	0.00044643	0.00041705	0.00050401	0.00045491	0.0005183	0.00091617	0.00056897	0.00031237
2023	25	9	0.00067545	0.00041101	0.00041602	0.00039679	0.00044483	0.0003923	0.00051572	0.00044508	0.00065405	0.00091571	0.00056563	0.00025724
2023	25	10	0.00067933	0.00040889	0.00040302	0.00044061	0.00046302	0.00039749	0.00053929	0.00043125	0.00077051	0.00106064	0.00056443	0.00025734
2023	25	11	0.00064656	0.00040848	0.00040735	0.00051819	0.00049319	0.00039265	0.00050011	0.00042938	0.00095743	0.00106386	0.00057024	0.00031265
2023	25	12	0.00066082	0.00040751	0.00041613	0.00051673	0.0005069	0.00041254	0.00050811	0.00043342	0.00077003	0.00111907	0.00057208	0.00029774
2023	25	13	0.00062916	0.00040284	0.00043259	0.00042694	0.00052604	0.00042473	0.00049009	0.00044488	0.00076099	0.00091884	0.00057282	0.00031682
2023	25	14	0.00056303	0.00039187	0.00042937	0.00043696	0.00054108	0.00044808	0.00046825	0.00050977	0.00074335	0.00097889	0.00057259	0.00032207
2023	25	15	0.00053547	0.00036206	0.00042356	0.00046996	0.00064118	0.00044975	0.00051678	0.00068834	0.00079053	0.00094419	0.00057675	0.00033387
2023	25	16	0.00054474	0.00036634	0.00041781	0.00052282	0.00061722	0.00044883	0.00057541	0.00070749	0.00541377	0.00099749	0.00057475	0.0003455
2023	25	17	0.00056323	0.00037141	0.00041987	0.00055308	0.00062652	0.0004801	0.00068065	0.00115523	0.0034398	0.00102523	0.00059946	0.00038496
2023	25	18	0.00061201	0.00040212	0.00052379	0.00069084	0.00057323	0.00058987	0.00080033	0.00164425	0.00568386	0.00110296	0.00075242	0.00041227
2023	25	19	0.00068576	0.00046496	0.00060312	0.0021691	0.00059412	0.001141	0.00122187	0.00159928	0.00653844	0.00159693	0.00125487	0.00066322
2023	25	20	0.00073229	0.00053353	0.00084671	0.00306217	0.00065711	0.00200882	0.00228575	0.00140309	0.0073335	0.00170901	0.00082393	0.00047626
2023	25	21	0.00072051	0.00052055	0.00195754	0.00372482	0.00065289	0.00190619	0.00194484	0.00250116	0.00510995	0.00171282	0.00076264	0.00046115
2023	25	22	0.0006737	0.00051037	0.00195084	0.00234583	0.00071734	0.00095792	0.00075459	0.00164043	0.00550198	0.00141188	0.00075455	0.00045564
2023	25	23	0.00060342	0.00046904	0.00174783	0.00214361	0.00063576	0.00097113	0.00073277	0.0025362	0.00721456	0.00121468	0.0006193	0.00050368
2023	25	24	0.00057524	0.00044575	0.00086447	0.00191995	0.0005098	0.00076035	0.00073789	0.00076446	0.00513757	0.00095482	0.00059344	0.0004088
2023	26	1	0.00057742	0.00040113	0.00050231	0.00155157	0.00046458	0.00051254	0.00052392	0.00082994	0.00513201	0.00105026	0.0004779	0.00034429
2023	26	2	0.00055875	0.00038334	0.00043708	0.00123267	0.00048646	0.00049982	0.0005079	0.00088506	0.00246469	0.0010396	0.00046345	0.00030942
2023	26	3	0.00054473	0.00037335	0.00042397	0.00076848	0.00045673	0.00049037	0.00046577	0.00087283	0.00116639	0.00103537	0.00045153	0.00025596
2023	26	4	0.00054426	0.00037452	0.00042504	0.00066977	0.00045347	0.00045629	0.00045999	0.00091694	0.00076554	0.00103139	0.0004512	0.00025902
2023	26	5	0.00053552	0.00037364	0.00042214	0.00064558	0.00045353	0.00045386	0.00046345	0.00099456	0.00071841	0.00103258	0.00045372	0.000259
2023	26	6	0.00055738	0.00036207	0.00041578	0.00065235	0.00045545	0.00045825	0.0004617	0.00106908	0.0006448	0.00104873	0.00045725	0.00026629
2023	26	7	0.00058284	0.00037085	0.00039253	0.0006976	0.00043873	0.00044816	0.00045133	0.00103757	0.00064899	0.00104606	0.00045112	0.00035819
2023	26	8	0.00059785	0.00036247	0.00038234	0.00060757	0.00042714	0.00044286	0.00045093	0.00049911	0.0005056	0.00104423	0.00044384	0.00036368
2023	26	9	0.00060301	0.00033968	0.00031994	0.00048651	0.00042802	0.00044308	0.00045187	0.0004488	0.00054353	0.00103722	0.00041555	0.00037006
2023	26	10	0.00058309	0.00032909	0.0003191	0.00052639	0.00044271	0.00045202	0.00044242	0.00047709	0.00055384	0.00104953	0.00042701	0.00047569
2023	26	11	0.00058383	0.00032992	0.00031111	0.00070046	0.00044488	0.00045537	0.00044807	0.00045404	0.00068879	0.00105132	0.00042935	0.00047806
2023	26	12	0.00058567	0.00034195	0.00031909	0.00129947	0.00047613	0.0004779	0.00044459	0.00048911	0.00081344	0.00105812	0.00041751	0.00043154
2023	26	13	0.00058612	0.00035275	0.00032606	0.00198896	0.0004765	0.00047521	0.00046405	0.00049298	0.00091942	0.00108515	0.00041914	0.00078281
2023	26	14	0.00059959	0.00038396	0.00036455	0.00211775	0.00046324	0.00049929	0.00047163	0.00051418	0.00087521	0.0013819	0.00043474	0.00066887
2023	26	15	0.00062078	0.0003882	0.00036014	0.00215694	0.00048377	0.00051999	0.00049306	0.00051147	0.00100883	0.00122416	0.00042088	0.00081467
2023	26	16	0.00064188	0.00039376	0.00038733	0.00262183	0.00046832	0.0005447	0.00054938	0.00050581	0.00252738	0.00143116	0.00043388	0.00065845
2023	26	17	0.00070669	0.00040695	0.00040378	0.00274522	0.00051061	0.00065396	0.00053191	0.0005133	0.00513488	0.00125295	0.00045232	0.00062909
2023	26	18	0.00072889	0.00045606	0.00047739	0.00309131	0.0005714	0.00057704	0.00056708	0.00053307	0.00574187	0.00125248	0.00048528	0.0006438
2023	26	19	0.00101816	0.00052504	0.00052507	0.00270255	0.00058956	0.00056594	0.00067765	0.00067928	0.00622334	0.0021876	0.0005764	0.00122641
2023	26	20	0.0017094	0.00228883	0.00106264	0.00269263	0.00062958	0.00056637	0.0007294	0.00160797	0.0068305	0.00207042	0.00057593	0.00075116
2023	26	21	0.00163502	0.00189095	0.00196102	0.00272443	0.00053436	0.00055123	0.00067009	0.00159474	0.00613144	0.00145675	0.00053595	0.00107834
2023	26	22	0.0011222	0.00342365	0.00110218	0.00256232	0.00045947	0.00049559	0.00052718	0.00070758	0.00151137	0.00217696	0.00051137	0.0008021
2023	26	23	0.00067959	0.00143509	0.00098338	0.00239371	0.00045054	0.00053791	0.00054746	0.00066881	0.00652182	0.00126421	0.00047772	0.00079547
2023	26	24	0.00058688	0.00068772	0.00095041	0.00252305	0.0004451	0.00048992	0.00049944	0.00069042	0.00336969	0.00105802	0.00044947	0.00063527
2023	27	1	0.00054906	0.00089609	0.0005339	0.00134961	0.00047121	0.00048459	0.00047183	0.00061559	0.00090757	0.00075218	0.00087592	0.00037153
2023	27	2	0.00051673	0.00070811	0.00050883	0.00072952	0.00049159	0.00044837	0.00047724	0.00054245	0.00073926	0.00072709	0.00085094	0.00036139
2023	27	3	0.00049833	0.00041861	0.00048553	0.00068654	0.00054791	0.00043534	0.00045674	0.00053983	0.00072894	0.00072553	0.00054919	0.00033802
2023	27	4	0.00050586	0.00041698	0.00042877	0.00064851	0.00049871	0.00042962	0.00045864	0.0005016	0.00070581	0.00071078	0.00054477	0.00032559
2023	27	5	0.00051099	0.00041702	0.00043733	0.00063513	0.00049359	0.00041769	0.00045413	0.00048461	0.00069935	0.00070462	0.00057929	0.00032212
2023	27	6	0.00053209	0.00047009	0.00045715	0.00066373	0.00050477	0.00042205	0.00044621	0.00049158	0.00073361	0.00071739	0.00086147	0.00034158
2023	27	7	0.00055152	0.00051982	0.0004929	0.00063098	0.00046904	0.00042737	0.00045131	0.00044874	0.000712	0.00070159	0.0009562	0.00036516
2023	27	8	0.000599	0.00083389	0.00048913	0.00050489	0.00045471	0.0004228	0.00045007	0.00042898	0.00071762	0.00070384	0.00102724	0.00036995
2023	27	9	0.00060853	0.00088181	0.00051029	0.0004663	0.00042686	0.00045232	0.00044053	0.00041776	0.00075108	0.0007091	0.0010336	0.00037036
2023	27	10	0.00055261	0.00085602	0.00065339	0.00047384	0.00042104	0.00044957	0.00043941	0.0004156	0.00079486	0.00073292	0.00104175	0.00036889
2023	27	11	0.00053874	0.00180767	0.00073111	0.00046717	0.0004248	0.00044906	0.00044178	0.00041786	0.00072032	0.00075183	0.00110294	0.00036411
2023	27	12	0.00054616	0.00093539	0.00075592	0.00046749	0.00043407	0.00044937	0.00044233	0.00041339	0.0007387	0.00076841	0.00105516	0.00036455
2023	27	13	0.00055354	0.00088734	0.00068783	0.00050881	0.00043747	0.00046543	0.00043784	0.00041677	0.00070347	0.00079099	0.00114505	0.00036932
2023	27	14	0.00055685	0.00092611	0.00079909	0.00064023	0.00043648	0.00055347	0.0004588	0.00043438	0.00056811	0.00078816	0.00106163	0.00036892
2023	27	15	0.00056036	0.00093086	0.00097942	0.00073577	0.00043176	0.00053982	0.00048866	0.00044031	0.00071048	0.00078635	0.00111669	0.00036534
2023	27	16	0.00057152	0.00099928	0.0008413	0.00118888	0.00043116	0.00052093	0.00051832	0.00044545	0.00054925	0.00078094	0.00131321	0.00036369
2023	27	17	0.00057336	0.000675	0.00081127	0.00204828	0.00044918	0.00052762	0.00047979	0.00050798	0.00072472	0.00078236	0.00133293	0.00036885
2023	27	18	0.00058027	0.00086559	0.00100735	0.00184253	0.00048702	0.00054952	0.00053182	0.00070097	0.00079174	0.00107475	0.00268476	0.0004121
2023	27	19	0.00062969	0.00146946	0.001135	0.00215268	0.00049549	0.00063029	0.00055346	0.00137514	0.00268486	0.00098671	0.00404206	0.00049485
2023	27	20	0.0008432	0.00300823	0.00274353	0.00330759	0.00072771	0.00071376	0.00055664	0.00455229	0.00080567	0.00087092	0.00477529	0.00048674
2023	27	21	0.00063965	0.00236754	0.00203285	0.00290697	0.00055861	0.00072838	0.00053129	0.00288203	0.00081663	0.0007531	0.00270382	0.00048291
2023	27	22	0.00061875	0.00248489	0.00201927	0.0031383	0.00052051	0.00059087	0.00047565	0.00528313	0.00080814	0.00076238	0.00209656	0.00046877
2023	27	23	0.00062624	0.00240425	0.00180913	0.00312801	0.00048025	0.00055386	0.00045814	0.00075404	0.00227963	0.00077052	0.00110489	0.00042124
2023	27	24	0.00053549	0.00093782	0.0026837	0.00186157	0.00045676	0.00056136	0.0004536	0.00065868	0.00070621	0.00073571	0.00102611	0.00041276
2023	28	1	0.00049743	0.00070191	0.00165902	0.00181018	0.0004588	0.00056695	0.00045086	0.00070741	0.00069934	0.00053411	0.00083354	0.00042436
2023	28	2	0.00048522	0.00055563	0.00081762	0.00081895	0.00044188	0.00053213	0.00043741	0.00058927	0.00063021	0.00054558	0.00082025	0.00040718
2023	28	3	0.00047883	0.00049367	0.00066222	0.00073107	0.00043504	0.00049978	0.000432	0.00051124	0.0005872	0.00054408	0.00081397	0.00038718
2023	28	4	0.00047393	0.00049257	0.00068215	0.00072526	0.00043214	0.00049506	0.00044574	0.00050313	0.00051667	0.00053267	0.00081103	0.00038533
2023	28	5	0.00046104	0.00048394	0.00085056	0.00068211	0.00043204	0.00049682	0.00046792	0.00052242	0.00051477	0.00053196	0.00081162	0.00035912
2023	28	6	0.00046465	0.00048969	0.00082958	0.0005379	0.00043024	0.00053297	0.00047957	0.00055773	0.000533	0.000526	0.00081585	0.0003731
2023	28	7	0.00047773	0.00051314	0.00082254	0.00046442	0.00042003	0.00052807	0.00048362	0.00063709	0.00051482	0.00052347	0.00082443	0.00038648
2023	28	8	0.00050021	0.00052986	0.00065015	0.00042161	0.00040237	0.00049586	0.00046147	0.00068016	0.00046796	0.00049999	0.00085449	0.00039575
2023	28	9	0.00049052	0.00049189	0.0005212	0.00042114	0.00039036	0.00048956	0.00043855	0.00059993	0.00049778	0.00049705	0.00089209	0.00038062
2023	28	10	0.00047459	0.00045158	0.00052046	0.00043736	0.00036928	0.0005194	0.00045083	0.00072045	0.0005134	0.00051137	0.0010462	0.00037861
2023	28	11	0.00046989	0.00047525	0.00079468	0.00042173	0.00035881	0.00056321	0.00044801	0.00109708	0.00051012	0.00050225	0.00090697	0.00037804
2023	28	12	0.00045471	0.00049635	0.00102773	0.00042205	0.00038039	0.00063091	0.0004503	0.00110446	0.00051253	0.00052019	0.00088857	0.00035675
2023	28	13	0.00044727	0.00050072	0.00080204	0.00044406	0.00040983	0.00067065	0.00045679	0.00121583	0.00054065	0.00052614	0.00088724	0.00034754
2023	28	14	0.00044325	0.00050676	0.00073687	0.00045344	0.00041256	0.0006572	0.0004931	0.00073342	0.00061905	0.00052961	0.00090253	0.000379
2023	28	15	0.00044069	0.00053131	0.00072119	0.00047283	0.00041474	0.0006819	0.00049235	0.00673382	0.00066098	0.00053191	0.00095521	0.00038908
2023	28	16	0.00044736	0.00080666	0.00066445	0.00047125	0.00040885	0.00064391	0.00050058	0.0025486	0.00068461	0.00053304	0.00098644	0.00038901
2023	28	17	0.00044943	0.00129495	0.00058273	0.00048167	0.000422	0.00065049	0.00055112	0.00316079	0.00071684	0.00054703	0.00094953	0.0004014
2023	28	18	0.00048973	0.00163529	0.00077315	0.00053714	0.00043399	0.00068036	0.00062385	0.00806221	0.00084639	0.00059322	0.00105304	0.00043181
2023	28	19	0.00049632	0.00179102	0.00080284	0.00067802	0.0004461	0.00073632	0.00058864	0.00673248	0.0024614	0.00083366	0.00121798	0.00051983
2023	28	20	0.00049498	0.00230888	0.00097422	0.0024694	0.00045968	0.00068533	0.00063077	0.005165	0.00086286	0.00070857	0.0013681	0.00049141
2023	28	21	0.0004933	0.00252093	0.00085792	0.00224067	0.0004919	0.00076098	0.00051428	0.00435824	0.00083108	0.00065134	0.00201713	0.00051308
2023	28	22	0.00049734	0.00247999	0.00079838	0.00208046	0.00069897	0.00053981	0.00049035	0.00287334	0.00082314	0.00057514	0.00125342	0.00048908
2023	28	23	0.00049539	0.00181405	0.00053468	0.00179457	0.00049233	0.00052657	0.00048216	0.0035122	0.00076959	0.00053641	0.00093791	0.00046562
2023	28	24	0.00048579	0.00097876	0.00046981	0.00173175	0.00045302	0.00050962	0.00047163	0.00251609	0.00070737	0.00055204	0.00082748	0.00042778
2023	29	1	0.00046578	0	0.00043026	0.0020148	0.00046422	0.00054581	0.00044307	0.0010095	0.00059033	0.0005215	0.00091339	0.00044975
2023	29	2	0.00043548	0	0.00042387	0.00119819	0.00045323	0.0005553	0.00045334	0.00101542	0.00059396	0.00052757	0.00091101	0.00044427
2023	29	3	0.00042378	0	0.00042945	0.00079317	0.00044233	0.000534	0.00043805	0.00100003	0.0005654	0.00051689	0.00087818	0.0004385
2023	29	4	0.00040598	0	0.00043617	0.00094025	0.00042852	0.00055347	0.00043987	0.00079941	0.00056686	0.00051213	0.0008735	0.00042451
2023	29	5	0.00041928	0	0.00043004	0.00054359	0.00042611	0.00055361	0.00042935	0.00072035	0.00054813	0.00051013	0.00089965	0.0004226
2023	29	6	0.00042028	0	0.00043317	0.00051021	0.00041721	0.00054563	0.00042649	0.00074976	0.00055073	0.00050479	0.00091644	0.00043088
2023	29	7	0.00040637	0	0.00044845	0.00045777	0.00041699	0.00053046	0.00042364	0.00068034	0.00055148	0.00048954	0.00093389	0.00044617
2023	29	8	0.00039492	0	0.0004563	0.0004271	0.00042324	0.00053168	0.00041315	0.00059181	0.00051841	0.00044526	0.00102817	0.00046056
2023	29	9	0.0003645	0	0.00043953	0.00039866	0.00043743	0.000515	0.00040898	0.00058883	0.00062195	0.00043712	0.00106198	0.00044576
2023	29	10	0.00036354	0	0.00042023	0.00039801	0.00045998	0.00049025	0.00040652	0.0005515	0.00052301	0.0003542	0.00096082	0.00041949
2023	29	11	0.00036435	0	0.00042976	0.00039051	0.00045882	0.00052447	0.0004102	0.00058965	0.0005242	0.00036624	0.00094545	0.00040268
2023	29	12	0.00036475	0	0.00042063	0.00041005	0.00053834	0.00054686	0.00041286	0.00070742	0.0005271	0.0004226	0.00094936	0.00041736
2023	29	13	0.00037016	0	0.00042354	0.00041165	0.0006084	0.0005939	0.00041303	0.00078861	0.00055093	0.00043796	0.00095174	0.0004277
2023	29	14	0.00036524	0	0.00042235	0.00040615	0.00068815	0.00068675	0.0004134	0.00099545	0.00066447	0.00044653	0.00096182	0.00042938
2023	29	15	0.00036502	0	0.0004332	0.00039993	0.0006628	0.00088941	0.00040696	0.0010401	0.00075027	0.0004473	0.00099872	0.00042954
2023	29	16	0.00036451	0	0.00047239	0.0004012	0.00065627	0.00200223	0.00042056	0.00115964	0.00085527	0.00046765	0.00116515	0.00043357
2023	29	17	0.00037287	0	0.00047513	0.00042123	0.00062469	0.0046803	0.00042117	0.00113501	0.00101582	0.00048659	0.00119951	0.00044624
2023	29	18	0.00044696	0	0.00065781	0.00043527	0.000613	0.00184862	0.00042999	0.00113771	0.00133685	0.00051894	0.00217394	0.00046514
2023	29	19	0.00049631	0	0.0006028	0.00047176	0.00061868	0.00115195	0.00043141	0.00129286	0.00588386	0.00062884	0.00222932	0.00049887
2023	29	20	0.00054845	0	0.00108362	0.00134421	0.0015811	0.00135688	0.00045663	0.00266265	0.00259246	0.00063765	0.0021884	0.00052869
2023	29	21	0.00058429	0	0.00144251	0.00126087	0.00197353	0.00141334	0.00047953	0.00129006	0.00254378	0.00062419	0.00223068	0.00048912
2023	29	22	0.00054576	0	0.00062746	0.0007728	0.00139543	0.00071686	0.00043473	0.00127577	0.0013746	0.00060347	0.00218723	0.00048886
2023	29	23	0.00053431	0	0.00047481	0.00058277	0.00103966	0.00059042	0.00042836	0.00113832	0.00096136	0.00058678	0.00120674	0.00048739
2023	29	24	0.00049925	0	0.00044326	0.00047292	0.0006162	0.00061598	0.00042774	0.00112326	0.00078293	0.00053838	0.00100736	0.00046034
2023	30	1	0.00049591	0	0.00045269	0.00045734	0.00045443	0.00055531	0.00044175	0.00079055	0.0006029	0.00050207	0.0011008	0.00042626
2023	30	2	0.00048997	0	0.0004369	0.00040939	0.00042496	0.0005438	0.00041901	0.00074313	0.00055811	0.00049249	0.00108967	0.00042535
2023	30	3	0.00047304	0	0.0004332	0.0004062	0.0004165	0.00052925	0.00041198	0.00071179	0.00056167	0.00048687	0.00108175	0.00042289
2023	30	4	0.00045718	0	0.0004315	0.00037578	0.0003949	0.00050313	0.000415	0.00064782	0.00054222	0.00047051	0.00107381	0.00041565
2023	30	5	0.00044713	0	0.00043842	0.00036357	0.00038442	0.00048171	0.00040848	0.00061679	0.00054442	0.00046067	0.0010734	0.00041968
2023	30	6	0.00046462	0	0.00044685	0.00036457	0.0003867	0.0004865	0.00039533	0.00062265	0.00054457	0.00048007	0.00109344	0.00043074
2023	30	7	0.00050462	0	0.00044198	0.00033963	0.00039072	0.00049156	0.00037772	0.00060207	0.00053695	0.00049504	0.00110649	0.00043247
2023	30	8	0.00058819	0	0.00043018	0.00032431	0.00037575	0.00045942	0.00037129	0.0005324	0.00068377	0.00049998	0.00113484	0.00043753
2023	30	9	0.00054106	0	0.0004391	0.00032969	0.00037848	0.00043639	0.00035158	0.00050909	0.0005886	0.00050341	0.00113162	0.00043057
2023	30	10	0.00050756	0	0.00043783	0.00033113	0.00039684	0.0004259	0.00035134	0.00053075	0.00060471	0.00050499	0.00111501	0.00041417
2023	30	11	0.00055327	0	0.00041667	0.00033004	0.00045747	0.00044132	0.00035644	0.00052986	0.00056938	0.00050763	0.00111404	0.00041108
2023	30	12	0.00081267	0	0.00041992	0.0003367	0.00043303	0.00047664	0.00038044	0.00068373	0.00074602	0.00050649	0.00111904	0.00040784
2023	30	13	0.00060357	0	0.00042814	0.00033668	0.00043684	0.00048979	0.0003862	0.00061373	0.00079552	0.00050393	0.00112968	0.00040287
2023	30	14	0.00054949	0	0.00046075	0.00033864	0.0004402	0.00050327	0.00037518	0.00072769	0.00085064	0.00050585	0.00123535	0.0004001
2023	30	15	0.00057392	0	0.00046073	0.00034414	0.00044524	0.00047971	0.00040593	0.00083776	0.00084789	0.000527	0.00111484	0.00040337
2023	30	16	0.00067163	0	0.00044956	0.00034345	0.00044835	0.00052505	0.00041631	0.00080334	0.00083478	0.00053147	0.00125401	0.00040792
2023	30	17	0.00061435	0	0.00046645	0.00034859	0.00042732	0.0005343	0.00041983	0.00086305	0.00093839	0.00051642	0.00220026	0.00042197
2023	30	18	0.00077391	0	0.00050177	0.00036326	0.00042719	0.00053451	0.00042964	0.00081655	0.00086844	0.00052459	0.00372177	0.00043586
2023	30	19	0.00103114	0	0.00056667	0.00039926	0.00043184	0.00052861	0.00048959	0.00141128	0.00079315	0.00051346	0.00253362	0.00049518
2023	30	20	0.00152845	0	0.00071842	0.00044819	0.00044025	0.00055518	0.00058785	0.00485401	0.00092112	0.00059769	0.00237977	0.00047301
2023	30	21	0.00214389	0	0.00077465	0.00044642	0.00044732	0.00054306	0.00053769	0.00142579	0.00101283	0.00085321	0.00233607	0.00044228
2023	30	22	0.00253577	0	0.0007234	0.00043118	0.00043528	0.00059476	0.00052125	0.00304645	0.00145724	0.00102288	0.00237673	0.00043909
2023	30	23	0.00178976	0	0.00063167	0.00040885	0.00041237	0.00109037	0.00044753	0.00140281	0.00150232	0.0006197	0.00253692	0.00043199
2023	30	24	0.00079929	0	0.000553	0.00040492	0.00038353	0.00205783	0.00043362	0.00075505	0.00086003	0.00052849	0.00208202	0.00042526
2023	31	1	0.0005238	0	0.0005033	0	0.00040239	0	0.00043976	0.00072656	0	0.00059752	0	0.00039641
2023	31	2	0.00048918	0	0.00045815	0	0.00040428	0	0.00042814	0.00069004	0	0.00058723	0	0.00039078
2023	31	3	0.00048466	0	0.00044837	0	0.00042609	0	0.0004097	0.00068519	0	0.00058063	0	0.00033698
2023	31	4	0.00047897	0	0.00042889	0	0.00041651	0	0.00040554	0.00059729	0	0.00057326	0	0.00033417
2023	31	5	0.00047796	0	0.00044787	0	0.0004208	0	0.00040827	0.0005836	0	0.00057005	0	0.00032487
2023	31	6	0.00048608	0	0.00049131	0	0.00040338	0	0.00040928	0.00059557	0	0.00058093	0	0.00032449
2023	31	7	0.00057685	0	0.00047524	0	0.0003903	0	0.00041394	0.00065195	0	0.00059654	0	0.00032917
2023	31	8	0.00070947	0	0.00045238	0	0.00037868	0	0.00040198	0.00052873	0	0.0005922	0	0.0003343
2023	31	9	0.00050074	0	0.00041761	0	0.00039703	0	0.0004109	0.0005433	0	0.00080234	0	0.00031501
2023	31	10	0.0009016	0	0.00043101	0	0.00042756	0	0.0004227	0.00053353	0	0.0006196	0	0.00031855
2023	31	11	0.00087936	0	0.0004456	0	0.00043192	0	0.0004434	0.00053284	0	0.00074181	0	0.00031886
2023	31	12	0.00091352	0	0.0004823	0	0.00045312	0	0.00047498	0.00066251	0	0.00079539	0	0.00032022
2023	31	13	0.00090474	0	0.00052696	0	0.00049932	0	0.00051189	0.00083754	0	0.0007275	0	0.00032075
2023	31	14	0.00094109	0	0.0005682	0	0.00050236	0	0.00057789	0.00100955	0	0.00096416	0	0.00032293
2023	31	15	0.00093343	0	0.00048673	0	0.00055539	0	0.00104401	0.00088784	0	0.00068761	0	0.00032364
2023	31	16	0.00090473	0	0.0004862	0	0.00052494	0	0.00235602	0.00085673	0	0.00071956	0	0.00032389
2023	31	17	0.00085548	0	0.00060135	0	0.0005205	0	0.00229438	0.00080184	0	0.00075249	0	0.00032193
2023	31	18	0.00095891	0	0.0006126	0	0.0004554	0	0.00114467	0.00083419	0	0.00106123	0	0.00032486
2023	31	19	0.00132385	0	0.00063809	0	0.00046107	0	0.00318721	0.00102403	0	0.00124916	0	0.00039865
2023	31	20	0.00258875	0	0.00102564	0	0.00055675	0	0.00196221	0.00569923	0	0.00112645	0	0.0003949
2023	31	21	0.00290934	0	0.00194758	0	0.00052705	0	0.00638478	0.00520912	0	0.0007312	0	0.00038793
2023	31	22	0.00283076	0	0.00080507	0	0.00047042	0	0.00446678	0.00138395	0	0.00075061	0	0.0003335
2023	31	23	0.00133451	0	0.0006844	0	0.00042071	0	0.00639194	0.00108218	0	0.00071438	0	0.00032428
2023	31	24	0.00089816	0	0.00060566	0	0.00044586	0	0.00232281	0.00079208	0	0.00064612	0	0.00030364
