# Supplementary material for: Agrivoltaics for Rural Development: Energy Security, Crop Diversification, and Sustainability on Mexican Rainfed Maize Farms
Source: Glob Chall. 2026 Jul 23;10(7):e70133. doi: 10.1002/gch2.70133 (PMC13393070; doi:10.1002/gch2.70133)
Supplement: Supplementary file 2 — Supporting file 2: gch270133‐sup‐0002‐Data.zip. [file GCH2-10-e70133-s002.zip › Supplementary Data/Techno-Economic Results.xlsx]

## Sheet: TEA_3_Scenarios
Scenario	Mapped_Unit	lat	long	no_panels	Nominal_Capacity_kWdc	CAPEX_t0_MXN	Annual_OPEX_MXN	Inverter_Replacement_Cost_MXN	NPV_MXN	IRR_percent	DPBP_years	LCOE_MXN_per_MWh	Lifetime_Energy_MWh	Average_CF
baseline_AV_A	Scenario 1	19.3	-98.33	16661	9163.55	1.70208e+08	1.2255e+06	8.91568e+06	3.41859e+07	8.46717	18.5444	837.246	517367	0.214837
baseline_AV_B	Scenario 2	19.3	-98.33	33323	18327.7	3.40427e+08	2.45107e+06	1.78319e+07	6.82151e+07	8.46276	18.5582	837.246	1.03477e+06	0.214837
baseline_AV_C	Scenario 3	19.3	-98.33	49984	27491.2	5.10635e+08	3.67657e+06	2.67476e+07	1.02246e+08	8.46135	18.5627	837.246	1.55213e+06	0.214837

## Sheet: Annual_Energy_kWh
Scenario	Energy_kWh_2023	Energy_kWh_2024	Energy_kWh_2025	Energy_kWh_2026	Energy_kWh_2027	Energy_kWh_2028	Energy_kWh_2029	Energy_kWh_2030	Energy_kWh_2031	Energy_kWh_2032	Energy_kWh_2033	Energy_kWh_2034	Energy_kWh_2035	Energy_kWh_2036	Energy_kWh_2037	Energy_kWh_2038	Energy_kWh_2039	Energy_kWh_2040	Energy_kWh_2041	Energy_kWh_2042	Energy_kWh_2043	Energy_kWh_2044	Energy_kWh_2045	Energy_kWh_2046	Energy_kWh_2047	Energy_kWh_2048	Energy_kWh_2049	Energy_kWh_2050	Energy_kWh_2051	Energy_kWh_2052
baseline_AV_A	1.87469e+07	1.86377e+07	1.85293e+07	1.84214e+07	1.83141e+07	1.82075e+07	1.81014e+07	1.7996e+07	1.78911e+07	1.77869e+07	1.76832e+07	1.75802e+07	1.74777e+07	1.73758e+07	1.72745e+07	1.71737e+07	1.70736e+07	1.6974e+07	1.68749e+07	1.67765e+07	1.66786e+07	1.65812e+07	1.64844e+07	1.63882e+07	1.62925e+07	1.61973e+07	1.61027e+07	1.60087e+07	1.59151e+07	1.58221e+07
baseline_AV_B	3.74948e+07	3.72766e+07	3.70596e+07	3.68439e+07	3.66293e+07	3.6416e+07	3.62039e+07	3.5993e+07	3.57833e+07	3.55748e+07	3.53675e+07	3.51614e+07	3.49564e+07	3.47526e+07	3.455e+07	3.43485e+07	3.41481e+07	3.39489e+07	3.37509e+07	3.35539e+07	3.33581e+07	3.31634e+07	3.29698e+07	3.27773e+07	3.25859e+07	3.23956e+07	3.22064e+07	3.20183e+07	3.18312e+07	3.16452e+07
baseline_AV_C	5.62417e+07	5.59144e+07	5.55889e+07	5.52652e+07	5.49435e+07	5.46235e+07	5.43053e+07	5.3989e+07	5.36745e+07	5.33617e+07	5.30507e+07	5.27415e+07	5.24341e+07	5.21284e+07	5.18244e+07	5.15222e+07	5.12217e+07	5.09229e+07	5.06258e+07	5.03304e+07	5.00367e+07	4.97446e+07	4.94542e+07	4.91655e+07	4.88784e+07	4.8593e+07	4.83092e+07	4.8027e+07	4.77464e+07	4.74674e+07

## Sheet: Annual_Costs_MXN
Scenario	Cost_Year_2022	Cost_Year_2023	Cost_Year_2024	Cost_Year_2025	Cost_Year_2026	Cost_Year_2027	Cost_Year_2028	Cost_Year_2029	Cost_Year_2030	Cost_Year_2031	Cost_Year_2032	Cost_Year_2033	Cost_Year_2034	Cost_Year_2035	Cost_Year_2036	Cost_Year_2037	Cost_Year_2038	Cost_Year_2039	Cost_Year_2040	Cost_Year_2041	Cost_Year_2042	Cost_Year_2043	Cost_Year_2044	Cost_Year_2045	Cost_Year_2046	Cost_Year_2047	Cost_Year_2048	Cost_Year_2049	Cost_Year_2050	Cost_Year_2051	Cost_Year_2052
baseline_AV_A	-1.70208e+08	-1.2255e+06	-1.2255e+06	-1.2255e+06	-1.2255e+06	-1.2255e+06	-1.2255e+06	-1.2255e+06	-1.2255e+06	-1.2255e+06	-1.01412e+07	-1.2255e+06	-1.2255e+06	-1.2255e+06	-1.2255e+06	-1.2255e+06	-1.2255e+06	-1.2255e+06	-1.2255e+06	-1.2255e+06	-1.01412e+07	-1.2255e+06	-1.2255e+06	-1.2255e+06	-1.2255e+06	-1.2255e+06	-1.2255e+06	-1.2255e+06	-1.2255e+06	-1.2255e+06	-1.2255e+06
baseline_AV_B	-3.40427e+08	-2.45107e+06	-2.45107e+06	-2.45107e+06	-2.45107e+06	-2.45107e+06	-2.45107e+06	-2.45107e+06	-2.45107e+06	-2.45107e+06	-2.0283e+07	-2.45107e+06	-2.45107e+06	-2.45107e+06	-2.45107e+06	-2.45107e+06	-2.45107e+06	-2.45107e+06	-2.45107e+06	-2.45107e+06	-2.0283e+07	-2.45107e+06	-2.45107e+06	-2.45107e+06	-2.45107e+06	-2.45107e+06	-2.45107e+06	-2.45107e+06	-2.45107e+06	-2.45107e+06	-2.45107e+06
baseline_AV_C	-5.10635e+08	-3.67657e+06	-3.67657e+06	-3.67657e+06	-3.67657e+06	-3.67657e+06	-3.67657e+06	-3.67657e+06	-3.67657e+06	-3.67657e+06	-3.04241e+07	-3.67657e+06	-3.67657e+06	-3.67657e+06	-3.67657e+06	-3.67657e+06	-3.67657e+06	-3.67657e+06	-3.67657e+06	-3.67657e+06	-3.04241e+07	-3.67657e+06	-3.67657e+06	-3.67657e+06	-3.67657e+06	-3.67657e+06	-3.67657e+06	-3.67657e+06	-3.67657e+06	-3.67657e+06	-3.67657e+06

## Sheet: Annual_Revenues_MXN
Scenario	Revenue_Year_2022	Revenue_Year_2023	Revenue_Year_2024	Revenue_Year_2025	Revenue_Year_2026	Revenue_Year_2027	Revenue_Year_2028	Revenue_Year_2029	Revenue_Year_2030	Revenue_Year_2031	Revenue_Year_2032	Revenue_Year_2033	Revenue_Year_2034	Revenue_Year_2035	Revenue_Year_2036	Revenue_Year_2037	Revenue_Year_2038	Revenue_Year_2039	Revenue_Year_2040	Revenue_Year_2041	Revenue_Year_2042	Revenue_Year_2043	Revenue_Year_2044	Revenue_Year_2045	Revenue_Year_2046	Revenue_Year_2047	Revenue_Year_2048	Revenue_Year_2049	Revenue_Year_2050	Revenue_Year_2051	Revenue_Year_2052
baseline_AV_A	0	1.84691e+07	1.83616e+07	1.82547e+07	1.81484e+07	1.80427e+07	1.79376e+07	1.78331e+07	1.77292e+07	1.76258e+07	1.75231e+07	1.7421e+07	1.73194e+07	1.72184e+07	1.7118e+07	1.70181e+07	1.69189e+07	1.68202e+07	1.6722e+07	1.66244e+07	1.65274e+07	1.64309e+07	1.6335e+07	1.62396e+07	1.61448e+07	1.60505e+07	1.59567e+07	1.58635e+07	1.57708e+07	1.56786e+07	1.5587e+07
baseline_AV_B	0	3.69272e+07	3.67122e+07	3.64983e+07	3.62857e+07	3.60743e+07	3.58641e+07	3.5655e+07	3.54472e+07	3.52406e+07	3.50351e+07	3.48308e+07	3.46277e+07	3.44257e+07	3.42248e+07	3.40252e+07	3.38266e+07	3.36292e+07	3.34329e+07	3.32377e+07	3.30436e+07	3.28507e+07	3.26588e+07	3.2468e+07	3.22784e+07	3.20898e+07	3.19022e+07	3.17158e+07	3.15304e+07	3.13461e+07	3.11628e+07
baseline_AV_C	0	5.53845e+07	5.50619e+07	5.47411e+07	5.44222e+07	5.41051e+07	5.37897e+07	5.34762e+07	5.31645e+07	5.28545e+07	5.25463e+07	5.22399e+07	5.19351e+07	5.16322e+07	5.13309e+07	5.10314e+07	5.07336e+07	5.04374e+07	5.0143e+07	4.98502e+07	4.95591e+07	4.92697e+07	4.89819e+07	4.86958e+07	4.84112e+07	4.81283e+07	4.78471e+07	4.75674e+07	4.72893e+07	4.70128e+07	4.67379e+07

## Sheet: Cashflows
Scenario	Year	UndiscountedCashFlows	DiscountedCashFlows	CumulativeDiscountedCashFlows
baseline_AV_A	2022	-1.70208e+08	-1.70208e+08	-1.70208e+08
baseline_AV_A	2023	1.72436e+07	1.61912e+07	-1.54017e+08
baseline_AV_A	2024	1.71361e+07	1.51082e+07	-1.38909e+08
baseline_AV_A	2025	1.70292e+07	1.40976e+07	-1.24811e+08
baseline_AV_A	2026	1.69229e+07	1.31545e+07	-1.11657e+08
baseline_AV_A	2027	1.68172e+07	1.22745e+07	-9.93823e+07
baseline_AV_A	2028	1.67121e+07	1.14534e+07	-8.79289e+07
baseline_AV_A	2029	1.66076e+07	1.06871e+07	-7.72418e+07
baseline_AV_A	2030	1.65037e+07	9.97202e+06	-6.72698e+07
baseline_AV_A	2031	1.64003e+07	9.30478e+06	-5.7965e+07
baseline_AV_A	2032	7.38192e+06	3.93254e+06	-5.40325e+07
baseline_AV_A	2033	1.61955e+07	8.10116e+06	-4.59313e+07
baseline_AV_A	2034	1.60939e+07	7.55902e+06	-3.83723e+07
baseline_AV_A	2035	1.59929e+07	7.05314e+06	-3.13192e+07
baseline_AV_A	2036	1.58925e+07	6.58108e+06	-2.47381e+07
baseline_AV_A	2037	1.57926e+07	6.1406e+06	-1.85975e+07
baseline_AV_A	2038	1.56934e+07	5.72958e+06	-1.28679e+07
baseline_AV_A	2039	1.55947e+07	5.34605e+06	-7.52188e+06
baseline_AV_A	2040	1.54965e+07	4.98817e+06	-2.53371e+06
baseline_AV_A	2041	1.53989e+07	4.65423e+06	2.12052e+06
baseline_AV_A	2042	6.38623e+06	1.81239e+06	3.93292e+06
baseline_AV_A	2043	1.52054e+07	4.05188e+06	7.9848e+06
baseline_AV_A	2044	1.51095e+07	3.78058e+06	1.17654e+07
baseline_AV_A	2045	1.50141e+07	3.52743e+06	1.52928e+07
baseline_AV_A	2046	1.49193e+07	3.29122e+06	1.8584e+07
baseline_AV_A	2047	1.4825e+07	3.07082e+06	2.16549e+07
baseline_AV_A	2048	1.47312e+07	2.86516e+06	2.452e+07
baseline_AV_A	2049	1.4638e+07	2.67327e+06	2.71933e+07
baseline_AV_A	2050	1.45453e+07	2.49421e+06	2.96875e+07
baseline_AV_A	2051	1.44531e+07	2.32714e+06	3.20146e+07
baseline_AV_A	2052	1.43615e+07	2.17126e+06	3.41859e+07
baseline_AV_B	2022	-3.40427e+08	-3.40427e+08	-3.40427e+08
baseline_AV_B	2023	3.44761e+07	3.2372e+07	-3.08055e+08
baseline_AV_B	2024	3.42611e+07	3.02066e+07	-2.77848e+08
baseline_AV_B	2025	3.40472e+07	2.8186e+07	-2.49662e+08
baseline_AV_B	2026	3.38346e+07	2.63004e+07	-2.23362e+08
baseline_AV_B	2027	3.36232e+07	2.45409e+07	-1.98821e+08
baseline_AV_B	2028	3.3413e+07	2.28991e+07	-1.75922e+08
baseline_AV_B	2029	3.3204e+07	2.1367e+07	-1.54555e+08
baseline_AV_B	2030	3.29961e+07	1.99373e+07	-1.34618e+08
baseline_AV_B	2031	3.27895e+07	1.86032e+07	-1.16014e+08
baseline_AV_B	2032	1.47521e+07	7.85885e+06	-1.08156e+08
baseline_AV_B	2033	3.23797e+07	1.61967e+07	-9.19589e+07
baseline_AV_B	2034	3.21766e+07	1.51128e+07	-7.68461e+07
baseline_AV_B	2035	3.19746e+07	1.41013e+07	-6.27448e+07
baseline_AV_B	2036	3.17738e+07	1.31575e+07	-4.95872e+07
baseline_AV_B	2037	3.15741e+07	1.22768e+07	-3.73104e+07
baseline_AV_B	2038	3.13755e+07	1.14551e+07	-2.58554e+07
baseline_AV_B	2039	3.11781e+07	1.06882e+07	-1.51671e+07
baseline_AV_B	2040	3.09818e+07	9.97273e+06	-5.19438e+06
baseline_AV_B	2041	3.07866e+07	9.30507e+06	4.11069e+06
baseline_AV_B	2042	1.27607e+07	3.62144e+06	7.73213e+06
baseline_AV_B	2043	3.03996e+07	8.10077e+06	1.58329e+07
baseline_AV_B	2044	3.02077e+07	7.55835e+06	2.33912e+07
baseline_AV_B	2045	3.0017e+07	7.05222e+06	3.04435e+07
baseline_AV_B	2046	2.98273e+07	6.57996e+06	3.70234e+07
baseline_AV_B	2047	2.96387e+07	6.1393e+06	4.31627e+07
baseline_AV_B	2048	2.94512e+07	5.72813e+06	4.88909e+07
baseline_AV_B	2049	2.92647e+07	5.34447e+06	5.42353e+07
baseline_AV_B	2050	2.90793e+07	4.98649e+06	5.92218e+07
baseline_AV_B	2051	2.8895e+07	4.65247e+06	6.38743e+07
baseline_AV_B	2052	2.87117e+07	4.34081e+06	6.82151e+07
baseline_AV_C	2022	-5.10635e+08	-5.10635e+08	-5.10635e+08
baseline_AV_C	2023	5.17079e+07	4.8552e+07	-4.62083e+08
baseline_AV_C	2024	5.13853e+07	4.53043e+07	-4.16779e+08
baseline_AV_C	2025	5.10645e+07	4.22737e+07	-3.74505e+08
baseline_AV_C	2026	5.07456e+07	3.94457e+07	-3.3506e+08
baseline_AV_C	2027	5.04285e+07	3.68068e+07	-2.98253e+08
baseline_AV_C	2028	5.01132e+07	3.43443e+07	-2.63908e+08
baseline_AV_C	2029	4.97996e+07	3.20464e+07	-2.31862e+08
baseline_AV_C	2030	4.94879e+07	2.99021e+07	-2.0196e+08
baseline_AV_C	2031	4.91779e+07	2.79013e+07	-1.74059e+08
baseline_AV_C	2032	2.21222e+07	1.17851e+07	-1.62274e+08
baseline_AV_C	2033	4.85633e+07	2.42919e+07	-1.37982e+08
baseline_AV_C	2034	4.82586e+07	2.26662e+07	-1.15315e+08
baseline_AV_C	2035	4.79556e+07	2.11492e+07	-9.41662e+07
baseline_AV_C	2036	4.76544e+07	1.97337e+07	-7.44326e+07
baseline_AV_C	2037	4.73548e+07	1.84128e+07	-5.60198e+07
baseline_AV_C	2038	4.7057e+07	1.71803e+07	-3.88395e+07
baseline_AV_C	2039	4.67609e+07	1.60302e+07	-2.28093e+07
baseline_AV_C	2040	4.64664e+07	1.49571e+07	-7.85219e+06
baseline_AV_C	2041	4.61737e+07	1.39557e+07	6.10352e+06
baseline_AV_C	2042	1.9135e+07	5.43046e+06	1.1534e+07
baseline_AV_C	2043	4.55931e+07	1.21495e+07	2.36835e+07
baseline_AV_C	2044	4.53053e+07	1.1336e+07	3.50194e+07
baseline_AV_C	2045	4.50192e+07	1.05769e+07	4.55963e+07
baseline_AV_C	2046	4.47347e+07	9.86856e+06	5.54648e+07
baseline_AV_C	2047	4.44518e+07	9.20765e+06	6.46725e+07
baseline_AV_C	2048	4.41705e+07	8.59097e+06	7.32635e+07
baseline_AV_C	2049	4.38908e+07	8.01557e+06	8.1279e+07
baseline_AV_C	2050	4.36127e+07	7.47867e+06	8.87577e+07
baseline_AV_C	2051	4.33362e+07	6.9777e+06	9.57354e+07
baseline_AV_C	2052	4.30613e+07	6.51027e+06	1.02246e+08

## Sheet: Sensitivity_Baseline
Scenario	Variable	Perturbation_percent	NPV_MXN	IRR_percent	DPBP_years	LCOE_MXN_per_MWh
baseline_AV_A	CAPEX	-25	7.6738e+07	12.1498	11.447	653.121
baseline_AV_A	CAPEX	-20	6.82276e+07	11.2494	12.614	689.946
baseline_AV_A	CAPEX	-15	5.97171e+07	10.4455	13.8795	726.771
baseline_AV_A	CAPEX	-10	5.12067e+07	9.72176	15.2752	763.596
baseline_AV_A	CAPEX	-5	4.26963e+07	9.06568	16.8151	800.421
baseline_AV_A	CAPEX	0	3.41859e+07	8.46717	18.5444	837.246
baseline_AV_A	CAPEX	5	2.56755e+07	7.91812	21.139	874.07
baseline_AV_A	CAPEX	10	1.71651e+07	7.41191	23.525	910.895
baseline_AV_A	CAPEX	15	8.65464e+06	6.94309	26.3783	947.72
baseline_AV_A	CAPEX	20	144221	6.50713	29.9336	984.545
baseline_AV_A	CAPEX	25	-8.3662e+06	6.10022		1021.37
baseline_AV_A	OPEX	-25	3.81867e+07	8.68856	17.8698	819.934
baseline_AV_A	OPEX	-20	3.73866e+07	8.6444	17.9954	823.396
baseline_AV_A	OPEX	-15	3.65864e+07	8.60019	18.1308	826.858
baseline_AV_A	OPEX	-10	3.57862e+07	8.55591	18.2676	830.321
baseline_AV_A	OPEX	-5	3.49861e+07	8.51157	18.4054	833.783
baseline_AV_A	OPEX	0	3.41859e+07	8.46717	18.5444	837.246
baseline_AV_A	OPEX	5	3.33857e+07	8.4227	18.6845	840.708
baseline_AV_A	OPEX	10	3.25856e+07	8.37816	18.8257	844.17
baseline_AV_A	OPEX	15	3.17854e+07	8.33356	18.968	847.633
baseline_AV_A	OPEX	20	3.09852e+07	8.2889	19.2929	851.095
baseline_AV_A	OPEX	25	3.0185e+07	8.24416	19.6771	854.557
baseline_AV_A	DiscountRate	-25	7.20035e+07	8.46717	15.2694	722.738
baseline_AV_A	DiscountRate	-20	6.35781e+07	8.46717	15.7911	745.01
baseline_AV_A	DiscountRate	-15	5.56134e+07	8.46717	16.3692	767.608
baseline_AV_A	DiscountRate	-10	4.80785e+07	8.46717	17.0026	790.521
baseline_AV_A	DiscountRate	-5	4.09448e+07	8.46717	17.7275	813.737
baseline_AV_A	DiscountRate	0	3.41859e+07	8.46717	18.5444	837.246
baseline_AV_A	DiscountRate	5	2.77774e+07	8.46717	20.0693	861.036
baseline_AV_A	DiscountRate	10	2.16968e+07	8.46717	21.2225	885.097
baseline_AV_A	DiscountRate	15	1.5923e+07	8.46717	22.6115	909.419
baseline_AV_A	DiscountRate	20	1.04367e+07	8.46717	24.339	933.991
baseline_AV_A	DiscountRate	25	5.21977e+06	8.46717	26.6009	958.802
baseline_AV_A	EnergyPrice	-25	-1.65057e+06	6.40168		837.246
baseline_AV_A	EnergyPrice	-20	5.51672e+06	6.8261	27.2419	837.246
baseline_AV_A	EnergyPrice	-15	1.2684e+07	7.24433	24.4792	837.246
baseline_AV_A	EnergyPrice	-10	1.98513e+07	7.65693	22.3165	837.246
baseline_AV_A	EnergyPrice	-5	2.70186e+07	8.06439	20.563	837.246
baseline_AV_A	EnergyPrice	0	3.41859e+07	8.46717	18.5444	837.246
baseline_AV_A	EnergyPrice	5	4.13532e+07	8.86564	17.3608	837.246
baseline_AV_A	EnergyPrice	10	4.85205e+07	9.26018	16.3343	837.246
baseline_AV_A	EnergyPrice	15	5.56878e+07	9.65109	15.4343	837.246
baseline_AV_A	EnergyPrice	20	6.28551e+07	10.0387	14.6353	837.246
baseline_AV_A	EnergyPrice	25	7.00224e+07	10.4232	13.916	837.246
baseline_AV_A	CEL	-25	1.31621e+07	7.27202	24.3178	837.246
baseline_AV_A	CEL	-20	1.73668e+07	7.51452	23.0046	837.246
baseline_AV_A	CEL	-15	2.15716e+07	7.75519	21.8602	837.246
baseline_AV_A	CEL	-10	2.57764e+07	7.99413	20.8398	837.246
baseline_AV_A	CEL	-5	2.99811e+07	8.23143	19.807	837.246
baseline_AV_A	CEL	0	3.41859e+07	8.46717	18.5444	837.246
baseline_AV_A	CEL	5	3.83907e+07	8.70143	17.8257	837.246
baseline_AV_A	CEL	10	4.25954e+07	8.93429	17.1696	837.246
baseline_AV_A	CEL	15	4.68002e+07	9.16581	16.5691	837.246
baseline_AV_A	CEL	20	5.10049e+07	9.39606	16.0017	837.246
baseline_AV_A	CEL	25	5.52097e+07	9.6251	15.4913	837.246
baseline_AV_A	IrrigationEnergyValue	-25	3.41268e+07	8.46389	18.5547	837.246
baseline_AV_A	IrrigationEnergyValue	-20	3.41386e+07	8.46454	18.5526	837.246
baseline_AV_A	IrrigationEnergyValue	-15	3.41504e+07	8.4652	18.5506	837.246
baseline_AV_A	IrrigationEnergyValue	-10	3.41622e+07	8.46586	18.5485	837.246
baseline_AV_A	IrrigationEnergyValue	-5	3.41741e+07	8.46651	18.5464	837.246
baseline_AV_A	IrrigationEnergyValue	0	3.41859e+07	8.46717	18.5444	837.246
baseline_AV_A	IrrigationEnergyValue	5	3.41977e+07	8.46782	18.5423	837.246
baseline_AV_A	IrrigationEnergyValue	10	3.42095e+07	8.46848	18.5403	837.246
baseline_AV_A	IrrigationEnergyValue	15	3.42214e+07	8.46914	18.5382	837.246
baseline_AV_A	IrrigationEnergyValue	20	3.42332e+07	8.46979	18.5361	837.246
baseline_AV_A	IrrigationEnergyValue	25	3.4245e+07	8.47045	18.5341	837.246
baseline_AV_A	GridExportCurtailment	0	3.41859e+07	8.46717	18.5444	837.246
baseline_AV_A	GridExportCurtailment	2.5	3.2122e+07	8.34632	18.9603	845.119
baseline_AV_A	GridExportCurtailment	5	3.00581e+07	8.22574	19.9935	853.143
baseline_AV_A	GridExportCurtailment	7.5	2.79941e+07	8.10541	20.4884	861.32
baseline_AV_A	GridExportCurtailment	10	2.59302e+07	7.98534	20.9848	869.655
baseline_AV_A	GridExportCurtailment	12.5	2.38663e+07	7.86554	21.5199	878.154
baseline_AV_A	GridExportCurtailment	15	2.18024e+07	7.74601	22.0654	886.82
baseline_AV_A	GridExportCurtailment	17.5	1.97385e+07	7.62674	22.6491	895.659
baseline_AV_A	GridExportCurtailment	20	1.76745e+07	7.50774	23.254	904.675
baseline_AV_A	GridExportCurtailment	22.5	1.56106e+07	7.38902	23.8878	913.875
baseline_AV_A	GridExportCurtailment	25	1.35467e+07	7.27057	24.562	923.265
baseline_AV_B	CAPEX	-25	1.53322e+08	12.1444	11.4534	653.121
baseline_AV_B	CAPEX	-20	1.363e+08	11.2443	12.6213	689.946
baseline_AV_B	CAPEX	-15	1.19279e+08	10.4405	13.8878	726.771
baseline_AV_B	CAPEX	-10	1.02258e+08	9.71702	15.2853	763.596
baseline_AV_B	CAPEX	-5	8.52364e+07	9.06111	16.8265	800.421
baseline_AV_B	CAPEX	0	6.82151e+07	8.46276	18.5582	837.246
baseline_AV_B	CAPEX	5	5.11938e+07	7.91385	21.1572	874.07
baseline_AV_B	CAPEX	10	3.41724e+07	7.40777	23.547	910.895
baseline_AV_B	CAPEX	15	1.71511e+07	6.93906	26.4066	947.72
baseline_AV_B	CAPEX	20	129715	6.50321	29.9701	984.545
baseline_AV_B	CAPEX	25	-1.68916e+07	6.09639		1021.37
baseline_AV_B	OPEX	-25	7.6217e+07	8.68418	17.8822	819.934
baseline_AV_B	OPEX	-20	7.46167e+07	8.64002	18.0085	823.396
baseline_AV_B	OPEX	-15	7.30163e+07	8.5958	18.1443	826.858
baseline_AV_B	OPEX	-10	7.14159e+07	8.55152	18.2812	830.321
baseline_AV_B	OPEX	-5	6.98155e+07	8.50717	18.4192	833.783
baseline_AV_B	OPEX	0	6.82151e+07	8.46276	18.5582	837.246
baseline_AV_B	OPEX	5	6.66147e+07	8.41828	18.6984	840.708
baseline_AV_B	OPEX	10	6.50143e+07	8.37374	18.8397	844.17
baseline_AV_B	OPEX	15	6.34139e+07	8.32914	18.9822	847.633
baseline_AV_B	OPEX	20	6.18135e+07	8.28446	19.3307	851.095
baseline_AV_B	OPEX	25	6.02132e+07	8.23972	19.7156	854.557
baseline_AV_B	DiscountRate	-25	1.43822e+08	8.46276	15.2782	722.738
baseline_AV_B	DiscountRate	-20	1.26977e+08	8.46276	15.8003	745.01
baseline_AV_B	DiscountRate	-15	1.11054e+08	8.46276	16.3795	767.608
baseline_AV_B	DiscountRate	-10	9.59898e+07	8.46276	17.0142	790.521
baseline_AV_B	DiscountRate	-5	8.17278e+07	8.46276	17.7398	813.737
baseline_AV_B	DiscountRate	0	6.82151e+07	8.46276	18.5582	837.246
baseline_AV_B	DiscountRate	5	5.5403e+07	8.46276	20.0865	861.036
baseline_AV_B	DiscountRate	10	4.32463e+07	8.46276	21.2423	885.097
baseline_AV_B	DiscountRate	15	3.17031e+07	8.46276	22.6343	909.419
baseline_AV_B	DiscountRate	20	2.07346e+07	8.46276	24.3679	933.991
baseline_AV_B	DiscountRate	25	1.03046e+07	8.46276	26.6377	958.802
baseline_AV_B	EnergyPrice	-25	-3.47063e+06	6.39662		837.246
baseline_AV_B	EnergyPrice	-20	1.08665e+07	6.82119	27.2794	837.246
baseline_AV_B	EnergyPrice	-15	2.52037e+07	7.23955	24.5069	837.246
baseline_AV_B	EnergyPrice	-10	3.95408e+07	7.65228	22.3385	837.246
baseline_AV_B	EnergyPrice	-5	5.3878e+07	8.05987	20.5805	837.246
baseline_AV_B	EnergyPrice	0	6.82151e+07	8.46276	18.5582	837.246
baseline_AV_B	EnergyPrice	5	8.25522e+07	8.86135	17.3727	837.246
baseline_AV_B	EnergyPrice	10	9.68894e+07	9.25598	16.3446	837.246
baseline_AV_B	EnergyPrice	15	1.11227e+08	9.647	15.4432	837.246
baseline_AV_B	EnergyPrice	20	1.25564e+08	10.0347	14.6429	837.246
baseline_AV_B	EnergyPrice	25	1.39901e+08	10.4193	13.9226	837.246
baseline_AV_B	CEL	-25	2.61662e+07	7.26744	24.3443	837.246
baseline_AV_B	CEL	-20	3.4576e+07	7.50997	23.0282	837.246
baseline_AV_B	CEL	-15	4.29858e+07	7.75068	21.8799	837.246
baseline_AV_B	CEL	-10	5.13955e+07	7.98965	20.8573	837.246
baseline_AV_B	CEL	-5	5.98053e+07	8.22699	19.8457	837.246
baseline_AV_B	CEL	0	6.82151e+07	8.46276	18.5582	837.246
baseline_AV_B	CEL	5	7.66249e+07	8.69705	17.8381	837.246
baseline_AV_B	CEL	10	8.50347e+07	8.92994	17.1815	837.246
baseline_AV_B	CEL	15	9.34444e+07	9.16149	16.5798	837.246
baseline_AV_B	CEL	20	1.01854e+08	9.39177	16.012	837.246
baseline_AV_B	CEL	25	1.10264e+08	9.62083	15.5005	837.246
baseline_AV_B	IrrigationEnergyValue	-25	6.81472e+07	8.46088	18.5642	837.246
baseline_AV_B	IrrigationEnergyValue	-20	6.81608e+07	8.46125	18.563	837.246
baseline_AV_B	IrrigationEnergyValue	-15	6.81744e+07	8.46163	18.5618	837.246
baseline_AV_B	IrrigationEnergyValue	-10	6.8188e+07	8.46201	18.5606	837.246
baseline_AV_B	IrrigationEnergyValue	-5	6.82015e+07	8.46238	18.5594	837.246
baseline_AV_B	IrrigationEnergyValue	0	6.82151e+07	8.46276	18.5582	837.246
baseline_AV_B	IrrigationEnergyValue	5	6.82287e+07	8.46314	18.557	837.246
baseline_AV_B	IrrigationEnergyValue	10	6.82423e+07	8.46351	18.5559	837.246
baseline_AV_B	IrrigationEnergyValue	15	6.82558e+07	8.46389	18.5547	837.246
baseline_AV_B	IrrigationEnergyValue	20	6.82694e+07	8.46427	18.5535	837.246
baseline_AV_B	IrrigationEnergyValue	25	6.8283e+07	8.46465	18.5523	837.246
baseline_AV_B	GridExportCurtailment	0	6.82151e+07	8.46276	18.5582	837.246
baseline_AV_B	GridExportCurtailment	2.5	6.10149e+07	8.25745	19.6328	850.941
baseline_AV_B	GridExportCurtailment	5	5.38147e+07	8.05175	20.6556	865.092
baseline_AV_B	GridExportCurtailment	7.5	4.66144e+07	7.84564	21.5306	879.722
baseline_AV_B	GridExportCurtailment	10	3.94142e+07	7.63911	22.4877	894.855
baseline_AV_B	GridExportCurtailment	12.5	3.2214e+07	7.43213	23.541	910.518
baseline_AV_B	GridExportCurtailment	15	2.50138e+07	7.22468	24.7063	926.739
baseline_AV_B	GridExportCurtailment	17.5	1.78135e+07	7.01674	26.0006	943.548
baseline_AV_B	GridExportCurtailment	20	1.06133e+07	6.80828	27.4725	960.979
baseline_AV_B	GridExportCurtailment	22.5	3.41309e+06	6.59927	29.1313	979.065
baseline_AV_B	GridExportCurtailment	25	-3.78714e+06	6.38969		997.846
baseline_AV_C	CAPEX	-25	2.29904e+08	12.1426	11.4554	653.121
baseline_AV_C	CAPEX	-20	2.04373e+08	11.2426	12.6236	689.946
baseline_AV_C	CAPEX	-15	1.78841e+08	10.4389	13.8904	726.771
baseline_AV_C	CAPEX	-10	1.53309e+08	9.7155	15.2885	763.596
baseline_AV_C	CAPEX	-5	1.27777e+08	9.05966	16.8302	800.421
baseline_AV_C	CAPEX	0	1.02246e+08	8.46135	18.5627	837.246
baseline_AV_C	CAPEX	5	7.67139e+07	7.91249	21.163	874.07
baseline_AV_C	CAPEX	10	5.11821e+07	7.40645	23.554	910.895
baseline_AV_C	CAPEX	15	2.56504e+07	6.93778	26.4157	947.72
baseline_AV_C	CAPEX	20	118600	6.50195	29.9818	984.545
baseline_AV_C	CAPEX	25	-2.54132e+07	6.09517		1021.37
baseline_AV_C	OPEX	-25	1.14248e+08	8.68278	17.8861	819.934
baseline_AV_C	OPEX	-20	1.11848e+08	8.63862	18.0128	823.396
baseline_AV_C	OPEX	-15	1.09447e+08	8.5944	18.1486	826.858
baseline_AV_C	OPEX	-10	1.07047e+08	8.55012	18.2855	830.321
baseline_AV_C	OPEX	-5	1.04646e+08	8.50577	18.4235	833.783
baseline_AV_C	OPEX	0	1.02246e+08	8.46135	18.5627	837.246
baseline_AV_C	OPEX	5	9.98451e+07	8.41688	18.7029	840.708
baseline_AV_C	OPEX	10	9.74445e+07	8.37233	18.8442	844.17
baseline_AV_C	OPEX	15	9.5044e+07	8.32772	18.9867	847.633
baseline_AV_C	OPEX	20	9.26434e+07	8.28305	19.3428	851.095
baseline_AV_C	OPEX	25	9.02429e+07	8.2383	19.728	854.557
baseline_AV_C	DiscountRate	-25	2.1564e+08	8.46135	15.281	722.738
baseline_AV_C	DiscountRate	-20	1.90377e+08	8.46135	15.8032	745.01
baseline_AV_C	DiscountRate	-15	1.66495e+08	8.46135	16.3828	767.608
baseline_AV_C	DiscountRate	-10	1.43902e+08	8.46135	17.0179	790.521
baseline_AV_C	DiscountRate	-5	1.22512e+08	8.46135	17.7437	813.737
baseline_AV_C	DiscountRate	0	1.02246e+08	8.46135	18.5627	837.246
baseline_AV_C	DiscountRate	5	8.30302e+07	8.46135	20.092	861.036
baseline_AV_C	DiscountRate	10	6.47978e+07	8.46135	21.2486	885.097
baseline_AV_C	DiscountRate	15	4.74854e+07	8.46135	22.6416	909.419
baseline_AV_C	DiscountRate	20	3.10348e+07	8.46135	24.3771	933.991
baseline_AV_C	DiscountRate	25	1.5392e+07	8.46135	26.6495	958.802
baseline_AV_C	EnergyPrice	-25	-5.28696e+06	6.39501		837.246
baseline_AV_C	EnergyPrice	-20	1.62196e+07	6.81962	27.2914	837.246
baseline_AV_C	EnergyPrice	-15	3.77261e+07	7.23803	24.5158	837.246
baseline_AV_C	EnergyPrice	-10	5.92326e+07	7.6508	22.3456	837.246
baseline_AV_C	EnergyPrice	-5	8.07391e+07	8.05843	20.5862	837.246
baseline_AV_C	EnergyPrice	0	1.02246e+08	8.46135	18.5627	837.246
baseline_AV_C	EnergyPrice	5	1.23752e+08	8.85997	17.3765	837.246
baseline_AV_C	EnergyPrice	10	1.45259e+08	9.25465	16.3478	837.246
baseline_AV_C	EnergyPrice	15	1.66765e+08	9.64569	15.446	837.246
baseline_AV_C	EnergyPrice	20	1.88272e+08	10.0334	14.6454	837.246
baseline_AV_C	EnergyPrice	25	2.09778e+08	10.418	13.9247	837.246
baseline_AV_C	CEL	-25	3.9173e+07	7.26598	24.3527	837.246
baseline_AV_C	CEL	-20	5.17875e+07	7.50852	23.0358	837.246
baseline_AV_C	CEL	-15	6.4402e+07	7.74924	21.8862	837.246
baseline_AV_C	CEL	-10	7.70166e+07	7.98823	20.8629	837.246
baseline_AV_C	CEL	-5	8.96311e+07	8.22557	19.858	837.246
baseline_AV_C	CEL	0	1.02246e+08	8.46135	18.5627	837.246
baseline_AV_C	CEL	5	1.1486e+08	8.69566	17.8421	837.246
baseline_AV_C	CEL	10	1.27475e+08	8.92855	17.1853	837.246
baseline_AV_C	CEL	15	1.40089e+08	9.16011	16.5832	837.246
baseline_AV_C	CEL	20	1.52704e+08	9.3904	16.0153	837.246
baseline_AV_C	CEL	25	1.65318e+08	9.61947	15.5035	837.246
baseline_AV_C	IrrigationEnergyValue	-25	1.02168e+08	8.45991	18.5672	837.246
baseline_AV_C	IrrigationEnergyValue	-20	1.02183e+08	8.4602	18.5663	837.246
baseline_AV_C	IrrigationEnergyValue	-15	1.02199e+08	8.46049	18.5654	837.246
baseline_AV_C	IrrigationEnergyValue	-10	1.02215e+08	8.46078	18.5645	837.246
baseline_AV_C	IrrigationEnergyValue	-5	1.0223e+08	8.46107	18.5636	837.246
baseline_AV_C	IrrigationEnergyValue	0	1.02246e+08	8.46135	18.5627	837.246
baseline_AV_C	IrrigationEnergyValue	5	1.02261e+08	8.46164	18.5617	837.246
baseline_AV_C	IrrigationEnergyValue	10	1.02277e+08	8.46193	18.5608	837.246
baseline_AV_C	IrrigationEnergyValue	15	1.02292e+08	8.46222	18.5599	837.246
baseline_AV_C	IrrigationEnergyValue	20	1.02308e+08	8.4625	18.559	837.246
baseline_AV_C	IrrigationEnergyValue	25	1.02323e+08	8.46279	18.5581	837.246
baseline_AV_C	GridExportCurtailment	0	1.02246e+08	8.46135	18.5627	837.246
baseline_AV_C	GridExportCurtailment	2.5	8.95758e+07	8.22196	19.9287	853.287
baseline_AV_C	GridExportCurtailment	5	7.69059e+07	7.98165	20.9209	869.956
baseline_AV_C	GridExportCurtailment	7.5	6.42361e+07	7.74036	21.9728	887.289
baseline_AV_C	GridExportCurtailment	10	5.15662e+07	7.49804	23.1557	905.327
baseline_AV_C	GridExportCurtailment	12.5	3.88964e+07	7.25464	24.492	924.113
baseline_AV_C	GridExportCurtailment	15	2.62265e+07	7.0101	26.0053	943.695
baseline_AV_C	GridExportCurtailment	17.5	1.35567e+07	6.76436	27.7724	964.125
baseline_AV_C	GridExportCurtailment	20	886795	6.51734	29.845	985.46
baseline_AV_C	GridExportCurtailment	22.5	-1.17831e+07	6.26898		1007.76
baseline_AV_C	GridExportCurtailment	25	-2.44529e+07	6.0192		1031.09

## Sheet: MC_Statistics
	NPV_MXN								IRR_percent								DPBP_years								LCOE_MXN_per_MWh
	count	mean	std	min	5%	50%	95%	max	count	mean	std	min	5%	50%	95%	max	count	mean	std	min	5%	50%	95%	max	count	mean	std	min	5%	50%	95%	max
Scenario
baseline_AV_A	10000	5.67138e+07	3.57115e+07	-5.03156e+07	-482789	5.57941e+07	1.17731e+08	1.7689e+08	10000	9.84204	2.2105	3.50896	6.34543	9.74098	13.6411	16.893	9482	15.4259	4.66737	6.7861	8.99526	14.5136	25.0017	29.9669	10000	746.61	98.9486	489.972	595.897	739.79	922.878	1087.98
baseline_AV_B	10000	9.78837e+07	7.24675e+07	-1.36543e+08	-1.70081e+07	9.5461e+07	2.21199e+08	3.60475e+08	10000	9.34393	2.22658	2.95295	5.82868	9.26909	13.2038	17.9847	9147	16.1572	4.88603	6.34849	10.0229	15.1251	25.8867	29.99	10000	773.067	108.483	511.286	611.983	763.752	965.608	1218.81
baseline_AV_C	10000	1.36177e+08	1.09368e+08	-2.21941e+08	-3.84172e+07	1.33001e+08	3.25121e+08	5.18671e+08	10000	9.13848	2.26666	2.32801	5.58696	9.02838	13.1076	16.892	8952	16.4661	4.98966	6.76589	10.005	15.4065	26.5292	29.9333	10000	787.463	113.838	488.409	615.984	777.789	989.528	1264.06

## Sheet: MC_Success_Rates
Scenario	NPV_positive	IRR_above_discount
baseline_AV_A	0.9482	0.9482
baseline_AV_B	0.9147	0.9147
baseline_AV_C	0.8952	0.8952

## Sheet: MC_Full_Data
Scenario	Simulation	CAPEX_per_kW_MXN	Inverter_per_kW_MXN	OPEX_per_kW_year_MXN	Discount_Rate	CEL_MXN_per_MWh	Energy_Price_Multiplier	Irrigation_Energy_Value_MXN_per_Wh	Grid_Export_Curtailment_Rate	NPV_MXN	IRR_percent	DPBP_years	LCOE_MXN_per_MWh
baseline_AV_A	1	18905.5	1346.33	99.8805	0.074698	337.019	1.13756	0.00250577	0.147553	1.4442e+07	8.34313	23.4994	972.538
baseline_AV_A	2	15377.2	1935.38	162.408	0.0671267	314.643	1.01904	0.00327103	0.203514	2.4571e+07	8.43555	20.5013	832.608
baseline_AV_A	3	14179.9	1243.15	129.778	0.066367	280.389	0.804834	0.00208509	0.0545395	1.99801e+07	8.17011	20.8653	691.342
baseline_AV_A	4	15456.1	1825.39	84.9814	0.0682207	307.189	1.1886	0.0021062	0.130576	5.82305e+07	10.8224	13.8242	773.242
baseline_AV_A	5	17759.9	1463.92	142.799	0.055217	296.087	1.09598	0.00345578	0.233171	3.5238e+07	7.457	20.2423	829.345
baseline_AV_A	6	16214.5	1668.15	113.243	0.0557056	357.663	0.853465	0.00264409	0.0841811	4.15607e+07	8.1143	17.3191	720.203
baseline_AV_A	7	16194.7	989.71	118.753	0.0461381	332.476	1.09942	0.00213639	0.184065	9.33569e+07	9.61043	13.1776	663.811
baseline_AV_A	8	16965.7	1316.07	155.326	0.0614734	302.326	1.12587	0.00287786	0.222986	3.57168e+07	8.28717	18.3797	841.913
baseline_AV_A	9	15564.7	1250.1	106.062	0.0701981	328.857	1.15144	0.00280739	0.0525311	6.13932e+07	11.2664	13.2364	759.417
baseline_AV_A	10	13658.9	1839.87	80.8972	0.0698474	418.283	1.01885	0.00223744	0.118535	7.41318e+07	12.7412	11.3793	700.062
baseline_AV_A	11	15657.3	1105.65	119.564	0.0529356	425.926	1.02006	0.00238633	0.199026	8.88159e+07	10.4682	12.6809	696.502
baseline_AV_A	12	12285.2	1523.47	217.686	0.0499516	321.284	1.01487	0.00340773	0.16057	8.62968e+07	11.2792	11.48	615.562
baseline_AV_A	13	15240.8	870.454	159.152	0.0689594	301.647	0.839757	0.00226694	0.107481	1.16173e+07	7.73829	23.8414	769.807
baseline_AV_A	14	15210.8	719.941	195.303	0.0746475	426.851	1.10822	0.00219788	0.144891	5.6602e+07	11.534	13.3996	831.98
baseline_AV_A	15	13181.3	1675.93	147.079	0.0529045	305.801	1.24805	0.00228539	0.207289	1.07312e+08	12.6013	10.4093	641.017
baseline_AV_A	16	14829.3	1733.46	133.598	0.0614761	345.451	0.770476	0.00269269	0.0772201	2.59091e+07	7.98356	20.2435	713.599
baseline_AV_A	17	15534.9	674.277	168.187	0.0475977	324.296	1.1361	0.00260643	0.237291	8.98251e+07	9.77203	13.1228	679.818
baseline_AV_A	18	12269.5	1869.07	162.796	0.0746917	378.211	0.85543	0.00259746	0.153533	3.7908e+07	10.9485	14.4954	719.705
baseline_AV_A	19	13407.3	1386.97	131.509	0.0693759	337.024	0.938665	0.00270463	0.225891	3.90682e+07	10.0417	15.5621	729.607
baseline_AV_A	20	16417.1	1515.35	122.179	0.0581533	426.519	1.13525	0.00228974	0.0041024	1.01559e+08	11.8313	11.31	721.266
baseline_AV_A	21	19472.6	1642.32	150.637	0.0506574	351.724	0.973841	0.00238172	0.209619	2.39534e+07	6.24967	23.3474	862.358
baseline_AV_A	22	17831.5	1892.65	96.7567	0.065962	313.762	0.997396	0.00259726	0.0683421	1.9487e+07	7.78992	22.4552	846.692
baseline_AV_A	23	12849.7	1177.33	82.0871	0.0564239	399.927	0.780292	0.0025347	0.0416322	8.17361e+07	11.7056	11.3465	556.421
baseline_AV_A	24	15484.8	1022.43	92.5801	0.0533603	399.326	1.21214	0.00344958	0.128469	1.23744e+08	12.537	10.2877	656.59
baseline_AV_A	25	14446.1	2087.61	149.991	0.0615128	309.809	0.950787	0.00251415	0.0921874	4.11371e+07	9.10683	16.0282	723.49
baseline_AV_A	26	14802.9	1030.34	112.511	0.0670397	452.752	1.19987	0.00324274	0.0149558	1.13513e+08	14.5181	8.84904	694.281
baseline_AV_A	27	17504.6	1880.35	132.546	0.0568288	317.641	1.12892	0.00336726	0.188317	4.57933e+07	8.26408	17.2912	825.747
baseline_AV_A	28	14363	1281.43	111.018	0.0614125	329.29	1.10533	0.0030693	0.00567559	8.75636e+07	12.2151	11.1273	649.953
baseline_AV_A	29	15420.2	1662.1	174.711	0.0465318	446.347	1.13861	0.00298772	0.143231	1.2578e+08	11.6651	10.795	684.275
baseline_AV_A	30	16502.6	1708.26	131.348	0.0660972	408.192	0.873676	0.00274172	0.224342	2.02602e+07	7.92215	22.0705	856.503
baseline_AV_A	31	15110	1438.99	193.803	0.0741731	273.303	1.04059	0.003404	0.245086	7.60883e+06	7.98989	25.4915	883.135
baseline_AV_A	32	14787.6	1558.3	174.995	0.0509866	305.089	0.860407	0.00211566	0.107705	4.24441e+07	7.83841	17.0664	675.542
baseline_AV_A	33	16156.4	1049.49	128.384	0.0626015	389.556	1.19486	0.00303233	0.0892915	8.74693e+07	11.6519	11.9105	750.831
baseline_AV_A	34	12872.5	1414.92	80.2083	0.0633784	432.584	0.833912	0.00266573	0.132546	7.41033e+07	12.1019	11.5578	620.197
baseline_AV_A	35	15341.1	1236.82	87.5444	0.0655157	348.414	0.795402	0.00328955	0.0826828	2.77946e+07	8.48756	18.6163	718.93
baseline_AV_A	36	18316.2	1594.83	143.82	0.0478236	420.571	0.816423	0.00346072	0.214809	3.46621e+07	6.54577	21.2731	794.742
baseline_AV_A	37	15081.1	1126.47	198.656	0.0566811	427.904	1.01765	0.00290788	0.0908117	8.47739e+07	11.0344	12.1723	712.885
baseline_AV_A	38	15068.8	1309.45	156.96	0.0603718	279.374	0.997531	0.00263819	0.0783462	4.35079e+07	8.97783	16.1617	714.931
baseline_AV_A	39	18080	900.496	153.741	0.0685336	343.345	1.06138	0.00227834	0.120806	2.39662e+07	8.29481	20.9718	891.338
baseline_AV_A	40	17022.7	1527.99	93.7641	0.0525862	412.591	1.15167	0.00234714	0.0621168	1.07986e+08	11.1159	11.7317	708.588
baseline_AV_A	41	14948.3	999.11	155.248	0.0517479	438.001	0.879654	0.00211446	0.183251	7.72443e+07	9.88582	13.3793	674.57
baseline_AV_A	42	15453.4	1341.8	127.757	0.0680095	321.684	1.17976	0.00269122	0.0159805	6.90356e+07	11.5401	12.5583	744.981
baseline_AV_A	43	13254.9	1809.81	156.666	0.0518253	330.922	1.02508	0.00347104	0.035428	9.44596e+07	11.7728	11.0166	607.655
baseline_AV_A	44	17106.2	1292.76	156.604	0.0603153	438.16	0.801291	0.00261282	0.0822573	3.34892e+07	8.04676	18.6311	794.329
baseline_AV_A	45	13570.3	1759.67	135.258	0.0501291	292.47	1.18472	0.00256835	0.0566784	1.13066e+08	12.4925	10.2369	601.822
baseline_AV_A	46	16502.5	1362.25	122.13	0.0701895	371.614	0.957572	0.00270314	0.207293	2.14207e+07	8.44021	21.2537	862.872
baseline_AV_A	47	18648.3	1100.28	93.3833	0.0572665	277.334	1.14138	0.00309843	0.202455	3.70476e+07	7.69012	19.5096	828.995
baseline_AV_A	48	17001	1969.76	167.825	0.0513369	301.618	1.13756	0.00213909	0.215394	5.19917e+07	8.0116	16.8557	799.219
baseline_AV_A	49	16233.2	1870.97	147.65	0.0508018	276.087	1.07441	0.00290169	0.206466	4.87689e+07	7.90212	16.9958	749.533
baseline_AV_A	50	16733.2	1984.17	204.336	0.0706334	339.934	1.23489	0.002332	0.104506	4.24335e+07	9.85907	16.0088	906.008
baseline_AV_A	51	19875.2	983.205	208.567	0.0673335	409.544	0.850646	0.00339133	0.127166	-1.15978e+07	6.08053		993.501
baseline_AV_A	52	18963.4	1482.27	170.845	0.0503135	445.382	1.09853	0.00242475	0.0668153	8.58561e+07	9.22516	14.1581	802.193
baseline_AV_A	53	12742.1	1110.3	201.079	0.0569462	392.318	1.01082	0.00252589	0.121178	9.29386e+07	12.5442	10.5488	634.179
baseline_AV_A	54	13029.7	1503.92	95.1571	0.0659281	373.54	1.02283	0.00318087	0.106329	8.0335e+07	12.8897	10.8736	644.9
baseline_AV_A	55	19300.5	1625.45	193.383	0.0586306	297.331	0.908268	0.002973	0.245299	-2.07923e+07	4.71797		956.822
baseline_AV_A	56	14020.2	995.105	105.832	0.0578426	329.519	1.11186	0.00346153	0.0147436	1.02168e+08	12.7384	10.3132	607.579
baseline_AV_A	57	13372.4	1680.32	143.931	0.0565233	437.177	0.931993	0.00325792	0.200689	8.26671e+07	11.4749	11.8143	664.801
baseline_AV_A	58	15001.8	682.961	128.21	0.0759272	425.857	0.894389	0.00241242	0.234718	3.04642e+07	9.8512	17.4238	822.818
baseline_AV_A	59	12892.8	1593.87	165.024	0.0679453	405.115	1.22063	0.00307664	0.150569	9.79598e+07	14.5472	8.75077	702.679
baseline_AV_A	60	17778.9	1454.22	174.187	0.0545645	416.517	0.824824	0.0030949	0.0865633	3.33006e+07	7.31518	20.3608	796.484
baseline_AV_A	61	18798.3	1707.28	140.12	0.0652474	405.857	0.965684	0.00310774	0.0374933	2.70335e+07	8.08074	20.8478	887.417
baseline_AV_A	62	13741.2	1140.77	89.4391	0.0591239	351.164	0.937559	0.00226073	0.180951	6.77825e+07	10.6854	13.0007	639.452
baseline_AV_A	63	12787.7	1448.15	155.464	0.0726525	335.866	1.06184	0.00342544	0.121548	5.96939e+07	12.3357	12.0589	705.251
baseline_AV_A	64	17621.7	1702.45	160.196	0.0544023	412.503	0.998259	0.00232132	0.0911062	6.02408e+07	8.75363	15.6464	791.947
baseline_AV_A	65	13929.2	936.648	91.6062	0.0758169	303.489	1.16926	0.00296515	0.0325403	6.81231e+07	13.0025	11.3789	698.737
baseline_AV_A	66	11979.8	855.554	162.978	0.0510988	358.16	0.768725	0.00277845	0.159615	7.09277e+07	10.459	12.4709	555.865
baseline_AV_A	67	16682	1313.65	90.8156	0.0689249	309.078	0.957197	0.00220754	0.117843	1.95439e+07	8.18035	21.7753	812.776
baseline_AV_A	68	17762.9	885.276	145.905	0.0550917	427.003	0.798448	0.00312157	0.115325	3.70807e+07	7.55883	18.9254	773.212
baseline_AV_A	69	14375.1	1879.94	162.027	0.070837	396.86	0.793843	0.00252484	0.0565504	2.71134e+07	9.20371	17.6215	763.669
baseline_AV_A	70	13578.8	1826.99	164.418	0.0728099	441.221	0.845715	0.0021226	0.121119	4.26347e+07	10.7708	14.5171	758.906
baseline_AV_A	71	12677.5	1092.7	105.848	0.0577153	282.816	1.2281	0.00224431	0.0914914	1.13081e+08	14.1011	8.66858	576.734
baseline_AV_A	72	15342.9	1524.49	131.968	0.0519997	279.181	0.829461	0.00298203	0.244263	2.01985e+07	6.47383	23.0069	713.293
baseline_AV_A	73	18275.1	1185.07	97.1624	0.0616463	279.007	0.802355	0.00325632	0.00551528	-3.14371e+06	5.97777		791.096
baseline_AV_A	74	12369.9	2017.3	217.476	0.0641575	434.626	1.13239	0.00233411	0.105566	1.00204e+08	14.5468	8.39656	691.587
baseline_AV_A	75	15496.5	913.13	163.968	0.0561861	359.342	0.896856	0.00336559	0.105254	5.21956e+07	8.89668	15.6762	703.393
baseline_AV_A	76	16499	1102.25	149.794	0.0632002	422.938	0.91722	0.00251466	0.115487	4.59851e+07	9.19146	16.2626	789.729
baseline_AV_A	77	12664	1062.2	189.395	0.0623737	424.77	1.13159	0.00217448	0.189028	1.01788e+08	13.9646	9.16272	668.534
baseline_AV_A	78	18411.7	1612.58	162.184	0.0682689	344.111	0.791506	0.00344249	0.199252	-2.56053e+07	5.2349		961.77
baseline_AV_A	79	19277.9	841.096	138.381	0.0746324	427.372	1.0488	0.00216459	0.0774122	2.31955e+07	8.83231	20.8578	965.956
baseline_AV_A	80	13043.4	1023.95	108.393	0.0593557	329.483	0.770458	0.00242486	0.206958	4.16998e+07	9.0918	15.8998	625.625
baseline_AV_A	81	14788.1	1208.16	126.269	0.0507527	281.81	1.22273	0.00280105	0.234844	9.26644e+07	10.6443	12.2927	667.257
baseline_AV_A	82	13189.4	1407.93	161.003	0.0635932	380.678	1.06667	0.00252736	0.161966	7.90911e+07	12.3362	11.32	686.028
baseline_AV_A	83	14258.5	776.466	146.879	0.0480867	320.606	0.856828	0.002389	0.179229	6.21135e+07	8.71189	14.8904	614.513
baseline_AV_A	84	18298.1	1393.4	151.668	0.0461242	441.287	0.919519	0.00227063	0.13353	6.95917e+07	8.0339	15.8706	755.215
baseline_AV_A	85	16042	1195.22	188.933	0.0475346	308.085	0.759914	0.00238542	0.0662274	2.64633e+07	6.32373	21.7283	683.364
baseline_AV_A	86	20216.6	1260.72	203.945	0.0754542	389.434	1.24064	0.00331318	0.081987	1.93686e+07	8.65051	22.1224	1065.48
baseline_AV_A	87	15627.5	1455.37	133.027	0.0700558	333.924	1.00298	0.00211358	0.104826	3.37286e+07	9.37276	17.138	798.171
baseline_AV_A	88	17076.4	1420.28	203.189	0.059145	295.483	0.883997	0.00325458	0.235395	-3.87598e+06	5.67701		864.546
baseline_AV_A	89	19162.3	1372.26	135.241	0.0667616	436.332	0.989834	0.00235116	0.0637724	3.16121e+07	8.45969	19.2163	909.18
baseline_AV_A	90	16100.8	1279.09	210.454	0.0658151	442.849	0.926556	0.00230895	0.124864	4.08392e+07	9.2579	16.5935	832.735
baseline_AV_A	91	13714.7	1602.91	124.035	0.0564259	311.613	0.897331	0.00267018	0.0746849	5.83008e+07	9.80176	13.9827	632.454
baseline_AV_A	92	18096.2	1166.29	86.8936	0.0694521	391.899	1.23412	0.00208774	0.222846	5.12004e+07	9.93989	15.8198	908.357
baseline_AV_A	93	12090.6	1620.08	193.178	0.0732787	330.828	0.932118	0.00288668	0.184882	3.77196e+07	10.7779	14.6384	721.569
baseline_AV_A	94	16833	1560.36	108.095	0.0479826	331.155	1.07415	0.00320753	0.0323157	8.88763e+07	9.59099	13.2944	674.03
baseline_AV_A	95	14041.9	1685.51	68.6438	0.0659011	313.662	0.76447	0.0031338	0.22858	1.63991e+07	7.8412	22.4442	712.635
baseline_AV_A	96	16556.9	1562.83	130.879	0.0612848	425.111	1.06422	0.0023464	0.0201238	7.84881e+07	10.9123	12.7645	756.774
baseline_AV_A	97	16346.7	1540.77	130.493	0.0722863	282.763	0.858	0.00228677	0.0839292	-4.715e+06	6.89315		839.17
baseline_AV_A	98	13194.1	1071.41	97.1085	0.0742954	389.134	1.03497	0.00301395	0.0679244	7.37837e+07	13.5155	10.733	674.12
baseline_AV_A	99	17143	1037.97	183.755	0.0712844	389.476	1.01379	0.00249905	0.153974	2.39667e+07	8.67241	20.5042	903.725
baseline_AV_A	100	20259.7	1397.26	232.447	0.0482641	274.889	0.773737	0.00311235	0.00707135	-2.40038e+07	3.60926		843.242
baseline_AV_A	101	15601.5	1158.45	74.1035	0.0589458	418.71	1.00673	0.00293225	0.0186498	9.32377e+07	11.714	11.4893	662.566
baseline_AV_A	102	14321	1625.37	190.052	0.0518232	380.327	1.11422	0.00249268	0.237871	8.89362e+07	10.7831	12.2687	708.499
baseline_AV_A	103	14099	675.432	166.569	0.0535508	442.459	0.926762	0.00290894	0.102883	9.79029e+07	11.6926	11.083	628.738
baseline_AV_A	104	14020.1	1026.31	113.764	0.0481924	350.335	1.16911	0.00229369	0.0751953	1.35065e+08	13.1152	8.94346	574.531
baseline_AV_A	105	14713.2	1224.3	105.798	0.058384	289.004	1.14433	0.00294472	0.121217	7.82618e+07	10.9779	12.4627	670.133
baseline_AV_A	106	18251.2	1721.45	200.296	0.0539624	303.709	0.996739	0.00326029	0.0315348	2.75367e+07	6.91227	21.663	815.985
baseline_AV_A	107	12838.3	1448.79	138.593	0.0466136	355.626	1.13694	0.00229752	0.222859	1.23794e+08	12.7465	9.41884	586.038
baseline_AV_A	108	14621.8	1254.21	124.047	0.0725381	274.845	1.15892	0.00268596	0.230257	3.91364e+07	10.1642	15.8554	797.801
baseline_AV_A	109	15326.5	1101.07	175.671	0.0487027	339.479	0.827608	0.00213431	0.154664	4.60305e+07	7.64894	17.2156	677.446
baseline_AV_A	110	19351.4	908.879	207.042	0.0695284	331.029	0.87786	0.00347469	0.206032	-2.82851e+07	5.27789		1017.58
baseline_AV_A	111	16953.7	798.562	112.094	0.0735146	302.708	1.07611	0.00211029	0.132085	2.33768e+07	8.89566	20.281	856.706
baseline_AV_A	112	14950.2	1429.89	95.1933	0.0697197	313.193	1.12967	0.00333239	0.157474	5.30706e+07	10.7596	14.1404	761.217
baseline_AV_A	113	14098.6	1290.03	182.787	0.0701194	450.351	1.02478	0.00309952	0.205194	6.18195e+07	11.6273	12.8325	784.432
baseline_AV_A	114	16933.9	1841.25	196.028	0.0558226	311.73	0.945543	0.00253435	0.0157161	3.06374e+07	7.42313	20.4386	778.013
baseline_AV_A	115	16165.3	993.48	105.269	0.0644176	321.863	0.841585	0.00341544	0.0503505	2.45835e+07	8.06252	20.4923	737.787
baseline_AV_A	116	16386.6	1402.95	184.113	0.054809	325.83	1.15899	0.00332386	0.0643605	7.58535e+07	9.91591	13.5736	744.274
baseline_AV_A	117	20449.4	995.622	182.319	0.0646555	447.605	1.0699	0.0027748	0.242142	1.85077e+07	7.41695	23.5843	1027.34
baseline_AV_A	118	14350.3	1512.02	199.647	0.0490741	371.33	1.18888	0.00283267	0.126596	1.16286e+08	12.0348	10.5807	665.842
baseline_AV_A	119	16053.1	1627.41	191.202	0.0667998	410.127	1.07892	0.00250549	0.158942	4.95419e+07	9.9325	15.2832	850.008
baseline_AV_A	120	14012.5	1357.12	152.629	0.0663892	341.66	1.10054	0.00312883	0.198999	6.0435e+07	11.072	13.2552	741.314
baseline_AV_A	121	14884.1	1727.54	106.695	0.052772	274.906	1.1184	0.00209578	0.097246	7.97592e+07	10.2939	12.8692	655.608
baseline_AV_A	122	14596.5	1283.11	159.694	0.0514311	377.477	1.01259	0.00312494	0.0341586	9.76482e+07	11.2748	11.4205	635.92
baseline_AV_A	123	19996.8	1078.06	145.846	0.0583953	351.685	0.896384	0.00269542	0.181334	-565815	5.81017		912.833
baseline_AV_A	124	19004.3	1651.05	164.066	0.0715047	369.456	0.993653	0.00209382	0.136402	-785520	7.10324		991.795
baseline_AV_A	125	17479.9	1995.11	113.316	0.0477721	366.688	0.863228	0.00288445	0.21688	3.65285e+07	6.725	20.8364	762.46
baseline_AV_A	126	12690	1729.29	107.054	0.0506729	294.131	1.16544	0.00320661	0.184358	1.09178e+08	12.6658	10.2269	585.212
baseline_AV_A	127	13629.8	1550.97	166.468	0.0501468	306.687	1.14589	0.00216035	0.0637324	1.06645e+08	12.0473	10.6104	614.993
baseline_AV_A	128	15607.7	1013.16	116.663	0.0524445	444.426	1.16623	0.00336137	0.111116	1.28087e+08	12.5914	10.1613	663.907
baseline_AV_A	129	17562.3	1092.3	179.203	0.0640318	322.942	0.911177	0.00256836	0.172208	3.689e+06	6.62878	28.1271	873.828
baseline_AV_A	130	16344.2	1525.12	125.058	0.050139	286.377	0.888093	0.0023874	0.213966	2.84346e+07	6.66778	21.571	726.128
baseline_AV_A	131	17314.1	1662.36	153.724	0.0589	400.351	1.00051	0.00314148	0.00984768	5.87995e+07	9.3237	15.1079	782.269
baseline_AV_A	132	12414	1533.39	150.395	0.0621508	299.384	1.2308	0.00249643	0.0385682	1.05328e+08	14.5775	8.38544	614.976
baseline_AV_A	133	15695.8	1365.16	120.939	0.0460053	318.042	0.995141	0.00228288	0.111429	8.00151e+07	9.12095	13.8625	642.85
baseline_AV_A	134	18243.1	1617.06	192.286	0.0613995	354.213	0.96833	0.00212627	0.0346581	2.24759e+07	7.44529	22.0664	860.964
baseline_AV_A	135	17524.5	1599.89	142.473	0.0493937	440.788	0.993973	0.00344526	0.136598	7.92467e+07	9.07133	14.3904	754.165
baseline_AV_A	136	16286.3	1172.37	180.498	0.0555365	397.383	1.02001	0.00259867	0.23171	5.81823e+07	8.95354	15.5988	784.236
baseline_AV_A	137	15721.1	1219.86	184.706	0.0634402	426.533	0.770118	0.0027932	0.139961	2.58967e+07	8.07354	20.3316	790.022
baseline_AV_A	138	15092.4	1089.88	142.582	0.0491937	429.582	0.950937	0.00226781	0.131525	9.7244e+07	10.6431	12.0343	647.803
baseline_AV_A	139	17947.6	1332.77	118.782	0.0676996	375.636	1.06424	0.00312546	0.239424	2.49708e+07	8.25714	21.1182	917.747
baseline_AV_A	140	17509	1348.84	161.42	0.0638133	423.258	1.09945	0.00227529	0.185205	5.11048e+07	9.37402	16.0231	873.534
baseline_AV_A	141	12831.9	1419.07	118.263	0.0620357	297.49	1.10407	0.00224837	0.177275	7.60256e+07	12.0348	11.5629	643.54
baseline_AV_A	142	12818.6	1327.13	138.882	0.0509338	399.882	1.12713	0.00262153	0.0126702	1.44586e+08	15.0555	7.6877	557.809
baseline_AV_A	143	17275.6	1650.35	118.208	0.0692868	399.732	0.939638	0.00306522	0.231659	1.5818e+07	7.93108	23.2973	907.844
baseline_AV_A	144	16849.9	1069.02	136.609	0.0624678	416.605	1.17192	0.0022621	0.15502	7.67163e+07	10.7792	13.1805	802.949
baseline_AV_A	145	12670.4	1027.8	124.195	0.0731231	291.634	0.845113	0.00212773	0.219272	2.34343e+07	9.35629	18.0766	698.867
baseline_AV_A	146	17328.1	1326.11	210.408	0.0704908	413.387	0.866616	0.00254934	0.00700623	1.59989e+07	8.09441	22.674	878.646
baseline_AV_A	147	13871.1	1868.14	157.119	0.0599311	296.769	1.21813	0.00270007	0.134336	8.22076e+07	11.8037	11.6646	699.64
baseline_AV_A	148	15338	1173.55	147.31	0.0667336	445.689	1.12834	0.00331294	0.0102176	9.30573e+07	12.9424	10.7238	735.636
baseline_AV_A	149	15142.9	1045.16	111.16	0.0730719	357.275	1.11233	0.00221694	0.0141099	6.45719e+07	11.9857	12.4309	744.213
baseline_AV_A	150	12511.4	1244.36	192.61	0.0632514	304.47	1.09446	0.00281242	0.228361	6.48601e+07	11.4663	12.3978	685.777
baseline_AV_A	151	17259.9	1443.91	146.027	0.0465074	411.997	0.955177	0.00334267	0.0293257	8.67842e+07	9.17706	13.7452	694.27
baseline_AV_A	152	14542.3	1607.48	173.341	0.0718339	309.69	1.11974	0.00263567	0.0599738	4.87915e+07	10.8887	14.0887	774.86
baseline_AV_A	153	16294.3	1608.81	100.665	0.0727146	299.956	1.12543	0.0024736	0.149649	3.08744e+07	9.38446	17.7645	847.955
baseline_AV_A	154	17895.3	1821.89	192.708	0.0668128	439.912	0.957831	0.00267069	0.0592791	2.98833e+07	8.50179	18.7878	900.927
baseline_AV_A	155	14460.9	1572.05	188.291	0.0546635	328.926	0.981017	0.00312172	0.238511	5.00425e+07	8.76524	15.8293	728.125
baseline_AV_A	156	12709.6	1013.89	124.6	0.0663259	399.092	1.13876	0.00272533	0.083527	1.06038e+08	14.9924	8.48403	627.461
baseline_AV_A	157	15488.7	1250.75	216.938	0.0694414	423.627	0.81521	0.00269364	0.0877741	2.35159e+07	8.6203	20.1231	821.049
baseline_AV_A	158	12360	1616.4	166.562	0.0553298	422.921	0.754179	0.00247619	0.202507	6.2317e+07	10.3071	13.2299	629.89
baseline_AV_A	159	14797.8	1204.42	160.852	0.0705638	298.718	0.956143	0.00293784	0.187993	1.96619e+07	8.51835	21.0237	798.06
baseline_AV_A	160	13677.7	1831.65	195.999	0.0593776	322.446	1.18934	0.00269998	0.0478359	9.03481e+07	12.4279	10.8723	685.972
baseline_AV_A	161	12596	1041.9	140.182	0.0733215	358.076	1.05354	0.00303314	0.00987479	7.71043e+07	13.9757	10.1626	649.523
baseline_AV_A	162	13857.4	669.442	117.266	0.0467913	442.928	1.13731	0.00327344	0.221808	1.47295e+08	13.4196	8.85345	582.224
baseline_AV_A	163	19849.8	1696.28	133.473	0.074946	325.817	1.00617	0.00260783	0.22549	-2.47589e+07	6.0181		1082.5
baseline_AV_A	164	16941.2	1769.45	137.104	0.0684236	344.501	0.900317	0.0031037	0.0747393	1.26756e+07	7.67773	24.0844	846.391
baseline_AV_A	165	17277.9	1177.04	123.81	0.0548592	439.32	1.20137	0.00240526	0.185244	9.95229e+07	10.8179	12.376	772.046
baseline_AV_A	166	17510.2	1470.12	155.597	0.0692556	429.913	0.755459	0.00318674	0.120206	1.81553e+06	7.04219	28.9395	892.056
baseline_AV_A	167	17714	1515.96	108.151	0.0722925	294.202	1.07311	0.00210934	0.182771	8.07172e+06	7.74434	25.8647	922.371
baseline_AV_A	168	15156.1	1278.64	142.995	0.0626909	443.792	0.934518	0.00318817	0.147424	6.32049e+07	10.4699	13.712	743.446
baseline_AV_A	169	16806.5	839.177	120.2	0.0607585	396.735	0.93264	0.00290714	0.249915	3.87511e+07	8.37887	18.0613	801.931
baseline_AV_A	170	16576.3	1538.73	91.1218	0.0693906	361.951	1.12306	0.00247424	0.00659784	6.06592e+07	10.9011	13.7049	784.724
baseline_AV_A	171	16401.5	1125.41	215.897	0.0713956	394.931	1.19462	0.00265784	0.214976	4.4925e+07	10.0895	15.8088	914.325
baseline_AV_A	172	16822	1850.03	87.5457	0.0644645	423.175	1.1253	0.00296614	0.192478	6.39554e+07	10.3362	14.2321	828.065
baseline_AV_A	173	13929.8	1287.39	113.806	0.0679462	403.728	1.13816	0.00246988	0.0696798	9.27761e+07	13.6694	10.1699	686.93
baseline_AV_A	174	15051.6	1716.42	168.863	0.0573522	401.133	1.1223	0.00277432	0.216665	7.94329e+07	10.7641	12.7861	755.815
baseline_AV_A	175	13962.2	1264.5	214.015	0.0726774	361.011	1.11393	0.00294409	0.00705261	6.49237e+07	12.3771	11.8691	749.44
baseline_AV_A	176	17303.6	1563.31	145.333	0.054164	437.584	0.766555	0.00306565	0.159143	3.15782e+07	7.20914	20.7574	785.891
baseline_AV_A	177	15183.7	1412.34	127.78	0.0460768	431.795	1.0244	0.00293483	0.00106669	1.30434e+08	12.0575	10.2576	606.751
baseline_AV_A	178	14489.6	1286.54	195.468	0.0532091	300.096	1.01789	0.00277621	0.0640595	6.76459e+07	9.74642	13.6516	668.104
baseline_AV_A	179	14488.8	1322.51	127.397	0.056577	366.239	1.14724	0.00316256	0.0506948	1.06612e+08	12.608	10.4284	648.625
baseline_AV_A	180	13305.5	1626.62	172.405	0.0750325	389.31	1.24271	0.00311276	0.232434	7.11198e+07	13.2866	11.2425	792.136
baseline_AV_A	181	15523.7	1296.07	159.264	0.0685302	328.059	0.796712	0.00240334	0.246842	-2.83759e+06	6.65049		839.303
baseline_AV_A	182	16722.9	1695.83	128.145	0.0490843	430.803	1.02986	0.00346734	0.180585	8.73122e+07	9.60393	13.5519	731.409
baseline_AV_A	183	16796.2	1123.55	166.977	0.062078	314.588	1.05657	0.00248613	0.047081	4.39559e+07	8.91418	16.6295	783.423
baseline_AV_A	184	15012.5	1432.26	170.315	0.0732638	409.716	0.933684	0.00232776	0.0060343	4.45355e+07	10.6614	14.665	780.371
baseline_AV_A	185	17724.3	1858.99	145.832	0.0536288	377.617	1.08911	0.00223664	0.115467	6.47921e+07	8.8682	15.3234	795.295
baseline_AV_A	186	16036.9	1748.68	165.93	0.0733492	366.294	1.24543	0.00313649	0.0575207	6.06653e+07	11.5337	13.2104	849.504
baseline_AV_A	187	14133.9	1225.51	151.647	0.0462897	367.671	0.84134	0.00264676	0.0351307	8.46192e+07	9.94859	12.6053	586.987
baseline_AV_A	188	18828.3	1865.77	111.597	0.0718006	338.864	1.01967	0.00283094	0.0122391	1.1448e+07	7.87949	24.6304	919.296
baseline_AV_A	189	14082.4	1409.48	151.941	0.0643025	420.81	0.909085	0.00230339	0.00586776	7.08757e+07	11.6248	12.0816	680.376
baseline_AV_A	190	15922.6	616.637	178.29	0.0517839	433.606	1.16848	0.00235152	0.234116	1.06445e+08	11.0908	11.7402	724.117
baseline_AV_A	191	16139.2	1312.89	179.394	0.0585555	290.69	0.763984	0.00239239	0.116676	-441049	5.82675		768.225
baseline_AV_A	192	16637.8	1755.43	158.816	0.0595623	388.252	1.10221	0.00260172	0.12212	6.39879e+07	9.79129	14.4544	800.005
baseline_AV_A	193	13349.1	1052.04	128.023	0.0634324	437.633	0.862665	0.00337128	0.229614	6.37222e+07	11.0813	12.9253	679.437
baseline_AV_A	194	15060.1	1849.85	142.625	0.0669807	293.752	0.822884	0.00279652	0.140585	4.87541e+06	7.05748	27.1841	783.699
baseline_AV_A	195	17465.2	808.2	147.542	0.0665756	346.238	0.790608	0.0027608	0.0882636	1.08743e+06	6.72618	29.3646	833.421
baseline_AV_A	196	13684.3	1172.98	170.955	0.0629101	391.906	0.887412	0.00220051	0.0702842	6.16404e+07	10.87	13.0209	675.635
baseline_AV_A	197	15630.5	1308.49	86.3484	0.0736629	441.223	0.959781	0.00312365	0.0324162	5.62423e+07	11.3612	13.4951	769.872
baseline_AV_A	198	13742.1	1446.53	75.3727	0.0617339	277.874	1.0463	0.00235316	0.205612	5.87399e+07	10.4257	13.7498	663.888
baseline_AV_A	199	19731.4	1308.4	142.083	0.0649629	423.282	1.08398	0.00238434	0.0973343	3.69364e+07	8.4786	18.565	931.81
baseline_AV_A	200	12508.9	1371.12	137.331	0.051077	303.57	0.850622	0.00227037	0.0853567	6.98628e+07	10.264	12.7197	563.237
baseline_AV_A	201	15475.5	865.94	113.533	0.0536152	454.54	0.921356	0.00324585	0.105823	9.25944e+07	10.882	12.0766	658.13
baseline_AV_A	202	14637.6	1776.58	220.314	0.0548284	304.141	1.21761	0.00253893	0.023183	9.13721e+07	11.4393	11.5507	701.729
baseline_AV_A	203	16259.5	1403.54	153.155	0.059114	354.771	0.9154	0.00267719	0.170995	3.30043e+07	7.96224	18.6559	781.709
baseline_AV_A	204	14302.4	1481.67	127.327	0.0631914	300.033	0.90844	0.00293963	0.0549493	4.15262e+07	9.35227	15.7891	684.984
baseline_AV_A	205	16861.2	1250.61	110.937	0.0648153	416.746	1.19681	0.00229557	0.120001	7.96946e+07	11.2887	12.6637	801.091
baseline_AV_A	206	15863.2	1294.52	190.405	0.0697329	298.561	1.1937	0.00230229	0.221132	3.45795e+07	9.31712	17.3877	871.609
baseline_AV_A	207	16211	1540.23	174.795	0.0665675	365.958	0.783583	0.00251584	0.131738	4.29272e+06	6.94901	27.6125	834.152
baseline_AV_A	208	15483.6	1419.21	141.437	0.0630692	436.173	0.854411	0.0028936	0.125677	4.75155e+07	9.46525	15.6194	756.829
baseline_AV_A	209	13424.6	763.119	178.592	0.0500583	448.508	1.10653	0.00314172	0.229262	1.27611e+08	13.1122	9.37665	624.658
baseline_AV_A	210	14955.6	1473.45	152.876	0.0634384	425.577	1.05533	0.00307392	0.166607	7.16808e+07	11.164	12.7699	757.7
baseline_AV_A	211	15061.4	1437.28	144.019	0.0736586	441.82	1.07608	0.00296088	0.0386033	6.89864e+07	12.4134	11.9563	781.12
baseline_AV_A	212	14383.8	1059.57	199.67	0.0505196	272.943	0.836356	0.00345889	0.222709	2.75183e+07	6.86265	20.8604	683.83
baseline_AV_A	213	15315.6	1299.74	169.045	0.0741682	427.866	0.960105	0.0032934	0.00349	4.88172e+07	11.0046	14.1394	793.355
baseline_AV_A	214	15516.3	1405.99	182.614	0.0578997	391.691	1.04358	0.00258801	0.231767	5.99049e+07	9.52478	14.8285	779.189
baseline_AV_A	215	16795.7	1324.06	126.435	0.0463438	362.796	0.910208	0.00298481	0.0745826	6.98866e+07	8.39396	15.1246	674.479
baseline_AV_A	216	12497.1	1096.18	196.709	0.0664262	440.022	0.806634	0.00284596	0.104427	6.05327e+07	11.6547	12.3093	665.793
baseline_AV_A	217	18288.4	1120.96	181.951	0.0482605	438.444	1.21297	0.00284995	0.233255	9.81277e+07	9.54261	13.5663	806.926
baseline_AV_A	218	12684.1	1192.78	119.825	0.0627085	443.427	0.908779	0.00227518	0.237013	7.78604e+07	12.2546	11.3875	649.388
baseline_AV_A	219	16147.6	1017.62	111.307	0.0746213	312.755	1.15975	0.00276443	0.188936	3.53969e+07	9.89681	16.902	854.229
baseline_AV_A	220	20890	1620.81	139.596	0.0712415	414.101	0.799821	0.00298046	0.196475	-3.46341e+07	5.18253		1085.18
baseline_AV_A	221	16257.9	1337.69	132.042	0.0592398	446.256	0.760095	0.00269615	0.16349	3.543e+07	8.12196	18.2275	766.243
baseline_AV_A	222	13949.1	1462.06	110.275	0.0680548	396.903	0.867845	0.00287461	0.136534	4.82719e+07	10.4776	14.4019	710.562
baseline_AV_A	223	17813.2	1276.73	146.743	0.0684709	279.746	0.993728	0.00312006	0.178644	-2.03492e+06	6.71994		908.946
baseline_AV_A	224	16326.6	1517.78	95.8442	0.0619844	287.561	0.997326	0.00295202	0.0343665	4.0257e+07	8.76722	16.9224	736.463
baseline_AV_A	225	14326.2	1559.16	175.13	0.0665115	415.968	1.1197	0.00322084	0.0402012	8.60037e+07	12.8726	10.8626	728.55
baseline_AV_A	226	15416.3	1177.74	81.018	0.0692888	403.868	1.05359	0.00336509	0.138495	6.36809e+07	11.285	13.1809	756.838
baseline_AV_A	227	13816.3	1524.44	195.43	0.0692389	310.04	0.931207	0.00234312	0.151796	2.61412e+07	8.99322	18.0023	764.876
baseline_AV_A	228	13827.6	1428.88	96.8077	0.0632753	366.903	0.85414	0.00222284	0.165083	4.90262e+07	9.94627	14.7382	676.911
baseline_AV_A	229	19240.3	1185.36	153.793	0.0480885	419.85	1.16421	0.00299917	0.214753	8.30063e+07	8.66116	15.0303	820.539
baseline_AV_A	230	12611.6	1534.97	147.601	0.0628955	434.977	0.885808	0.00299702	0.103495	7.8521e+07	12.5209	11.0439	640.574
baseline_AV_A	231	18466.6	1297.1	118.29	0.0733624	444.005	0.866871	0.00236767	0.229103	477573	7.36564	29.7198	982.297
baseline_AV_A	232	15447	1198.95	142.422	0.0580603	310.18	0.817986	0.0023805	0.162835	2.16185e+07	7.22452	21.8668	727.172
baseline_AV_A	233	16471.8	1980.51	150.97	0.0652565	389.407	1.192	0.00210114	0.248732	5.31596e+07	9.85283	15.3086	878.536
baseline_AV_A	234	18489	1005.38	147.867	0.0526185	280.555	1.15121	0.00347447	0.222395	4.30926e+07	7.47362	18.6846	820.451
baseline_AV_A	235	17600.2	958.897	93.3173	0.0659606	344.249	1.23114	0.00211653	0.11978	6.33177e+07	10.318	14.3719	820.591
baseline_AV_A	236	15957.6	979.26	101.713	0.0478103	414.912	1.24344	0.00263664	0.165826	1.40241e+08	12.2643	10.2105	651.773
baseline_AV_A	237	18649	1728.3	156.28	0.0561265	276.496	0.786905	0.00346121	0.0791414	-1.74072e+07	4.61766		837.27
baseline_AV_A	238	12127.5	788.139	188.608	0.0638758	307.834	1.05462	0.00273768	0.170151	7.13173e+07	12.2133	11.4053	639.159
baseline_AV_A	239	13708	1521.86	151.263	0.0475175	411.975	0.867669	0.00215123	0.0837388	9.50461e+07	10.892	11.6384	599.52
baseline_AV_A	240	15938.3	770.276	89.6996	0.0636483	400.825	1.17703	0.0033333	0.0242601	1.001e+08	12.6392	10.7719	701.238
baseline_AV_A	241	15374	1544.33	124.998	0.0518163	356.791	0.901026	0.00305504	0.130874	6.02406e+07	8.86551	15.0782	679.694
baseline_AV_A	242	15736.6	955.569	89.9943	0.0483988	385.097	0.89447	0.00287639	0.0246646	9.09941e+07	10.0418	12.6445	607.902
baseline_AV_A	243	16857.1	1690.07	185.389	0.0473321	303.305	1.08665	0.00276273	0.203477	5.63314e+07	7.77321	16.6869	762.807
baseline_AV_A	244	13457.7	1787.56	166.06	0.071131	454.58	1.10547	0.00288943	0.245781	7.14468e+07	12.7008	11.6315	782.277
baseline_AV_A	245	13264.9	1432.71	172.443	0.0707501	335.024	1.151	0.00247696	0.0811113	7.14552e+07	12.8331	11.257	713.265
baseline_AV_A	246	13313	1428.03	106.733	0.0468036	403.164	1.22251	0.00280062	0.15432	1.57548e+08	14.537	7.88699	570.054
baseline_AV_A	247	14672.8	1052.96	112.788	0.0672161	411.369	1.19798	0.00312029	0.13767	9.28147e+07	13.1461	10.6373	724.398
baseline_AV_A	248	18503	1953.35	117.585	0.0549377	277.891	1.09047	0.00218477	0.174703	2.80577e+07	7.00041	21.8769	840.235
baseline_AV_A	249	19527.1	1422.89	111.371	0.0493555	447.969	0.960246	0.00338443	0.186183	5.85417e+07	7.70735	17.2517	816.596
baseline_AV_A	250	17053.9	1905.12	145.469	0.0536773	325.277	0.945885	0.00214941	0.0883259	3.75095e+07	7.53677	18.3753	764.556
baseline_AV_A	251	16368.3	994.203	138.557	0.0745388	376.94	1.20222	0.00268276	0.100423	5.61847e+07	11.2467	13.8473	847.49
baseline_AV_A	252	16606.9	1687.54	175.374	0.053096	390.446	1.23586	0.00330786	0.0879752	1.02912e+08	11.0646	11.8688	753.032
baseline_AV_A	253	13239.9	1715.11	174.14	0.0641338	303.918	0.761681	0.00238147	0.12334	1.77767e+07	7.85627	21.6626	698.298
baseline_AV_A	254	15008.4	1411.07	79.9192	0.0652347	339.556	1.11212	0.00282805	0.103475	7.10714e+07	11.3834	12.5874	710.965
baseline_AV_A	255	14982.2	1376.19	129.454	0.0610517	364.797	1.10232	0.00315047	0.0327062	8.52845e+07	11.7696	11.635	691.187
baseline_AV_A	256	18523.4	1201.15	194.377	0.0568505	426.197	0.800158	0.00269689	0.232651	7.78838e+06	6.11102	26.9554	891.64
baseline_AV_A	257	14214.3	1251.56	139.416	0.0600518	425.126	1.11835	0.00286833	0.0871811	1.05882e+08	13.1834	10.1242	670.768
baseline_AV_A	258	15432.9	1498.17	133.834	0.0605303	337.172	0.918544	0.00273499	0.0320568	4.69875e+07	9.17373	15.7033	711.607
baseline_AV_A	259	15291.5	1619.87	121	0.0503813	391.298	0.861689	0.00343042	0.0300369	7.54594e+07	9.63354	13.5012	644.216
baseline_AV_A	260	19077.8	1104.53	203.54	0.0649584	397.591	1.09841	0.00309736	0.0793121	3.50685e+07	8.44624	18.6629	924.624
baseline_AV_A	261	14437	1326.3	169.098	0.0546197	294.295	1.0581	0.00218732	0.0740932	7.22206e+07	10.2267	13.0906	663.805
baseline_AV_A	262	14698.2	1928.6	127.125	0.0697171	336.91	1.15993	0.00345763	0.00979019	6.96796e+07	12.103	12.0216	740.7
baseline_AV_A	263	15105	1291.67	117.376	0.0463577	302.509	1.19898	0.00341271	0.218585	1.05128e+08	10.5901	11.9671	645.897
baseline_AV_A	264	15888.7	1558.17	117.921	0.0563928	318.599	0.836331	0.00209305	0.194972	2.29535e+07	7.08496	22.0069	741.984
baseline_AV_A	265	15457.8	1620.95	146.963	0.0505911	288.492	0.831115	0.00265004	0.0152108	3.84543e+07	7.46909	17.7979	661.282
baseline_AV_A	266	12173.1	1317.23	158.873	0.0517351	384.563	0.887996	0.00299937	0.0388877	1.00062e+08	12.6443	10.1228	554.577
baseline_AV_A	267	15868.4	948.222	113.158	0.0623998	276.369	1.07403	0.0024434	0.167767	4.37053e+07	9.0391	16.5515	748.93
baseline_AV_A	268	14200	1591.06	136.388	0.0738528	292.508	0.902484	0.0027575	0.151876	1.50126e+07	8.5925	22.0501	779.605
baseline_AV_A	269	12121.2	971.413	194.814	0.0550277	284.703	1.23609	0.00240929	0.0390319	1.20662e+08	14.6073	8.19235	575.088
baseline_AV_A	270	14308.6	1356.84	145.506	0.0567192	360.709	1.13435	0.00229033	0.163307	9.11409e+07	11.6643	11.5196	681.987
baseline_AV_A	271	17542.6	956.619	88.708	0.0660223	374.581	1.15697	0.00240786	0.141785	5.88518e+07	10.0755	14.8701	823.137
baseline_AV_A	272	15349.9	2135.69	82.3366	0.0463389	356.501	1.01851	0.00225126	0.00736259	1.04988e+08	10.731	11.7331	615.72
baseline_AV_A	273	13658.1	1531.95	169.511	0.056855	321.93	1.04568	0.00320998	0.11284	7.44454e+07	10.9294	12.4109	663.974
baseline_AV_A	274	12219.3	1238.35	157.278	0.0709386	335.497	1.1539	0.00234154	0.00406049	9.07092e+07	14.9732	8.59184	635.364
baseline_AV_A	275	18039	1276.19	80.2024	0.062948	450.097	1.06558	0.00306123	0.248356	5.39591e+07	9.30841	16.1091	863.161
baseline_AV_A	276	15367.2	1859.42	169.399	0.0744052	417.82	1.01475	0.00253267	0.042126	4.59551e+07	10.8316	14.5488	827.126
baseline_AV_A	277	14813.1	1305.58	158.444	0.0691521	407.424	1.1548	0.00337538	0.18253	6.96455e+07	11.8246	12.4307	790.032
baseline_AV_A	278	15937.9	1408.41	190.616	0.0611044	361.429	0.835006	0.0023308	0.0407045	2.76462e+07	7.92838	20.0948	763.809
baseline_AV_A	279	13378.9	1675.93	113.577	0.0583708	443.549	0.838203	0.0023863	0.0510958	8.33325e+07	11.9091	11.3422	621.419
baseline_AV_A	280	13105.5	906.212	190.476	0.0532895	338.994	0.937961	0.00246188	0.213986	6.87126e+07	10.142	13.1912	638.555
baseline_AV_A	281	15131.4	1032.87	144.186	0.0658579	313.828	0.836819	0.00248609	0.129005	1.86844e+07	7.91116	21.7306	749.248
baseline_AV_A	282	16785.6	1556.21	105.011	0.0722468	363.751	1.19388	0.0024563	0.241994	4.0543e+07	9.85396	16.5464	900.946
baseline_AV_A	283	13442.7	1739.92	180.174	0.0735177	312.954	1.08354	0.00347004	0.0408186	5.19235e+07	11.6731	13.0081	738.759
baseline_AV_A	284	18605.9	1478.7	103.87	0.0475699	447.4	0.753962	0.00221882	0.0140051	5.39779e+07	7.47192	17.2553	720.844
baseline_AV_A	285	14083.9	1628.23	85.3756	0.0632647	438.218	1.17405	0.00295606	0.0689836	1.15828e+08	14.4566	8.57051	662.909
baseline_AV_A	286	15904.7	1611.36	184.339	0.0756731	334.813	0.776118	0.00208721	0.0317326	-7.88501e+06	6.97048		855.534
baseline_AV_A	287	15963.8	1307.83	141.732	0.0656443	315.981	1.03118	0.00248978	0.0248872	4.48107e+07	9.54787	15.7709	759.776
baseline_AV_A	288	17009.9	1250.87	116.675	0.0723568	367.21	0.937941	0.00337287	0.147423	1.58315e+07	8.28161	22.7234	873.721
baseline_AV_A	289	15069.9	641.113	214.358	0.0465912	300.749	0.969401	0.00266913	0.0829931	7.09973e+07	8.86458	14.2891	643.581
baseline_AV_A	290	19453.9	1224.3	101.552	0.0759005	438.235	0.927861	0.00283412	0.0682676	8.47963e+06	8.09879	25.6076	973.582
baseline_AV_A	291	18611.1	1684.58	101.458	0.0749058	439.652	0.901572	0.00245211	0.17275	3.65462e+06	7.71784	27.9251	982.806
baseline_AV_A	292	12885.9	1983.77	142.903	0.0712923	347.191	1.22573	0.00269416	0.141028	8.04831e+07	13.7868	10.4581	718.901
baseline_AV_A	293	14812.9	1354.65	149.193	0.0728928	295.56	0.871438	0.00314514	0.168352	6.56806e+06	7.79447	25.9077	806.033
baseline_AV_A	294	18857.3	1984.28	217.815	0.0483174	428.611	0.858226	0.00275478	0.203795	2.39531e+07	6.04029	23.4668	870.101
baseline_AV_A	295	16394.6	1409.96	159.794	0.0700575	296.431	1.15135	0.00221101	0.0200099	4.24366e+07	9.85451	15.8579	817.124
baseline_AV_A	296	15549.1	1562.83	104.227	0.0523503	398.781	1.06403	0.00241511	0.074286	1.01647e+08	11.2535	11.5832	664.415
baseline_AV_A	297	14693.5	1165.91	169.902	0.0621974	421.557	0.881503	0.00217534	0.174222	5.12979e+07	9.73967	14.9732	740.107
baseline_AV_A	298	12550.8	1038.12	134.53	0.0574237	367.567	1.23077	0.00224239	0.227395	1.18915e+08	14.3514	8.58259	615.607
baseline_AV_A	299	12645	1347.88	193.932	0.0491339	311.582	0.952881	0.00313049	0.162866	7.71486e+07	10.371	12.4632	605.578
baseline_AV_A	300	15862.1	1095.86	164.937	0.0606811	439.463	0.881794	0.00263092	0.0880213	5.6211e+07	9.63388	14.8577	747.583
baseline_AV_A	301	14103.9	1629.86	175.741	0.0609463	311.307	0.804806	0.00271585	0.0935182	2.48384e+07	7.93573	20.2584	705.447
baseline_AV_A	302	18053.3	1178.16	110.222	0.0489642	398.717	0.761015	0.00314089	0.156925	3.36462e+07	6.6536	21.0145	742.94
baseline_AV_A	303	15382	1237.47	117.264	0.0499613	443.759	1.16954	0.00329135	0.248115	1.20789e+08	11.7988	10.9144	683.873
baseline_AV_A	304	14042.9	973.191	153.984	0.0729364	394.293	0.840394	0.00339972	0.0445165	4.05405e+07	10.5002	14.977	724.358
baseline_AV_A	305	16958.9	1306.77	146.881	0.0666383	309.969	0.936574	0.00246913	0.228108	3.66865e+06	6.89898	28.0468	876.478
baseline_AV_A	306	12988.6	731.536	122.111	0.0682037	335.876	1.12924	0.00220454	0.105535	8.48185e+07	13.4985	10.2939	643.821
baseline_AV_A	307	13529	1051.24	217.087	0.0531697	346.176	1.10899	0.00317164	0.117344	9.68398e+07	11.8498	10.9592	649.681
baseline_AV_A	308	13716.3	1426.55	158.36	0.0460085	308.615	0.991815	0.00302159	0.0356616	9.57899e+07	10.7454	11.6305	582.383
baseline_AV_A	309	14925.1	1932.62	207.301	0.0569966	280.663	1.23863	0.00242422	0.0364126	8.02519e+07	10.9607	12.336	726.152
baseline_AV_A	310	17194.9	1831.29	128.342	0.0715852	371.336	1.10613	0.00244589	0.0160977	4.33628e+07	9.97746	15.8403	857.113
baseline_AV_A	311	17795.9	1372.74	141.245	0.0729484	381.469	1.02685	0.0021815	0.158113	1.72036e+07	8.38439	22.5045	935.309
baseline_AV_A	312	16728.9	2053.07	156.162	0.0669973	412.425	0.771494	0.00327578	0.112121	7.24887e+06	7.18158	26.3471	859.677
baseline_AV_A	313	16034.8	728.239	104.763	0.069714	326.507	0.942606	0.00272369	0.0675214	3.22152e+07	9.16071	17.7292	762.97
baseline_AV_A	314	19318.7	1466.93	156.792	0.0512279	326.998	0.889377	0.00262939	0.0781258	1.65192e+07	5.96816	24.7335	816.645
baseline_AV_A	315	13404.6	1236.65	114.65	0.0502212	279.813	0.817821	0.00275545	0.0623644	5.79899e+07	9.05099	14.4513	568.874
baseline_AV_A	316	13280.3	1365.27	141.776	0.0516391	368.34	0.993279	0.00312828	0.088481	1.0042e+08	12.013	10.7344	596.231
baseline_AV_A	317	18000.3	1761.6	104.779	0.0702781	299.878	0.976749	0.00230079	0.0806814	3.83588e+06	7.27027	27.8842	889.341
baseline_AV_A	318	18483.4	1360.27	163.674	0.0683411	419.52	1.16017	0.00337313	0.170772	4.09725e+07	9.20509	17.3369	946.654
baseline_AV_A	319	15496.2	1540.99	146.699	0.0719899	361.927	1.22534	0.00289223	0.0348458	7.03143e+07	12.15	12.1484	793.253
baseline_AV_A	320	14219.5	1139.13	189.075	0.063822	399.943	1.09931	0.00324748	0.246696	6.88304e+07	11.1876	12.8314	761.942
baseline_AV_A	321	15917.8	1982.83	129.328	0.0618389	291.474	0.911413	0.003115	0.218675	1.1347e+07	6.93543	25.0627	808.36
baseline_AV_A	322	15052.3	1331.16	154.801	0.075601	415.31	0.79922	0.00320984	0.100913	1.97355e+07	9.0707	20.4785	814.636
baseline_AV_A	323	14742	1209.58	177.48	0.0582327	391.892	1.10233	0.00319713	0.110706	8.84365e+07	11.5834	11.6626	705.934
baseline_AV_A	324	13728	1573.92	184.585	0.0746831	373.293	0.855131	0.00324364	0.0676463	2.92696e+07	9.90777	16.6427	762.653
baseline_AV_A	325	14693.8	1098.96	108.779	0.0680978	374.708	0.972755	0.00333592	0.177913	5.00244e+07	10.3829	14.6244	741.961
baseline_AV_A	326	15436.2	904.041	202.994	0.0467492	284.291	1.03013	0.00251722	0.0821109	7.22905e+07	8.87411	14.3026	659.638
baseline_AV_A	327	17946.5	1703.17	137.745	0.0468907	405.313	0.833949	0.00315367	0.0664882	5.21564e+07	7.38843	17.3437	733.622
baseline_AV_A	328	15876.8	2032.62	103.152	0.0493768	339.377	1.01623	0.00232117	0.0888096	7.7577e+07	9.44043	13.7635	677.418
baseline_AV_A	329	16777.9	1356.95	101.169	0.0741717	328.479	1.06254	0.00272494	0.0476325	3.14071e+07	9.54387	17.5798	837.706
baseline_AV_A	330	17374.5	1230.58	135.034	0.0722318	386.541	1.06891	0.00235948	0.211828	2.5811e+07	8.86207	20.2132	922.497
baseline_AV_A	331	16645.7	1432.86	105.211	0.0647928	399.833	1.14799	0.00298116	0.243735	5.90927e+07	10.0884	14.778	835.387
baseline_AV_A	332	14475.9	1674.42	138.355	0.0695197	364.908	1.04823	0.00323885	0.238858	4.464e+07	10.2349	15.1954	797.068
baseline_AV_A	333	18048	1033.12	110.454	0.0700187	404.361	1.01468	0.00312232	0.185982	2.68485e+07	8.61958	20.3167	905.627
baseline_AV_A	334	19791.2	1742.5	99.5263	0.0460698	285.166	0.761112	0.00234074	0.0971434	-5.49462e+06	4.33515		778.975
baseline_AV_A	335	21423	860.381	162.053	0.0565252	381.899	1.11684	0.00217515	0.093511	3.75161e+07	7.39992	20.3775	922.466
baseline_AV_A	336	15974.5	2076.91	117.429	0.075303	343.617	0.952108	0.00278736	0.0558534	1.87789e+07	8.90416	21.2282	843.988
baseline_AV_A	337	15379.5	1000.94	81.0511	0.0625909	335.413	1.11467	0.00283557	0.0336758	8.18456e+07	11.5978	11.9356	678.221
baseline_AV_A	338	13418.8	1452.87	192.909	0.069131	372.487	1.2071	0.00276307	0.199535	7.53702e+07	12.7354	11.3409	757.463
baseline_AV_A	339	15020.5	818.51	95.8952	0.0635877	332.493	1.01214	0.00304049	0.224428	5.15959e+07	9.81455	15.1083	723.752
baseline_AV_A	340	15639.8	1472.74	157.346	0.0524505	433.24	0.773933	0.00296622	0.140699	5.11417e+07	8.35608	16.2223	711.015
baseline_AV_A	341	14666.5	1018.78	110.455	0.0497101	303.049	0.929626	0.00279541	0.208123	6.25251e+07	8.83423	14.9293	633.895
baseline_AV_A	342	12839.9	1364.72	118.6	0.0467247	446.329	1.15794	0.00319237	0.0976983	1.6822e+08	15.578	7.30303	546.016
baseline_AV_A	343	15555.4	1317.81	152.291	0.0630366	308.786	0.975387	0.0030431	0.146302	3.30518e+07	8.5119	17.9761	768.147
baseline_AV_A	344	15673.6	718.201	145.342	0.0752938	333.486	1.12795	0.00232107	0.0824038	4.55772e+07	10.7766	14.8402	809.898
baseline_AV_A	345	13623	1398.13	118.402	0.0660342	280.579	1.21241	0.00245395	0.103251	7.83733e+07	12.4952	11.2783	678.378
baseline_AV_A	346	18536.7	1104.52	103.528	0.0519495	308.832	1.04851	0.00336602	0.214823	4.14318e+07	7.31315	18.9644	793.291
baseline_AV_A	347	16440.7	957.967	212.095	0.0597975	386.49	0.790749	0.0033701	0.012933	2.78926e+07	7.73882	20.1512	763.3
baseline_AV_A	348	17747.8	1903.81	106.441	0.0671296	354.644	1.18465	0.00249829	0.142485	4.49437e+07	9.41469	16.4678	882.275
baseline_AV_A	349	18485.4	1037.56	160.531	0.053322	339.067	0.905996	0.00318694	0.130707	2.44473e+07	6.63253	22.4606	805.096
baseline_AV_A	350	13925.4	1805.71	164.75	0.0560305	309.529	1.01344	0.00238457	0.047885	6.95665e+07	10.4672	12.9139	660.208
baseline_AV_A	351	15138.4	848.43	190.594	0.0648605	449.985	1.16504	0.00217334	0.0180553	1.01863e+08	13.2718	10.2207	730.497
baseline_AV_A	352	16163.8	1259.62	176.859	0.057071	336.018	0.923646	0.00244534	0.0671811	4.11126e+07	8.25179	17.275	742.353
baseline_AV_A	353	14717.5	1739.12	118.486	0.0673152	331.262	1.07693	0.00267235	0.1205	5.46309e+07	10.658	13.9671	748.23
baseline_AV_A	354	15393.4	1007.07	187.537	0.0583269	453.735	1.20191	0.00279552	0.0718434	1.16055e+08	12.9832	10.1319	719.456
baseline_AV_A	355	13297.8	1348.37	108.654	0.068901	291.841	1.04192	0.00255033	0.0653644	5.98541e+07	11.6787	12.5189	663.757
baseline_AV_A	356	13582.9	1920.41	208.374	0.0721436	286.904	0.845726	0.00339804	0.000488225	1.42924e+07	8.43642	22.0392	746.389
baseline_AV_A	357	14410.2	819.617	180.209	0.0628333	313.809	1.00916	0.00317021	0.167843	4.84232e+07	9.68068	15.1875	724.12
baseline_AV_A	358	14094.9	1256.99	134.638	0.0736704	352.98	1.23755	0.00344853	0.117356	7.55393e+07	13.161	11.116	751.03
baseline_AV_A	359	13845.4	811.592	198.747	0.0533632	397.406	1.0897	0.00277407	0.0950243	1.1001e+08	12.536	10.2347	638.648
baseline_AV_A	360	19408	1166.56	121.586	0.0690258	285.73	0.827046	0.00265292	0.0841017	-2.79814e+07	5.22997		930.534
baseline_AV_A	361	12885.6	1602.92	151.981	0.0604315	398.084	0.7938	0.00265822	0.0675952	6.06993e+07	10.776	12.9396	634.851
baseline_AV_A	362	17721.9	1362.79	103.193	0.050338	359.355	1.03606	0.00262853	0.0968218	7.20898e+07	8.80704	14.9454	726.953
baseline_AV_A	363	13941.5	1718.71	168.491	0.0743146	285.101	0.993782	0.0028925	0.0568651	2.89356e+07	9.80928	16.7894	763.025
baseline_AV_A	364	16892.2	1676.21	161.945	0.0630447	288.58	0.901236	0.00289698	0.129605	3.26789e+06	6.51365	28.3192	835.305
baseline_AV_A	365	17945.1	1774.97	147.638	0.0719995	417.752	0.92842	0.0027245	0.209365	4.92702e+06	7.51063	27.379	971.94
baseline_AV_A	366	16775.8	1152.91	121.161	0.0723805	339.565	0.95571	0.00320057	0.226124	8.89191e+06	7.83144	25.3334	890.683
baseline_AV_A	367	14987.7	1622.99	150.773	0.0591697	370.117	1.00566	0.00257906	0.190164	5.78423e+07	9.71986	14.6059	743.343
baseline_AV_A	368	18555.5	1087.59	123.942	0.055213	329.86	0.879121	0.00229758	0.106598	1.98534e+07	6.59488	23.3708	796.179
baseline_AV_A	369	15490.9	1626.41	117.794	0.0665276	404.858	0.800835	0.00231071	0.110552	2.93442e+07	8.69274	18.1976	768.87
baseline_AV_A	370	17317.1	1353.71	186.023	0.0715128	430.671	0.885578	0.00264181	0.193722	8.56172e+06	7.70572	25.6213	940.175
baseline_AV_A	371	19044.4	1821.27	213.369	0.0482835	294.121	0.935212	0.0032649	0.0782249	1.28344e+07	5.48743	25.8985	828.263
baseline_AV_A	372	18110.3	793.302	161.791	0.072308	293.69	1.24756	0.00325352	0.008002	3.98905e+07	9.68428	16.7795	882.819
baseline_AV_A	373	17219.5	1901.05	72.4073	0.0565149	377.908	0.912534	0.00293844	0.21104	3.73679e+07	7.79674	18.4839	786.553
baseline_AV_A	374	16173.9	1222.89	146.453	0.0530649	405.585	0.962407	0.00267346	0.12625	7.21593e+07	9.49016	14.1178	715.854
baseline_AV_A	375	14002.9	1601.33	161.619	0.0735504	345.973	1.13237	0.00331357	0.0321073	6.36664e+07	12.3919	11.9922	746.764
baseline_AV_A	376	12850.9	1980.65	122.164	0.0535415	400.135	1.06622	0.00343877	0.0642621	1.18973e+08	13.8555	8.37445	595.59
baseline_AV_A	377	14174	1276.22	139.351	0.0621137	381.957	1.06917	0.00276133	0.165424	7.71401e+07	11.5847	12.0601	702.684
baseline_AV_A	378	16718.2	1960.27	197.147	0.0679668	326.907	1.13007	0.002597	0.0440523	3.6939e+07	9.21826	16.959	861.918
baseline_AV_A	379	12402	1317.49	186.423	0.0525047	381.7	0.79478	0.00239541	0.14931	6.76842e+07	10.3043	12.8548	605.093
baseline_AV_A	380	16524.6	1691.39	191.615	0.0686158	286.655	0.994403	0.00274645	0.107373	8.14718e+06	7.41336	25.7611	867.491
baseline_AV_A	381	15791.1	1556.45	109.637	0.0495459	408.912	0.859189	0.00289745	0.0614351	7.65063e+07	9.41729	13.7662	655.806
baseline_AV_A	382	12193.2	1178.08	119.719	0.055703	433.536	1.1031	0.00328417	0.173598	1.29692e+08	15.1274	7.93434	576.822
baseline_AV_A	383	15433.9	1178.43	129.036	0.0667017	344.182	1.18346	0.00236025	0.0860338	7.22907e+07	11.5268	12.4911	751.397
baseline_AV_A	384	14894.3	1998.51	166.923	0.0530135	384.535	0.79216	0.00258385	0.0699585	4.72844e+07	8.39385	16.0995	692.129
baseline_AV_A	385	15977.4	1036.02	113.959	0.0629569	386.418	0.967028	0.00210242	0.00433757	6.41924e+07	10.414	13.6835	714.51
baseline_AV_A	386	15884.6	1138.72	195.716	0.0505618	423.101	0.841428	0.00232055	0.120796	6.04204e+07	8.5948	15.408	712.063
baseline_AV_A	387	17585.7	1555.92	148.356	0.0601866	306.022	0.920256	0.0024722	0.194635	6.00656e+06	6.37619	27.3477	852.97
baseline_AV_A	388	17092.9	1890.11	154.326	0.056857	440.826	1.03323	0.00230697	0.103367	6.9592e+07	9.67002	14.2908	795.857
baseline_AV_A	389	16603.2	1345.77	170.131	0.070005	443.907	0.88161	0.00317697	0.115295	2.79734e+07	8.85423	18.6859	860.024
baseline_AV_A	390	18005.7	1476.7	168.272	0.0633268	445.954	0.925981	0.00285461	0.0311723	4.05735e+07	8.7076	17.3739	846.999
baseline_AV_A	391	19462.7	1527.66	136.089	0.0525958	384.864	1.21834	0.002612	0.130373	7.61822e+07	8.94368	15.0462	839.207
baseline_AV_A	392	12529.7	1941.02	140.146	0.0651928	306.643	1.11856	0.00322684	0.0906325	7.74189e+07	12.8687	10.907	655.294
baseline_AV_A	393	18344.9	1040.39	97.3043	0.0470703	397.469	1.04348	0.003293	0.119038	8.83101e+07	8.99308	14.1955	717.374
baseline_AV_A	394	12733.4	954.986	133.279	0.0468158	450.775	0.846078	0.00307397	0.0261451	1.26163e+08	13.1683	8.79838	522.725
baseline_AV_A	395	14253.4	1615.66	161.985	0.0515748	370.51	1.22952	0.00295825	0.0884695	1.24964e+08	13.0255	9.09626	650.034
baseline_AV_A	396	14214.1	1899.21	109.529	0.0745569	398.781	0.978713	0.00230721	0.206655	4.0932e+07	10.6639	15.0813	797.874
baseline_AV_A	397	13845.1	1024.92	102.227	0.0529386	306.765	1.12656	0.00286859	0.222611	9.34882e+07	11.3628	11.578	621.334
baseline_AV_A	398	17817.3	1635.83	133.661	0.0592238	297.291	1.17661	0.00243782	0.00445289	5.81651e+07	9.23413	15.3417	790.392
baseline_AV_A	399	14537.6	968.805	170.312	0.0741333	360.045	0.977849	0.00264017	0.0406935	4.32073e+07	10.7383	14.6835	760.369
baseline_AV_A	400	17030.1	1083.71	214.943	0.0612948	443.651	1.2469	0.00271968	0.0696911	9.36705e+07	11.5698	11.8699	818.257
baseline_AV_A	401	13207	1402.37	149.534	0.066043	336.923	1.1261	0.00326715	0.0248322	8.58642e+07	13.2966	10.3969	657.941
baseline_AV_A	402	14615.5	1696.81	172.835	0.0690976	347.585	1.03136	0.00274568	0.177298	3.92661e+07	9.80352	15.9528	800.669
baseline_AV_A	403	13036	1679.59	84.9673	0.0643058	407.524	1.00506	0.00325644	0.0364128	9.46548e+07	13.776	9.27523	620.181
baseline_AV_A	404	16863.5	1640.18	207.4	0.065643	391.804	0.946663	0.00276979	0.191139	1.80324e+07	7.71174	22.7542	897.378
baseline_AV_A	405	18892.7	1155.85	143.419	0.063173	412.861	0.830116	0.00271931	0.118863	9.75578e+06	6.86867	25.8569	886.425
baseline_AV_A	406	18209.6	2140.86	181.858	0.0747084	449.908	1.053	0.00302726	0.0774438	2.47048e+07	9.03843	20.4353	983.946
baseline_AV_A	407	15742.7	1500.25	162.845	0.0730791	275.901	0.91235	0.00344694	0.191209	-5.03367e+06	6.93862		870.405
baseline_AV_A	408	13404.1	813.708	142.635	0.0634925	291.061	1.21926	0.00289547	0.00201891	9.94427e+07	13.7304	9.51579	624.286
baseline_AV_A	409	17255.7	1386.28	154.751	0.0492998	417.184	1.09863	0.00305242	0.0122989	1.05823e+08	10.4994	12.1349	710.113
baseline_AV_A	410	12956.5	2100.72	143.53	0.0681336	389.328	0.791586	0.00329622	0.116614	3.85763e+07	10.045	15.197	702.429
baseline_AV_A	411	16445.8	1177.34	101.223	0.0610197	395.565	0.963523	0.00315001	0.122928	5.61175e+07	9.53219	15.159	751.314
baseline_AV_A	412	15666.3	1356.26	135.683	0.0687352	361.205	1.10602	0.0030605	0.053851	6.00111e+07	10.9681	13.5459	773.927
baseline_AV_A	413	15212.5	735.828	144.851	0.056342	366.575	0.845243	0.00287387	0.182614	4.6205e+07	8.57054	16.548	697.647
baseline_AV_A	414	16516.8	890.024	144.946	0.0647727	408.089	0.966381	0.00319463	0.077375	5.16649e+07	9.72617	15.3132	779.779
baseline_AV_A	415	14353.6	1846.86	101.716	0.0635511	300.876	0.80587	0.00238908	0.242025	1.35801e+07	7.35698	23.7582	740.104
baseline_AV_A	416	14348	1102.4	146.385	0.0718657	297.667	1.06745	0.00313461	0.089279	4.54011e+07	10.6492	14.5691	744.408
baseline_AV_A	417	15695.1	1180.34	162.532	0.0703285	338.208	1.08163	0.00338279	0.0779172	4.47093e+07	10.1334	15.3628	801.147
baseline_AV_A	418	14573.7	1070.14	127.253	0.0666843	385.898	1.16965	0.00229522	0.12961	8.44873e+07	12.5725	11.2063	723.075
baseline_AV_A	419	15347.5	1800.45	121.866	0.0595681	288.153	1.03748	0.0021695	0.160571	4.42187e+07	8.85966	16.3559	741.814
baseline_AV_A	420	17282.3	1918.02	195.148	0.0517404	437.447	0.922016	0.00290671	0.0594746	6.03172e+07	8.51635	15.6552	778.797
baseline_AV_A	421	18382.6	1416.34	163.017	0.0503646	401.955	1.05865	0.00321004	0.23501	5.81435e+07	7.95776	16.8931	826.866
baseline_AV_A	422	12146.7	869.879	168.868	0.0487757	418.675	1.15035	0.00221929	0.185614	1.47336e+08	15.0099	7.81379	560.018
baseline_AV_A	423	16970.7	1285.76	142.791	0.0555533	356.836	1.11458	0.00302289	0.129043	6.99114e+07	9.50409	14.4264	762.881
baseline_AV_A	424	16617.1	1692.17	149.604	0.0516197	305.858	1.05795	0.0027228	0.137457	5.57491e+07	8.33675	16.1105	743.939
baseline_AV_A	425	18840.2	1447.23	133.718	0.0588376	444.286	0.828644	0.0021385	0.0518013	3.02399e+07	7.53483	20.7918	834.24
baseline_AV_A	426	17046.8	1531.91	165.343	0.0619768	305.016	0.921838	0.00293266	0.223694	3.8317e+06	6.43548	28.1477	862.576
baseline_AV_A	427	14605.9	1334.49	186.883	0.0480664	278.028	1.04342	0.00255326	0.0347549	7.98018e+07	9.76624	13.0281	634.256
baseline_AV_A	428	15138.3	1748.11	157.197	0.0612688	374.234	0.807904	0.0029478	0.185979	2.42879e+07	7.79005	20.9806	769.393
baseline_AV_A	429	16435.6	1336.53	206.273	0.054994	346.628	1.09954	0.00239707	0.0903017	6.60416e+07	9.36979	14.5413	764.13
baseline_AV_A	430	17094.1	1315.13	194.829	0.0742641	381.562	1.04152	0.0027175	0.158484	1.77805e+07	8.6081	21.9761	940.728
baseline_AV_A	431	15995.8	1236.6	164.804	0.0722886	428.95	1.09614	0.00217958	0.157002	5.15671e+07	10.7331	14.5459	856.627
baseline_AV_A	432	15398.3	1388.1	168.617	0.0611047	379.1	1.18784	0.0026706	0.115553	8.43629e+07	11.5174	12.0055	751.747
baseline_AV_A	433	16497.4	826.348	157.939	0.072525	365.016	1.24992	0.00221633	0.0567377	6.55424e+07	11.5703	12.9929	829.819
baseline_AV_A	434	15416.8	1266.47	93.7669	0.0597698	373.569	1.03654	0.00238884	0.0149773	8.34097e+07	11.323	12.0404	673.453
baseline_AV_A	435	16466.4	961.855	186.631	0.0524688	355.664	0.897568	0.00322938	0.151474	4.29449e+07	7.73462	17.8043	742.538
baseline_AV_A	436	14830.5	1119.68	88.0893	0.0558444	419.415	0.839277	0.00346315	0.184218	6.65278e+07	9.83781	13.9475	662.202
baseline_AV_A	437	13687.6	1651.57	117.586	0.0542772	276.564	1.00574	0.00297553	0.151918	6.50412e+07	9.93052	13.6176	636.6
baseline_AV_A	438	18840.8	1438.51	93.7721	0.0544375	355.273	1.11697	0.00233127	0.0431669	6.88266e+07	8.97564	15.1707	778.254
baseline_AV_A	439	18560.9	1039.28	143.868	0.0565553	312.4	1.08106	0.00228144	0.127182	3.92783e+07	7.75239	18.7022	821.801
baseline_AV_A	440	16575.2	1628.87	128.192	0.0665002	359.875	0.849828	0.00221757	0.107136	1.52819e+07	7.65786	23.2987	818.824
baseline_AV_A	441	20094	843.319	122.345	0.0538425	289.005	0.87499	0.00254445	0.00208691	8.00632e+06	5.78932	26.9846	801.807
baseline_AV_A	442	16010.9	1873.49	172.439	0.0661547	401.491	0.964103	0.00275067	0.00538665	4.71991e+07	9.78816	15.2945	793.534
baseline_AV_A	443	13684.3	1448.83	100.543	0.0709591	364.437	1.08325	0.00302064	0.0111933	7.8396e+07	13.2537	10.7702	676.335
baseline_AV_A	444	13485.3	1610.27	159.097	0.0662529	373.38	0.938742	0.00264578	0.10959	5.53929e+07	10.9286	13.3902	704.613
baseline_AV_A	445	16606.2	1025.98	91.5598	0.0595975	311.363	0.80917	0.00268727	0.0538212	2.30175e+07	7.39263	21.521	718.53
baseline_AV_A	446	13720.6	1628.54	96.9916	0.0468233	373.114	0.887174	0.00245346	0.0569336	9.87178e+07	11.0288	11.4352	565.423
baseline_AV_A	447	18314.8	1561.7	110.151	0.0682643	302.974	0.782504	0.00305798	0.232214	-3.01599e+07	4.93862		939.163
baseline_AV_A	448	17401.1	999.763	173.491	0.0485646	336.576	0.855187	0.00314136	0.205054	2.81947e+07	6.37663	21.9124	759.391
baseline_AV_A	449	14142.3	1473.79	173.71	0.0479068	274.186	0.779884	0.00219483	0.0780263	3.60634e+07	7.19522	18.0028	625.405
baseline_AV_A	450	15372.1	1560.06	174.47	0.0484553	331.5	0.853723	0.0021986	0.194908	4.08964e+07	7.31627	17.9742	703.917
baseline_AV_A	451	19124.4	1640.8	144.664	0.0598666	374.429	1.07763	0.00293076	0.0917513	3.92477e+07	8.09054	18.3679	878.13
baseline_AV_A	452	17894.5	1641.71	102.69	0.0737847	389.913	0.996638	0.00319749	0.18165	1.34388e+07	8.23233	23.7719	943.176
baseline_AV_A	453	15906.4	1563.76	105.591	0.0492759	309.116	1.09502	0.00265753	0.133499	8.22976e+07	9.61757	13.501	673.973
baseline_AV_A	454	18969.1	1318.18	124.558	0.0504344	362.884	0.931041	0.00217674	0.247235	2.84522e+07	6.46603	22.3251	827.691
baseline_AV_A	455	15434.2	1040.64	126.273	0.0484419	282.423	1.00468	0.00286632	0.224189	6.11167e+07	8.40692	15.5928	667.769
baseline_AV_A	456	12349.4	1165.55	179.47	0.0685037	305.972	0.782385	0.00313977	0.15012	2.49314e+07	9.03645	17.7517	675.3
baseline_AV_A	457	18068.7	1473.7	114.775	0.0751478	316.913	0.942569	0.00276745	0.247361	-1.60556e+07	6.47382		989.852
baseline_AV_A	458	17104.1	1360.04	138.118	0.0718815	397.506	0.837349	0.00313394	0.0326523	1.44343e+07	8.14977	23.0782	850.66
baseline_AV_A	459	16131.9	610.454	73.7137	0.0467976	350.407	1.1346	0.00296145	0.131558	1.1816e+08	10.9586	11.3976	614.804
baseline_AV_A	460	13522.2	1899.41	178.988	0.06774	437.642	0.758566	0.00323231	0.23788	2.81969e+07	9.01029	17.6618	773.688
baseline_AV_A	461	12964.3	1166.11	228.628	0.068084	295.832	0.766455	0.00209963	0.12956	1.11381e+07	7.75646	23.4803	720.813
baseline_AV_A	462	14208.1	909.814	126.705	0.0650544	434.325	1.20739	0.00273192	0.0802906	1.13413e+08	14.424	8.87547	679.054
baseline_AV_A	463	12504.1	1402.81	144.004	0.0675213	376.714	0.968739	0.00212328	0.00287625	7.87337e+07	13.3446	10.4455	628.684
baseline_AV_A	464	16186	1265.93	175.006	0.0707806	336.959	0.846884	0.00269449	0.0474101	8.29785e+06	7.66082	25.3427	824.952
baseline_AV_A	465	16305	1600.6	126.693	0.0676085	357.832	1.13569	0.00266449	0.0453466	5.97097e+07	10.6656	13.9065	794.012
baseline_AV_A	466	13432.4	1539.1	120.754	0.0579483	348.078	1.06392	0.00226119	0.0931029	9.107e+07	12.2956	10.908	630.316
baseline_AV_A	467	14682.1	1476.57	161.085	0.0732534	295.552	0.804941	0.00211223	0.0513807	4.1601e+06	7.65543	27.097	776.127
baseline_AV_A	468	16412.3	1261.61	144.138	0.0502161	311.692	1.02217	0.00336364	0.143759	6.08054e+07	8.45464	15.669	710.999
baseline_AV_A	469	12990.9	1024.34	132.672	0.0656163	352.744	1.05095	0.00220848	0.0909756	8.08809e+07	12.8699	10.7818	641.88
baseline_AV_A	470	15781.8	818.239	168.094	0.0647004	310.49	0.835414	0.00346433	0.228754	5.50025e+06	6.84143	27.0444	806.114
baseline_AV_A	471	16177	1286.7	156.792	0.0566296	355.531	1.24114	0.0023426	0.12694	9.15e+07	11.0325	12.2179	746.974
baseline_AV_A	472	18148.2	1714.03	152.24	0.0718092	431.485	0.90949	0.00331168	0.0716551	1.46923e+07	8.10237	23.4069	927.642
baseline_AV_A	473	14171.1	1015.17	122.176	0.0484836	298.671	1.19411	0.00291738	0.0620338	1.2341e+08	12.4386	10.0396	582.552
baseline_AV_A	474	14788	1769.47	168.395	0.0533165	349.723	1.22467	0.00318933	0.016383	1.14418e+08	12.5184	10.3481	669.687
baseline_AV_A	475	17333.1	1833.3	147.789	0.068245	344.037	1.15959	0.00336526	0.0737449	4.27038e+07	9.50011	16.3925	869.135
baseline_AV_A	476	14028.8	1133.59	129.388	0.0629851	393.797	0.973768	0.003268	0.162444	6.87303e+07	11.1876	12.6646	690.583
baseline_AV_A	477	14543.1	655.766	90.3625	0.0515033	288.584	1.09703	0.00217839	0.00222937	1.06324e+08	11.7698	10.7759	570.079
baseline_AV_A	478	15424.8	1732.2	129.711	0.050096	335.861	0.866927	0.00320871	0.21027	4.38627e+07	7.67092	17.4267	701.234
baseline_AV_A	479	17188.1	1881.1	174.414	0.0704262	303.459	0.988669	0.002825	0.11375	2.25431e+06	7.19218	28.671	908.159
baseline_AV_A	480	17171	1503.96	86.1957	0.0698782	447.487	0.890018	0.00214984	0.0187416	4.10449e+07	9.61945	16.3963	812.798
baseline_AV_A	481	15955	808.512	137.406	0.0744152	408.141	0.909459	0.00226663	0.0581553	3.42116e+07	9.85479	16.8308	807.699
baseline_AV_A	482	14342	710.876	135.324	0.0478455	343.264	1.14849	0.00289449	0.201611	1.14908e+08	11.6119	10.8437	612.502
baseline_AV_A	483	14854.9	797.733	147.194	0.0758538	396.077	0.776271	0.00315509	0.194586	1.23737e+07	8.53524	22.9821	816.141
baseline_AV_A	484	15872.3	1048.91	184.198	0.0632687	375.186	0.963144	0.00246253	0.21885	3.49294e+07	8.58437	17.9723	814.107
baseline_AV_A	485	16358.6	1069.48	172.01	0.070102	412.241	0.850484	0.00333722	0.0551204	2.56465e+07	8.7467	19.1558	822.298
baseline_AV_A	486	13887.4	1349.25	91.3838	0.0564896	410.302	1.02601	0.0026905	0.0990755	1.04537e+08	12.7009	10.3867	618.838
baseline_AV_A	487	15282.9	1618.12	99.9558	0.0706023	300	1.04817	0.00275095	0.0327187	4.28885e+07	10.157	15.3032	752.933
baseline_AV_A	488	13919.5	1075.67	153.971	0.0566844	320.537	1.06547	0.00296666	0.0478522	8.65338e+07	11.6	11.455	633.194
baseline_AV_A	489	16003.1	969.638	111.634	0.0639735	416.379	0.969043	0.002779	0.183699	5.44928e+07	9.85698	15.032	769.886
baseline_AV_A	490	14486.1	1313.32	183.884	0.0729861	311.853	0.94755	0.00229547	0.0176403	2.9276e+07	9.59019	17.0866	762.707
baseline_AV_A	491	14049.1	1242.36	174.094	0.0562755	273.164	0.973808	0.00267089	0.230725	4.19576e+07	8.51983	16.6548	699.406
baseline_AV_A	492	15641	1039.98	103.159	0.0719902	425.62	1.05905	0.00251156	0.0398621	6.83974e+07	11.9367	12.4079	762.035
baseline_AV_A	493	17055.2	908.827	139.346	0.0477206	285.805	0.904126	0.00266399	0.240974	3.07587e+07	6.43883	21.4284	728.678
baseline_AV_A	494	14188.9	1675.82	124.674	0.0674191	347.419	1.1027	0.00346794	0.0495022	7.20402e+07	12.086	11.8539	707.861
baseline_AV_A	495	14595.7	1765.62	166.008	0.0597092	275.62	0.796554	0.00324993	0.0444638	1.616e+07	7.1404	22.939	703.896
baseline_AV_A	496	15139.8	1134.21	183.549	0.0572148	425.961	0.819227	0.00295911	0.111691	5.28459e+07	9.14673	15.3183	716.077
baseline_AV_A	497	13775	1711.01	114.391	0.074245	368.807	0.846492	0.00303478	0.0977534	3.20505e+07	10.0634	16.2099	738.221
baseline_AV_A	498	16272	1385.64	194.02	0.066247	356.303	0.893447	0.0026685	0.17333	1.26715e+07	7.46798	24.1569	853.744
baseline_AV_A	499	17003.3	1016.35	174.06	0.0666394	414.052	0.884674	0.00292535	0.00655638	3.48762e+07	8.87782	17.6853	810.141
baseline_AV_A	500	12256.5	1478.99	152.9	0.0602657	368.335	0.952006	0.00260033	0.122071	7.92832e+07	12.3433	11.0532	618.681
baseline_AV_A	501	12956.3	1534.81	208.631	0.0628916	367.884	0.844517	0.00329333	0.0701314	4.94157e+07	10.2305	14.057	678.621
baseline_AV_A	502	16418.8	1425.89	122.229	0.0748995	353.089	1.19042	0.00230267	0.0143123	5.49418e+07	11.2608	13.8032	829.3
baseline_AV_A	503	17705	1037.16	183.741	0.0681139	275.72	1.17977	0.0023819	0.101678	2.65815e+07	8.44257	20.2685	886.254
baseline_AV_A	504	17517.1	1327.09	140.963	0.0646735	423.198	0.823355	0.00287841	0.0889755	2.2355e+07	7.83386	21.623	835.995
baseline_AV_A	505	13098	1613.55	145.993	0.0477927	422.527	1.17427	0.0031638	0.118824	1.50173e+08	14.5228	7.86324	588.063
baseline_AV_A	506	16114.5	1389.02	131.884	0.0695763	338.496	1.03954	0.00212875	0.109552	3.60983e+07	9.3984	16.9836	814.775
baseline_AV_A	507	15904	1231.17	197.055	0.0510047	388.416	0.753438	0.00346955	0.0874021	3.81405e+07	7.40179	18.2383	710.575
baseline_AV_A	508	12900.9	1576.6	113.436	0.046019	416.813	1.16408	0.00314902	0.158469	1.54926e+08	14.5513	7.80781	561.779
baseline_AV_A	509	12898.2	1955.07	155.017	0.0614311	303.329	0.957779	0.00260854	0.172955	4.9156e+07	10.007	14.3926	680.975
baseline_AV_A	510	15408.7	1828.85	193.212	0.0739941	353.142	0.955124	0.00297497	0.0405742	2.28587e+07	9.11201	18.7078	837.395
baseline_AV_A	511	17573	1127.58	136.504	0.0647727	276.22	1.16098	0.00279443	0.0823223	3.82904e+07	8.77443	17.6288	827.796
baseline_AV_A	512	14408	1148.05	151.779	0.0673524	380.256	1.06525	0.00278409	0.148083	6.44403e+07	11.3718	12.8382	741.454
baseline_AV_A	513	14157	1492.52	126.954	0.0611056	282.482	1.04881	0.00283932	0.24092	4.79248e+07	9.48704	15.3907	718.016
baseline_AV_A	514	13195	1410.95	118.164	0.0739597	425.623	0.982816	0.0025073	0.0398287	7.29165e+07	13.4579	10.7954	686.937
baseline_AV_A	515	13914.7	1054.31	118.506	0.0631617	272.972	1.20991	0.00326527	0.14162	7.89197e+07	11.9464	11.6637	672.623
baseline_AV_A	516	19471.8	1480.31	109.125	0.0521145	369.528	1.06579	0.00222203	0.0783252	5.87292e+07	8.09523	16.7142	803.679
baseline_AV_A	517	13232.2	1925.28	117.759	0.0585129	342.53	0.78203	0.00246177	0.0497507	4.89859e+07	9.58945	14.602	626.862
baseline_AV_A	518	13930.8	1347.65	121.984	0.0556875	387.707	0.905741	0.00297797	0.0266275	8.44471e+07	11.3555	11.6831	615.696
baseline_AV_A	519	16823	1435.03	107.783	0.0702952	404.884	1.19814	0.00311802	0.0168755	7.40871e+07	11.7756	12.4656	809.469
baseline_AV_A	520	16091.8	1284.65	194.083	0.0520803	442.275	0.914066	0.00308734	0.10681	7.17233e+07	9.37609	14.1629	729.37
baseline_AV_A	521	15560.1	813.389	105.962	0.0561861	301.476	0.814097	0.00278182	0.197361	2.67574e+07	7.31303	20.7943	695.256
baseline_AV_A	522	15050.3	1676.28	120.995	0.0480159	408.522	0.913289	0.00248885	0.188342	8.13822e+07	9.61878	13.4329	662.39
baseline_AV_A	523	15503.2	1186.22	154.74	0.050781	338.444	0.854629	0.00329541	0.118178	4.93998e+07	8.07703	16.5473	678.514
baseline_AV_A	524	14408.9	1865.54	206.159	0.0541733	326.532	0.865039	0.00254451	0.171074	3.41849e+07	7.74308	17.9665	724.634
baseline_AV_A	525	14079.1	2025.32	121.515	0.0557187	301.172	1.12611	0.00328034	0.198532	7.4625e+07	10.6031	12.8693	687.013
baseline_AV_A	526	13534.8	1816.83	92.3797	0.048596	307.966	0.91842	0.00267281	0.207844	7.00673e+07	9.51132	13.6997	605.294
baseline_AV_A	527	17380.6	1870.58	100.732	0.0744699	395.062	1.08423	0.00300023	0.229092	2.34086e+07	8.96593	20.7706	949.71
baseline_AV_A	528	18397.5	1171.25	155.569	0.0751806	353.952	1.05904	0.00235668	0.157778	6.26713e+06	7.91071	26.544	981.629
baseline_AV_A	529	18696.7	1609.25	112.976	0.0609205	351.733	1.04214	0.00244711	0.124533	3.1786e+07	7.84972	20.4247	862.061
baseline_AV_A	530	16377.6	1080.82	111.309	0.0641274	414.38	0.935298	0.00322792	0.149482	4.78668e+07	9.42185	15.9434	779.784
baseline_AV_A	531	17233.8	1300.98	131.372	0.0642667	306.626	1.01734	0.00290032	0.0955052	2.7418e+07	8.11507	20.3789	817.607
baseline_AV_A	532	13604.4	1508.97	138.003	0.0705907	395.29	0.918189	0.00237612	0.114443	5.15193e+07	11.1527	13.5493	720.582
baseline_AV_A	533	13233.8	1414.76	141.85	0.0748154	385.46	1.07801	0.00223398	0.144056	6.37338e+07	12.7599	11.7379	735.522
baseline_AV_A	534	19377.4	1475.83	192.776	0.0631215	302.767	0.862288	0.00291054	0.249316	-3.26264e+07	4.44599		993.683
baseline_AV_A	535	15065.2	1425.1	195.194	0.0669047	361.631	1.01591	0.00265034	0.15128	4.13398e+07	9.59774	16.0062	801.097
baseline_AV_A	536	14196.8	1089.4	123.982	0.0510567	434.395	0.909629	0.00266213	0.016771	1.08692e+08	12.0299	10.567	590.91
baseline_AV_A	537	14093.2	1835.29	101.541	0.0686086	380.411	0.996552	0.00333991	0.138139	5.76823e+07	11.2101	13.2709	728.364
baseline_AV_A	538	13397.7	1749.19	127.377	0.0686684	426.858	1.18206	0.00245734	0.086009	1.00627e+08	14.6567	8.64637	695.35
baseline_AV_A	539	13188.3	1990.21	180.671	0.0460048	381.884	0.967908	0.00277787	0.131513	9.90863e+07	11.1464	11.3739	617.295
baseline_AV_A	540	16221.6	905.48	125.457	0.048927	452.092	0.844059	0.00224355	0.110376	8.22402e+07	9.45967	13.6384	664.763
baseline_AV_A	541	16622.8	1449.01	173.113	0.067189	408.402	1.13748	0.00312702	0.144754	5.57144e+07	10.2438	14.7147	856.3
baseline_AV_A	542	14448.8	1857.8	184.794	0.0550958	283.449	1.21724	0.00260373	0.235136	7.13752e+07	10.1598	13.4553	737.678
baseline_AV_A	543	15359.9	991.565	146.408	0.0621925	438.934	1.04862	0.00228463	0.201974	7.38523e+07	10.953	12.9331	756.739
baseline_AV_A	544	15600.8	1902.32	109.38	0.0637158	364.748	0.883855	0.00341892	0.0377314	4.04197e+07	9.11524	16.3802	739.464
baseline_AV_A	545	14178.2	946.729	140.107	0.066001	437.048	1.22916	0.0021901	0.222874	9.88579e+07	13.488	10.2712	731.871
baseline_AV_A	546	15212	1584.89	153.766	0.0491676	448.701	0.795596	0.00283003	0.0280242	7.92703e+07	9.71295	13.2402	650.253
baseline_AV_A	547	15863.7	1172.86	113.752	0.0473676	451.966	0.844533	0.00277007	0.0077053	9.85449e+07	10.2844	12.226	622.247
baseline_AV_A	548	11896.7	1141.49	121.932	0.0520883	407.838	1.24484	0.00285381	0.137673	1.61453e+08	16.893	6.89144	540.5
baseline_AV_A	549	14234.8	1303.2	174.914	0.0722053	350.315	0.892044	0.00253718	0.125808	2.69286e+07	9.32905	17.7767	774.419
baseline_AV_A	550	13757	808.424	185.28	0.0689431	300.301	0.969097	0.00274175	0.0107564	4.6663e+07	10.5473	14.2361	691.705
baseline_AV_A	551	17266.5	1568.61	134.217	0.0605427	356.741	1.14589	0.00270311	0.140817	5.78898e+07	9.42303	15.318	817.67
baseline_AV_A	552	16032.2	1637.91	171.935	0.0757076	281.849	0.884506	0.00297906	0.0869096	-8.48122e+06	6.93767		874.495
baseline_AV_A	553	17431.8	1259.67	199.038	0.0473916	389.739	1.10942	0.00297692	0.119544	8.77079e+07	9.23676	13.8294	751.493
baseline_AV_A	554	12645.4	1533.91	174.931	0.0461384	446.556	1.21283	0.00240037	0.133562	1.67089e+08	15.5324	7.28419	580.613
baseline_AV_A	555	13603.9	1277.16	87.7991	0.0612407	420.196	0.942927	0.00345831	0.0980207	8.74806e+07	12.4287	10.9651	629.25
baseline_AV_A	556	14049.9	687.775	149.5	0.0719872	450.715	1.04371	0.00258921	0.180524	7.12099e+07	12.5357	11.7001	746.822
baseline_AV_A	557	15414.3	735.489	73.1423	0.046146	431.778	1.17748	0.00271185	0.0662142	1.62054e+08	13.4143	8.73216	576.491
baseline_AV_A	558	18508.2	1067.92	114.228	0.0713719	275.941	1.09281	0.00345418	0.0679007	1.2361e+07	7.89077	24.2079	897.365
baseline_AV_A	559	19949.4	1166.79	152.282	0.0605314	452.633	1.18104	0.00343531	0.22981	5.21565e+07	8.65944	17.2033	953.776
baseline_AV_A	560	15913	985.846	73.8045	0.0580359	398.412	0.758479	0.00262916	0.066944	4.73459e+07	8.76456	16.2615	674.809
baseline_AV_A	561	16144.9	1809.54	120.723	0.0735113	393.835	1.07078	0.00239543	0.108497	4.27747e+07	10.3158	15.5348	850.303
baseline_AV_A	562	14442.8	1114.28	139.832	0.0469646	341.105	1.04416	0.00303413	0.102564	1.04017e+08	10.967	11.4572	605.313
baseline_AV_A	563	13538.3	1725.96	188.751	0.0540827	454.218	0.936566	0.00250443	0.147559	8.98958e+07	11.5746	11.465	670.586
baseline_AV_A	564	17039.2	1566.96	179.089	0.0503238	433.178	1.10605	0.00320173	0.208189	8.47601e+07	9.53718	13.8106	783.156
baseline_AV_A	565	13691.2	1354.06	153.949	0.0483299	287.674	1.13442	0.00340576	0.222191	9.25266e+07	10.7297	11.99	630.747
baseline_AV_A	566	15283.3	1467.68	167.227	0.0573916	286.086	0.883373	0.00295248	0.076356	2.91833e+07	7.67858	18.9009	715.646
baseline_AV_A	567	15347.6	999.106	197.132	0.055935	279.692	0.918581	0.00341633	0.0838619	3.44736e+07	7.8247	18.2316	711.376
baseline_AV_A	568	15413.2	1281.78	142.176	0.0572678	397.072	0.751375	0.00301515	0.134045	3.56192e+07	8.03147	17.9754	715.608
baseline_AV_A	569	16231.6	1049.96	163.145	0.0531029	303.2	1.1702	0.00317915	0.136951	7.6498e+07	9.70165	13.7737	724.198
baseline_AV_A	570	12309.4	1541.9	92.4821	0.0753634	273.828	1.21462	0.00245095	0.130712	7.15511e+07	13.9074	10.5464	669.409
baseline_AV_A	571	13287.5	1116.31	125.83	0.0563893	343.272	0.914033	0.00311366	0.245968	6.25203e+07	10.0756	13.7014	641.882
baseline_AV_A	572	18162.1	1445.8	160.538	0.0672819	428.276	1.2443	0.00282397	0.094453	6.62977e+07	10.5733	14.0614	898.077
baseline_AV_A	573	18749.2	1529.38	171.141	0.0542247	344.723	1.11798	0.00289416	0.177628	4.38798e+07	7.69319	18.282	859.841
baseline_AV_A	574	13657.8	1382.69	76.8123	0.0465019	325.078	1.02042	0.00216874	0.00349106	1.19883e+08	12.278	10.1118	532.231
baseline_AV_A	575	18430	1723.48	180.163	0.054535	438.087	1.15711	0.00326	0.071519	8.2764e+07	9.75605	13.8116	827.975
baseline_AV_A	576	12703.3	1508.43	112.202	0.0608779	357.224	1.19885	0.00284825	0.0710377	1.16463e+08	14.9323	8.13911	606.461
baseline_AV_A	577	15013.5	1289.44	201.112	0.0737762	336.318	0.992586	0.00220335	0.23613	1.61963e+07	8.58833	22.0039	871.477
baseline_AV_A	578	12743	1038.51	177.914	0.0733915	437.366	0.830268	0.00221103	0.197833	4.4693e+07	11.1509	13.9687	727.954
baseline_AV_A	579	13594.7	1745.8	127.583	0.0580912	300.051	0.843812	0.00321844	0.151088	3.82964e+07	8.63169	16.5754	662.547
baseline_AV_A	580	14767.2	1417.95	138.5	0.0520286	336.028	0.822011	0.00229427	0.109509	4.85754e+07	8.33626	16.1529	656.574
baseline_AV_A	581	14923.8	1349.6	72.0925	0.0587387	434.331	0.935327	0.00299524	0.01562	9.19201e+07	11.8748	11.3172	640.509
baseline_AV_A	582	17241.7	1551.58	132.435	0.0688584	284.965	0.9637	0.00315135	0.0508788	8.66554e+06	7.45082	25.5916	844.657
baseline_AV_A	583	14284.8	1527.6	176.734	0.0683534	351.251	1.11306	0.00233715	0.17296	5.60283e+07	10.9672	13.6327	776.473
baseline_AV_A	584	15967.1	1492.57	134.251	0.0608743	355.222	1.0704	0.00320563	0.0547252	6.62128e+07	10.2707	13.7288	740.515
baseline_AV_A	585	13986.2	1444.53	183.571	0.0528255	427.485	1.20899	0.00265522	0.0618179	1.36618e+08	14.0819	8.37098	646.515
baseline_AV_A	586	17732.5	1634.42	228.771	0.0489142	410.64	1.14919	0.00304894	0.215754	7.47901e+07	8.70883	15.0534	831.314
baseline_AV_A	587	14320.4	1357.25	104.326	0.066038	357.513	0.947355	0.00307084	0.059393	5.81527e+07	10.8545	13.4182	686.805
baseline_AV_A	588	13877.4	1252.98	162.335	0.0507854	351.535	1.22501	0.0023311	0.213632	1.15122e+08	12.3359	10.4386	650.232
baseline_AV_A	589	17489.1	994.031	141.039	0.0659384	347.647	1.01551	0.0030187	0.214388	2.22814e+07	7.94258	21.6668	875.202
baseline_AV_A	590	17889	1942.11	148.819	0.050251	296.969	1.22618	0.00272504	0.119489	7.1412e+07	8.74453	15.0661	783.541
baseline_AV_A	591	14592	1023.69	104.542	0.0489824	346.692	0.969376	0.00275741	0.179314	8.55324e+07	10.0931	12.7877	616.883
baseline_AV_A	592	12415.9	1284.66	137.259	0.0723382	378.492	1.01969	0.00226243	0.0210833	7.81268e+07	14.0267	10.1033	645.827
baseline_AV_A	593	18452.6	1602.82	190.942	0.0533293	315.846	0.95239	0.00209241	0.20277	1.09989e+07	5.92565	26.1312	863.874
baseline_AV_A	594	14023.8	1382.19	117.914	0.0616337	426.371	0.868338	0.00306022	0.222386	5.85824e+07	10.3065	13.9408	701.279
baseline_AV_A	595	15555.8	1213.7	143.273	0.0743246	318.21	0.993231	0.00293197	0.224226	1.47565e+07	8.50273	22.6011	861.355
baseline_AV_A	596	16352	1712.08	92.1401	0.0664952	333.632	0.886798	0.00212613	0.0438923	2.48878e+07	8.31053	20.4725	773.72
baseline_AV_A	597	14729.7	1364.31	128.587	0.0711367	274.883	0.77254	0.0029121	0.234665	-8.78232e+06	6.43395		801.455
baseline_AV_A	598	15639.3	1926.77	122.716	0.0668682	355.929	1.0763	0.00240419	0.140644	4.868e+07	9.98863	15.1573	799.449
baseline_AV_A	599	13905.3	1289.17	78.7794	0.0642552	416.332	0.879436	0.00224898	0.187388	6.22393e+07	10.9479	13.1928	677.06
baseline_AV_A	600	16836.7	1707.72	114.061	0.0705371	338.445	0.773807	0.00323099	0.0645667	-4.01141e+06	6.77898		838.91
baseline_AV_A	601	15378.8	1625.51	131.375	0.058431	353.032	1.00229	0.00253193	0.152811	5.70347e+07	9.50219	14.8566	732.817
baseline_AV_A	602	14219.9	1946.54	76.897	0.0520336	323.655	0.821487	0.0023819	0.149974	5.10415e+07	8.61272	15.6133	631.465
baseline_AV_A	603	14353	1413.51	108.474	0.0631007	372.412	1.1576	0.00307809	0.094899	9.27513e+07	12.7427	10.782	684.599
baseline_AV_A	604	16758.6	1355.33	85.5546	0.0751881	326.833	1.19247	0.00345647	0.134443	4.06324e+07	10.2418	16.0597	864.846
baseline_AV_A	605	19148	1879.16	121.678	0.0718194	444.402	1.18223	0.00214919	0.128804	4.06535e+07	9.53363	17.12	982.335
baseline_AV_A	606	20596.1	1714.18	179.35	0.0536709	408.61	0.884798	0.00258004	0.0848392	1.39083e+07	6.04862	25.5286	903.932
baseline_AV_A	607	13655	1588.87	156.389	0.066322	288.034	1.24822	0.00208888	0.0689923	8.11068e+07	12.768	10.9928	698.86
baseline_AV_A	608	14916.3	913.307	116.466	0.0523358	321.289	1.1659	0.00326043	0.0823882	1.07173e+08	11.7452	10.9542	627.884
baseline_AV_A	609	18108.4	1752.4	139.068	0.062349	412.258	0.962667	0.00218682	0.225855	2.36536e+07	7.59281	22.0559	903.764
baseline_AV_A	610	15064.8	1473.62	120.113	0.06149	306.519	0.853979	0.00313648	0.0039728	3.57552e+07	8.63036	17.1146	687.873
baseline_AV_A	611	14587	1438.28	122.111	0.0696198	418.449	1.047	0.00288593	0.145492	6.56376e+07	11.7197	12.605	755.999
baseline_AV_A	612	13259.4	1615.68	106.546	0.0472502	429.907	0.859119	0.00236714	0.241419	9.42085e+07	10.8547	11.8271	596.574
baseline_AV_A	613	17748	1570.62	191.242	0.0678922	425.468	0.884256	0.00341197	0.217461	5.3648e+06	7.1212	27.3183	951.299
baseline_AV_A	614	16269.1	1622.87	140.209	0.0586956	438.679	1.05697	0.00217647	0.20871	6.96423e+07	10.0309	14.0185	791.473
baseline_AV_A	615	16294.7	1705.8	109.861	0.0716919	313.699	1.09964	0.00246335	0.0552117	3.79729e+07	9.76864	16.4023	818.076
baseline_AV_A	616	15666.1	1395.7	154.704	0.0677552	304.627	1.11667	0.00209245	0.078684	4.63458e+07	9.94368	15.3304	786.537
baseline_AV_A	617	13229.6	1882.62	95.2057	0.0571422	430.487	1.18063	0.00216692	0.182462	1.23456e+08	14.3434	8.3395	637.923
baseline_AV_A	618	14084.7	1983.84	162.816	0.0661675	364.257	1.10397	0.00337213	0.0463485	7.29224e+07	12.0457	11.8259	725.902
baseline_AV_A	619	14209.1	1186.83	118.477	0.0714198	319.073	1.23084	0.0029107	0.0846414	7.61221e+07	12.8579	11.246	722.215
baseline_AV_A	620	11839.9	1079.8	134.482	0.0665695	401.355	0.763329	0.00239666	0.0722876	6.17212e+07	12.0579	11.7852	597.442
baseline_AV_A	621	15704.9	959.544	159.353	0.0725142	351.811	1.05185	0.00310047	0.083704	4.10759e+07	10.1383	15.7529	808.705
baseline_AV_A	622	16195.8	1645.58	132.889	0.0642428	283.615	1.06076	0.00299243	0.20242	2.66174e+07	8.15213	20.5167	821.357
baseline_AV_A	623	13468.5	1486.15	89.7571	0.0662838	296.323	0.830842	0.00224045	0.0504595	3.70164e+07	9.57162	15.8396	647.555
baseline_AV_A	624	15669.7	1593.2	111.043	0.0595746	385.252	1.08099	0.00299311	0.190116	7.01732e+07	10.3401	13.6119	750.155
baseline_AV_A	625	16357.1	1259.84	102.225	0.0703577	411.434	1.13412	0.00314492	0.159296	6.00435e+07	10.9474	13.8876	826.53
baseline_AV_A	626	14968.2	896.585	157.184	0.0607573	438.392	1.11591	0.00264589	0.0849779	1.00786e+08	12.6054	10.6626	701.275
baseline_AV_A	627	12894.1	1831.32	130.059	0.0730351	402.674	1.06616	0.00280994	0.00154831	8.25111e+07	14.3168	9.21319	678.597
baseline_AV_A	628	16231.1	1278.36	97.5673	0.0552121	422.165	1.23468	0.00328953	0.0838093	1.22579e+08	12.5129	10.4288	695.87
baseline_AV_A	629	18301.4	1085.52	129.412	0.0748133	363.483	0.838428	0.00334444	0.173242	-1.50404e+07	6.51749		963.022
baseline_AV_A	630	14745.7	1024.75	190.864	0.0508938	298.558	0.951793	0.00315954	0.212049	4.9972e+07	8.22776	16.3508	690.376
baseline_AV_A	631	12924.8	1707.9	122.985	0.0603031	282.707	1.04261	0.00256703	0.219271	6.041e+07	10.6281	13.3115	661.709
baseline_AV_A	632	15929.2	1593.62	142.19	0.0574424	433.01	1.02507	0.00213099	0.0369988	8.60856e+07	11.0049	12.2837	720.577
baseline_AV_A	633	15503.7	1421.98	117.3	0.0535703	282.493	1.14505	0.00272183	0.157118	7.41498e+07	9.83384	13.6673	693.528
baseline_AV_A	634	17760	1761.62	183.93	0.0570628	372.374	0.845256	0.00325337	0.21299	6.81893e+06	6.09963	27.2379	870.305
baseline_AV_A	635	18624.9	1751.14	178.414	0.049375	298.094	1.07344	0.00250714	0.14555	3.76367e+07	6.85751	20.6101	820.711
baseline_AV_A	636	14129.4	1301.06	193.02	0.0609692	330.685	1.1653	0.00302054	0.00378056	8.97423e+07	12.4063	10.8834	681.369
baseline_AV_A	637	15660.8	1193.74	164.328	0.0685415	295.064	0.889926	0.00335817	0.0148565	1.72382e+07	8.07893	21.9326	770.732
baseline_AV_A	638	16701.6	1959.43	176.791	0.0573389	285.347	1.22268	0.00301866	0.175023	5.29057e+07	8.85808	15.9824	821.023
baseline_AV_A	639	14531.3	1062.75	154.671	0.0546693	340.281	1.13396	0.00270827	0.206576	8.62568e+07	10.9343	12.2298	684.601
baseline_AV_A	640	17304.6	1223.18	179.946	0.0606878	293.987	1.16966	0.00261887	0.0943177	4.73226e+07	8.85108	16.561	818.52
baseline_AV_A	641	13766.3	979.473	90.3812	0.0563072	332.503	0.828393	0.00311965	0.0326967	6.55273e+07	10.2311	13.2191	585.382
baseline_AV_A	642	18381.2	1107.1	181.066	0.0655081	373.011	0.931092	0.003103	0.0681559	1.51808e+07	7.44695	23.6988	884.581
baseline_AV_A	643	14876	1660.71	109.715	0.0682586	452.93	1.14283	0.0029122	0.229724	7.73719e+07	12.181	11.958	787.244
baseline_AV_A	644	16168.4	958.479	140.305	0.0679074	368.212	1.19794	0.0022106	0.196322	6.04318e+07	10.6708	14.073	823.991
baseline_AV_A	645	14959.5	1077.45	110.682	0.0526738	327.001	1.20436	0.00345042	0.0790961	1.13126e+08	12.1308	10.6117	633.156
baseline_AV_A	646	15080.3	1631.2	131.807	0.0541841	372.864	0.995749	0.00292553	0.0292341	8.38126e+07	10.7056	12.3791	664.231
baseline_AV_A	647	13565.8	1265.08	146.625	0.0690718	336.41	1.01092	0.00332223	0.0741368	5.81898e+07	11.4765	12.8148	695.771
baseline_AV_A	648	15754.3	1485.36	115.241	0.0568593	446.28	0.848109	0.00345928	0.057628	6.79086e+07	9.90019	13.8498	698.067
baseline_AV_A	649	14982.4	1290.3	77.1345	0.0474227	339.056	0.82268	0.00290571	0.189809	6.06859e+07	8.38294	15.4417	618.368
baseline_AV_A	650	16436.6	1122.47	81.5695	0.0516849	356.131	0.894166	0.00345575	0.235152	5.05011e+07	8.03079	16.9868	706.63
baseline_AV_A	651	16840.9	1027.87	118.814	0.0674652	366.261	0.809597	0.00332044	0.189412	6.89009e+06	7.19262	26.4462	838.431
baseline_AV_A	652	13821.6	1074.51	143.904	0.054312	291.04	1.09727	0.00245121	0.0861099	8.83325e+07	11.3798	11.5523	620.366
baseline_AV_A	653	17307.6	841.931	124.668	0.0682689	377.547	1.16433	0.00341937	0.16263	5.26223e+07	10.0259	15.3613	852.496
baseline_AV_A	654	13670.6	1752.35	166.943	0.0757784	346.647	1.01703	0.0030402	0.0970036	4.17025e+07	11.0485	14.3992	771.586
baseline_AV_A	655	16075.1	1108.44	128.466	0.0466464	357.865	0.940522	0.00277141	0.0594409	8.26364e+07	9.2577	13.6532	642.306
baseline_AV_A	656	14256.9	1490.97	148.218	0.0701045	404.679	1.15351	0.00334183	0.109148	7.86104e+07	12.8394	11.2183	749.614
baseline_AV_A	657	14929.7	1407.78	170.444	0.0706844	427.805	0.994126	0.00214871	0.167902	4.8401e+07	10.561	14.6508	810.481
baseline_AV_A	658	16934	1857.8	75.8696	0.06242	275.561	1.23802	0.00213713	0.0779488	6.19172e+07	9.99206	14.4479	776.438
baseline_AV_A	659	18644.4	1130.04	126.183	0.051842	330.206	1.12455	0.0021617	0.169766	5.83258e+07	8.12168	16.7327	796.229
baseline_AV_A	660	13352.1	717.984	102.539	0.0479909	325.217	0.78427	0.00310011	0.130083	7.09616e+07	9.52449	13.4474	544.975
baseline_AV_A	661	18974.1	1330.81	98.3586	0.0579595	288.038	0.960232	0.00215756	0.0834171	1.57413e+07	6.65151	24.3558	819.866
baseline_AV_A	662	18597.9	1464.76	159.684	0.0500001	328.868	1.13241	0.00248679	0.203636	5.33602e+07	7.66853	17.4806	821.882
baseline_AV_A	663	16289.8	1200.98	86.3967	0.0553115	414.024	0.766535	0.00318556	0.0822461	4.99774e+07	8.52515	16.3167	689.636
baseline_AV_A	664	12831.9	1234.85	67.4755	0.064174	375.84	1.01332	0.00314007	0.172279	8.46458e+07	12.9512	10.7037	619.278
baseline_AV_A	665	13853.8	1220.06	139.448	0.0639611	383.765	1.0598	0.00329239	0.0600327	8.50671e+07	12.5852	10.952	670.404
baseline_AV_A	666	14784	956.455	150.469	0.0704614	376.773	0.951681	0.0027538	0.0667116	4.76134e+07	10.5348	14.5546	745.692
baseline_AV_A	667	16208.5	1982.2	185.62	0.0659299	434.482	1.17886	0.00240085	0.104037	7.18154e+07	11.2129	12.9218	841.49
baseline_AV_A	668	17373	1502.03	167.733	0.0606936	335.597	0.939224	0.00294783	0.0691985	2.43734e+07	7.53688	21.4678	816.318
baseline_AV_A	669	15796.5	1162.38	184.12	0.047044	438.431	0.774131	0.0022917	0.119897	6.38939e+07	8.36211	15.3344	681.76
baseline_AV_A	670	14761.3	1381.67	185.481	0.0567222	427.189	0.914714	0.00216907	0.100455	7.05467e+07	10.2925	13.2508	705.298
baseline_AV_A	671	17999.5	1218.8	158.95	0.0617174	425.268	0.880017	0.00275676	0.126175	2.75628e+07	7.76274	20.8757	852.274
baseline_AV_A	672	13328.9	1543.89	84.2617	0.071782	302.511	0.831073	0.00300987	0.018309	3.37514e+07	10.0162	15.7875	662.071
baseline_AV_A	673	15958.9	1805.34	187.555	0.0465384	433.312	0.931145	0.00339309	0.0441428	8.9431e+07	9.6885	13.0239	689.499
baseline_AV_A	674	17412.5	1919.01	160.481	0.0717355	337.98	1.10592	0.00230308	0.186393	1.57715e+07	8.19101	23.1019	948.545
baseline_AV_A	675	17870	1008.03	89.312	0.062951	399.858	1.13928	0.00255356	0.116979	6.78521e+07	10.1343	14.285	808.194
baseline_AV_A	676	15163.8	1564.79	167.621	0.0620948	412.672	1.04696	0.00338958	0.229051	6.04178e+07	10.1851	14.2163	788.564
baseline_AV_A	677	19183.2	1208.3	112.1	0.0566099	413.268	1.05664	0.00340116	0.210154	4.89665e+07	8.14848	17.6771	861.819
baseline_AV_A	678	13128.3	1922.73	165.481	0.0667228	334.715	0.806592	0.00242568	0.143341	2.6133e+07	8.82775	17.7766	715.566
baseline_AV_A	679	15134.5	1832.96	110.49	0.0515872	396.946	1.1613	0.00260993	0.0812216	1.18663e+08	12.2669	10.5312	659.523
baseline_AV_A	680	13321.3	1694.15	103.465	0.0742391	431.879	0.923806	0.00345029	0.175422	5.40035e+07	11.8817	12.9184	733.915
baseline_AV_A	681	16112.7	1109.84	147.653	0.0647341	345.152	0.900947	0.00292444	0.125179	2.65059e+07	8.21487	20.144	786.253
baseline_AV_A	682	16149.1	1190.81	118.668	0.0712644	362.715	1.05011	0.00229243	0.0543574	4.65826e+07	10.2902	15.1644	796.612
baseline_AV_A	683	14357.2	1533.79	118.534	0.0539072	394.035	1.03302	0.00242137	0.0685683	1.01323e+08	11.9466	10.9484	635.722
baseline_AV_A	684	14241.4	967.37	107.437	0.0582696	395.477	1.1836	0.00240985	0.147024	1.13073e+08	13.245	9.9119	649.64
baseline_AV_A	685	16000.5	859.694	168.834	0.0534237	288.37	1.08045	0.00345309	0.102156	6.42887e+07	9.13984	14.7577	704.859
baseline_AV_A	686	13765.2	884.714	194.594	0.0640873	345.769	1.03182	0.00269067	0.186289	5.83077e+07	10.6771	13.5632	720.201
baseline_AV_A	687	15148.2	1144.19	122.31	0.0491397	347.684	1.22326	0.00308098	0.0282212	1.329e+08	12.6361	9.75493	616.47
baseline_AV_A	688	16017.2	1324.47	148.716	0.0660811	325.056	0.896167	0.00283491	0.0600432	2.30855e+07	8.17012	20.7494	779.213
baseline_AV_A	689	18174.2	1636.48	105.294	0.060634	444.823	0.774364	0.00258456	0.243081	1.14767e+07	6.71812	25.5484	875.957
baseline_AV_A	690	15135.1	1590.87	186.82	0.05641	343.911	1.02983	0.00301241	0.191605	5.5082e+07	9.16652	15.242	751.347
baseline_AV_A	691	14775.6	1433.4	73.2988	0.0555113	286.559	0.836036	0.00212704	0.0954622	4.12952e+07	8.30207	16.8507	638.891
baseline_AV_A	692	16385.6	1019.97	162.11	0.0547222	309.721	1.0187	0.00209214	0.0391657	5.83966e+07	8.92675	15.2999	712.306
baseline_AV_A	693	15004.5	1239.02	171.74	0.06985	367.091	0.807892	0.00338868	0.176666	1.33154e+07	7.96589	23.2497	806.244
baseline_AV_A	694	14612.9	1474.49	125.935	0.0526884	382.665	0.966167	0.00247455	0.0999259	8.51663e+07	10.6746	12.3338	647.598
baseline_AV_A	695	14130.4	1106.23	205.615	0.0573202	292.645	0.758824	0.00311209	0.041172	2.30683e+07	7.40091	20.7837	671.125
baseline_AV_A	696	18524.6	1241.71	124.314	0.0743365	274.955	0.787477	0.00250769	0.238954	-4.45702e+07	4.52599		998.815
baseline_AV_A	697	15692.2	945.611	194.183	0.0505047	290.176	1.12314	0.00272488	0.0229463	8.4185e+07	9.98958	12.9095	672.641
baseline_AV_A	698	15492.9	1492.53	98.4909	0.0550485	368.992	0.945565	0.00276924	0.247501	5.58557e+07	8.92876	15.585	719.477
baseline_AV_A	699	16315.5	1473.38	183.678	0.0711551	298.533	1.02726	0.00344043	0.0714178	1.81135e+07	8.36752	21.8004	852.149
baseline_AV_A	700	17115.1	1254.61	93.8011	0.0720204	449.175	1.04922	0.00238428	0.168637	4.67879e+07	10.1771	15.6762	871.022
baseline_AV_A	701	12379.1	807.326	99.8445	0.0680551	325.645	0.857189	0.00245582	0.0499298	5.80747e+07	11.7269	12.3017	594.684
baseline_AV_A	702	16897.1	1663.81	114.647	0.0523317	358.473	0.821186	0.00243373	0.0125834	4.29232e+07	7.71651	17.5566	705.357
baseline_AV_A	703	17996.1	926.907	153.528	0.0473977	275.37	0.772644	0.00309217	0.10743	6.81545e+06	5.10573	27.4975	731.155
baseline_AV_A	704	18796.7	1280.57	126.313	0.0556064	454.584	0.964665	0.00244223	0.2203	4.76507e+07	8.01399	17.8149	852.676
baseline_AV_A	705	17394.6	1600.91	92.9755	0.0735467	305.175	1.14793	0.00258203	0.173087	2.2257e+07	8.7963	20.9829	908.202
baseline_AV_A	706	15216.7	1029.71	129.37	0.0488691	444.461	1.07929	0.00286247	0.0464475	1.33197e+08	12.5458	9.89055	621.166
baseline_AV_A	707	14299	2070.72	136.788	0.048021	380.355	0.834496	0.00287899	0.15369	6.54043e+07	8.9714	14.4259	650.229
baseline_AV_A	708	12825.3	1496.55	131.583	0.0547228	377.918	0.93169	0.00341025	0.140146	8.59899e+07	11.7132	11.3357	606.022
baseline_AV_A	709	15490	1375.43	168.106	0.0686112	430.782	1.1431	0.00227594	0.060204	7.75685e+07	12.1421	11.847	785.402
baseline_AV_A	710	17374.7	1161.76	173.487	0.0701927	285.051	0.946321	0.0030317	0.145052	-5.53347e+06	6.65811		901.26
baseline_AV_A	711	20572.9	1599.87	132.378	0.0526321	346.082	1.19555	0.00323937	0.116894	5.39264e+07	7.78361	17.6278	876.123
baseline_AV_A	712	13963.5	1798.36	128.844	0.0534089	418.785	0.912538	0.0023002	0.170798	8.04925e+07	10.6966	12.4835	658.236
baseline_AV_A	713	17029.5	1084.38	158.224	0.066702	286.595	0.859716	0.00230592	0.0822164	-1.70072e+06	6.55916		829.141
baseline_AV_A	714	13615.5	2060.59	115.04	0.0699108	285.289	0.752661	0.00227981	0.0978754	7.46697e+06	7.61618	25.4181	718.528
baseline_AV_A	715	16111.1	1686.31	85.5759	0.069015	423.259	1.02184	0.00262472	0.211891	4.72611e+07	10.023	15.5289	829.138
baseline_AV_A	716	15546.6	1167.1	138.82	0.0712966	340.599	0.893481	0.00214914	0.245396	1.08352e+07	7.9013	24.3483	843.008
baseline_AV_A	717	19494.6	1486.77	98.68	0.0746268	402.283	1.13148	0.00279798	0.0936229	2.52605e+07	8.9418	20.6012	981.752
baseline_AV_A	718	15981.1	1325.2	208.007	0.0515849	416.696	1.22597	0.00302535	0.213953	1.02927e+08	10.929	11.9826	761.723
baseline_AV_A	719	15419.7	1327.72	133.516	0.0661751	379.147	1.15016	0.00287663	0.179768	6.65993e+07	11.0506	13.2344	783.215
baseline_AV_A	720	16094	1500.91	102.626	0.0722324	442.653	0.978445	0.00293787	0.125313	4.6551e+07	10.4008	15.1664	824.904
baseline_AV_A	721	16999.1	1354.51	129.523	0.0627858	353.414	1.0717	0.00331231	0.229656	3.89288e+07	8.61851	17.7539	841.998
baseline_AV_A	722	17467.1	1616.78	136.173	0.0538857	356.131	0.971973	0.00253852	0.0895034	4.87855e+07	8.10877	16.9905	766.445
baseline_AV_A	723	15055.6	2085.86	115.012	0.067122	305.068	1.15662	0.00302027	0.225881	4.59699e+07	9.93111	15.4109	804.476
baseline_AV_A	724	14246.4	1144.02	109.735	0.0619602	441.615	0.900337	0.0032537	0.142533	7.33581e+07	11.2944	12.3977	677.685
baseline_AV_A	725	15797	1216.4	95.7766	0.0533655	380.99	0.898514	0.00250498	0.166413	6.2342e+07	9.0497	14.9981	686.496
baseline_AV_A	726	14410.7	1508.05	116.769	0.0734935	280.976	1.05701	0.00345622	0.232584	2.73413e+07	9.45595	17.834	799.584
baseline_AV_A	727	13571	1251.05	128.216	0.0606844	370.646	1.02958	0.00268538	0.0344865	9.06234e+07	12.6319	10.6667	630.464
baseline_AV_A	728	17831.7	1494.9	130.307	0.0709583	287.444	1.19518	0.00338837	0.149411	2.37313e+07	8.57117	20.9218	916.504
baseline_AV_A	729	18935.1	1519.46	144.508	0.06135	378.313	1.06815	0.00326859	0.130998	3.47652e+07	8.03132	18.9904	891.175
baseline_AV_A	730	14011.5	1506.77	142.639	0.0496863	441.341	1.13803	0.00294379	0.167873	1.3132e+08	13.1018	8.9475	635.801
baseline_AV_A	731	16254.4	1175.7	125.474	0.0461905	371.48	1.10437	0.00278242	0.23939	9.54054e+07	9.67189	13.1669	691.142
baseline_AV_A	732	13021.8	1196.36	192.248	0.0475658	418.876	0.931012	0.00233622	0.0370054	1.15305e+08	12.4821	9.92249	577.289
baseline_AV_A	733	17378.4	1369.72	102.045	0.0686074	353.543	1.11052	0.00241756	0.0955811	4.36925e+07	9.57051	16.3619	841.086
baseline_AV_A	734	14725.1	1005.07	188.05	0.0537436	386.513	0.75036	0.00293254	0.173822	3.89959e+07	7.91874	17.5955	694.217
baseline_AV_A	735	17256.3	892.569	190.324	0.0543698	357.203	1.21163	0.00336492	0.0886256	8.61913e+07	10.1366	13.1676	765.957
baseline_AV_A	736	15634	1142.06	169.549	0.0597927	412.375	0.883126	0.00344651	0.150904	4.78011e+07	9.03468	16.0304	755.16
baseline_AV_A	737	17104.6	1875.76	116.191	0.0586684	329.18	1.16093	0.00304937	0.156628	5.77467e+07	9.21865	15.45	803.811
baseline_AV_A	738	18351.9	1347.65	177.62	0.0631776	331.342	0.908662	0.00226953	0.12675	1.06465e+06	6.38042	29.4623	892.231
baseline_AV_A	739	15266.7	1421.55	119.564	0.056419	423.787	1.14175	0.00346093	0.0650908	1.12067e+08	12.5556	10.4846	679.33
baseline_AV_A	740	15745.8	1534.76	140.139	0.0657439	279.144	1.22071	0.00235999	0.165056	5.14049e+07	9.97453	15.0405	800.47
baseline_AV_A	741	14176.3	1298.19	127.022	0.0681772	363.544	0.83561	0.00313351	0.161571	3.20816e+07	9.24597	17.14	731.923
baseline_AV_A	742	14988.4	1284.35	132.279	0.0589898	389.195	1.06544	0.00263752	0.229015	7.25864e+07	10.5572	13.2329	731.162
baseline_AV_A	743	15187.6	1861.33	104.057	0.0583329	384.021	0.96714	0.00307699	0.0728571	6.97044e+07	10.3702	13.3264	696.32
baseline_AV_A	744	17268.9	1318	160.164	0.0638349	374.159	0.944173	0.00343865	0.182763	2.22173e+07	7.73747	21.8276	860.978
baseline_AV_A	745	15256.4	1578.68	173.847	0.0461138	337.384	1.09912	0.00318365	0.249147	8.31991e+07	9.35015	13.6834	700.358
baseline_AV_A	746	16542.3	681.59	163.837	0.0529296	342.423	0.819177	0.00278574	0.173258	2.97283e+07	7.02576	20.729	732.043
baseline_AV_A	747	15325.3	1494.1	186.836	0.0532643	349.427	1.06937	0.00286184	0.0690919	7.95131e+07	10.2182	12.9611	702.219
baseline_AV_A	748	13313.6	1471.4	119.191	0.0714852	323.795	0.878487	0.00318715	0.104947	3.58233e+07	10.118	15.6083	698.79
baseline_AV_A	749	14675.6	1014.93	113.253	0.0534483	366.469	1.02769	0.00338462	0.130958	9.12791e+07	11.0579	11.8878	638.903
baseline_AV_A	750	17697.9	1477.65	87.8102	0.051852	431.505	1.17954	0.00238946	0.0709523	1.13612e+08	11.0596	11.7337	725.159
baseline_AV_A	751	16479.9	1438.69	159.051	0.0662718	288.669	0.797118	0.00284181	0.086601	-7.09622e+06	6.14421		816.994
baseline_AV_A	752	13918.5	1158.13	153.851	0.0749384	350.737	0.944228	0.00323497	0.111148	3.67481e+07	10.4598	15.4805	755.813
baseline_AV_A	753	16658.6	936.916	185.361	0.071367	453.988	1.06231	0.00259574	0.107504	5.22922e+07	10.5384	14.7267	863.941
baseline_AV_A	754	15488.7	1155.17	121.232	0.0750084	308.568	0.898906	0.00240242	0.101762	1.22505e+07	8.41272	23.2314	807.185
baseline_AV_A	755	18270.3	1844.04	159.921	0.0742365	299.264	1.16335	0.00225435	0.240979	-592084	7.38637		1027.84
baseline_AV_A	756	15055.4	1349.13	106.048	0.0702719	346.205	0.84232	0.00309014	0.087864	2.52305e+07	8.88286	18.6099	751.632
baseline_AV_A	757	16955.2	881.094	146.419	0.0547327	426.032	0.886862	0.00223198	0.181038	5.25926e+07	8.4379	16.5541	759.632
baseline_AV_A	758	12310.3	1607.27	92.3322	0.0494219	312.296	0.97455	0.0032531	0.23173	8.93202e+07	11.3175	11.4868	562.818
baseline_AV_A	759	13599.4	2060.46	197.843	0.0551682	381.228	1.10291	0.00254882	0.123234	9.25333e+07	11.9337	11.1857	689.034
baseline_AV_A	760	13211	1552.65	155.602	0.0722412	311.09	0.932591	0.00340073	0.0037803	4.2526e+07	10.8263	14.2037	693.001
baseline_AV_A	761	14072.5	1388.76	174.294	0.0753966	397.318	1.03163	0.00284488	0.0426763	5.65993e+07	12.0564	12.6281	763.297
baseline_AV_A	762	17702	1389.76	148.165	0.07076	369.215	0.807265	0.00305256	0.202563	-1.26073e+07	6.26294		935.38
baseline_AV_A	763	15597.3	1573.95	101.253	0.0542425	319.271	0.820396	0.00252329	0.134329	3.40451e+07	7.5669	18.5265	691.703
baseline_AV_A	764	15728.5	1712.48	110.084	0.0519702	373.953	1.13101	0.00278956	0.0695549	1.03707e+08	11.2615	11.5569	675.62
baseline_AV_A	765	14202.5	985.853	106.528	0.0695064	331.988	1.17878	0.00223738	0.204536	6.82792e+07	11.9406	12.3024	731.835
baseline_AV_A	766	14043.2	1780.27	136.419	0.0564769	344.973	0.992777	0.00319827	0.0143307	8.00614e+07	11.19	11.9835	643.099
baseline_AV_A	767	15529.1	1029.45	223.826	0.0713253	342.21	1.10957	0.00250144	0.167144	3.56753e+07	9.63669	16.8345	857.957
baseline_AV_A	768	15395.6	916.377	103.489	0.0530598	320.321	0.836599	0.00263918	0.181065	4.2762e+07	7.9464	17.4221	666.972
baseline_AV_A	769	15261.9	1824.36	134.819	0.0539152	364.33	1.04105	0.00271937	0.17203	7.25543e+07	9.87037	13.689	714.548
baseline_AV_A	770	15644.7	1569.9	162.635	0.0665059	439.017	1.15629	0.00335747	0.174754	7.26871e+07	11.4315	12.7183	817.992
baseline_AV_A	771	17310.2	1498.48	143.548	0.0729964	358.577	1.06074	0.00303499	0.162875	1.97853e+07	8.58643	21.6372	920.8
baseline_AV_A	772	15104.5	1008.54	139.124	0.047672	367.205	1.15047	0.00305141	0.150876	1.16831e+08	11.4395	11.0071	639.149
baseline_AV_A	773	14381.2	860.193	160.036	0.0553892	423.068	1.22712	0.00210243	0.106904	1.30757e+08	13.8067	8.87055	653.318
baseline_AV_A	774	18924.3	778.816	194.555	0.0754595	316.686	0.794802	0.00316467	0.205559	-4.31463e+07	4.78371		1036.93
baseline_AV_A	775	13977.7	968.733	138.753	0.063359	293.886	0.843885	0.00328022	0.0637782	3.55189e+07	8.98561	16.7238	664.242
baseline_AV_A	776	13196.6	1246.69	108.11	0.0500085	389.207	0.768453	0.00275659	0.137391	7.584e+07	10.1961	12.7414	573.181
baseline_AV_A	777	15303.9	1290.41	137.37	0.0602673	422.606	0.759348	0.00248859	0.20678	3.30285e+07	8.2079	18.2761	748.788
baseline_AV_A	778	16118.8	1169.81	114.479	0.0523378	409.6	1.09975	0.00277454	0.0942367	1.05007e+08	11.1823	11.624	681.705
baseline_AV_A	779	17292	963.977	163.993	0.0695348	306.167	1.12446	0.0027944	0.167634	2.43845e+07	8.48812	20.6317	888.866
baseline_AV_A	780	14842.8	1269.88	178.155	0.0745927	410.994	1.19772	0.00316062	0.106489	6.97438e+07	12.611	11.8328	811.055
baseline_AV_A	781	14860.4	1525.09	138.863	0.0471069	355.995	1.1784	0.00256506	0.0569555	1.27267e+08	12.1593	10.2898	623.712
baseline_AV_A	782	14257.5	1040.82	210.909	0.0511525	373.597	0.794315	0.00259001	0.129534	5.19433e+07	8.5258	15.6443	664.411
baseline_AV_A	783	12812	1503.1	165.067	0.0722822	302.653	1.18047	0.00252355	0.0469961	7.30161e+07	13.4107	10.7442	690.872
baseline_AV_A	784	14660.3	812.088	163.736	0.0664437	405.902	1.09004	0.00216138	0.208171	6.83528e+07	11.3725	12.77	759.83
baseline_AV_A	785	12316	1355.33	99.0554	0.0477033	394.302	0.905905	0.00245581	0.0105758	1.24845e+08	13.5755	8.42334	505.76
baseline_AV_A	786	17805.7	1039.88	199.058	0.0621311	405.828	0.914886	0.00214191	0.0154839	3.46729e+07	8.25355	18.4377	827.648
baseline_AV_A	787	15229.2	1676.68	155.855	0.0584693	430.442	0.975209	0.00324733	0.124972	7.15095e+07	10.4462	13.2595	734.488
baseline_AV_A	788	16601	1108.89	128.072	0.0568485	312.901	0.900628	0.00253725	0.156605	2.90523e+07	7.43038	20.6158	751.326
baseline_AV_A	789	16949.6	835.987	145.186	0.0745204	316.168	0.89484	0.00347216	0.00974197	6.47295e+06	7.89637	26.0236	841.729
baseline_AV_A	790	16934.4	1535.38	148.281	0.0496939	347.835	0.901822	0.00279925	0.230746	3.66921e+07	7.00138	20.3034	763.152
baseline_AV_A	791	14398.9	1865.1	156.231	0.0613067	320.3	1.10635	0.00336243	0.0966201	6.74176e+07	10.8515	12.9581	717.477
baseline_AV_A	792	12836.1	1376.1	137.262	0.0518345	401.549	1.22888	0.00242676	0.227639	1.35569e+08	14.3302	8.26185	610.874
baseline_AV_A	793	16948.6	1074.46	184.15	0.0602985	427.115	0.912397	0.0023829	0.114347	4.40656e+07	8.66264	16.979	805.235
baseline_AV_A	794	14260.8	932.057	146.249	0.0537347	305.876	0.754743	0.00299405	0.182276	2.99805e+07	7.40745	19.2433	653.04
baseline_AV_A	795	15599.5	968.168	149.851	0.058089	371.972	1.17511	0.00329939	0.0469761	9.86682e+07	11.8786	11.2178	697.908
baseline_AV_A	796	18225.9	1502.08	146.69	0.0661954	434.167	0.906256	0.00301952	0.0226831	3.04606e+07	8.43274	18.8804	863.075
baseline_AV_A	797	13944.4	1200.33	132.963	0.05449	447.321	0.944216	0.00221241	0.186617	9.29884e+07	11.5663	11.4594	648.645
baseline_AV_A	798	13412.7	1295.43	130.036	0.0665498	359.705	0.893898	0.00338026	0.208239	4.47779e+07	10.1265	14.9172	704.034
baseline_AV_A	799	15897.4	1487.94	212.293	0.0705471	435.622	0.85493	0.00266502	0.0282001	2.9298e+07	9.11521	17.8586	831.792
baseline_AV_A	800	20923.5	1774.42	182.602	0.0474725	410.637	0.971969	0.00318141	0.237086	2.43992e+07	5.84333	23.9169	921.394
baseline_AV_A	801	13564.8	959.37	167.869	0.0635117	421.45	0.975953	0.00302144	0.147057	7.62951e+07	11.9449	11.687	685.419
baseline_AV_A	802	13024.8	1408.52	132.27	0.0590172	367.217	1.06777	0.00290247	0.181447	8.92174e+07	12.4263	10.9048	643.574
baseline_AV_A	803	19124	1283.79	139.172	0.0758492	361.265	0.752768	0.00274969	0.037012	-2.84496e+07	5.77155		968.194
baseline_AV_A	804	20302.9	947.843	121.511	0.0490255	367.999	0.757686	0.00328757	0.146216	5.80774e+06	5.18071	28.0268	817.924
baseline_AV_A	805	17614.7	1435.42	169.751	0.0604693	363.117	1.20048	0.0033433	0.0501438	6.94666e+07	10.0177	14.0851	817.118
baseline_AV_A	806	15004.5	1781.88	137.348	0.0495035	383.534	0.795479	0.00298206	0.124364	5.53279e+07	8.38785	15.6435	666.258
baseline_AV_A	807	16871.7	1610.13	168.708	0.0744364	354.813	0.936135	0.00251238	0.0249518	1.1914e+07	8.26787	23.7531	879.571
baseline_AV_A	808	15640.7	1897.44	123.38	0.0744283	434.819	0.85495	0.00210626	0.138093	2.37976e+07	9.18008	18.7391	847.991
baseline_AV_A	809	15046.1	1682.08	168.859	0.0529319	442.67	0.810084	0.00305225	0.143057	5.99114e+07	9.06812	14.8695	706.42
baseline_AV_A	810	16967.1	1616.61	98.1884	0.0541092	398.536	0.796305	0.00276455	0.162138	3.53724e+07	7.44881	18.89	749.603
baseline_AV_A	811	13688.2	1241.74	88.0104	0.0498579	423.706	1.1314	0.0032937	0.0498347	1.50926e+08	14.5683	7.98063	560.275
baseline_AV_A	812	17683.2	994.069	175.478	0.0697406	324.039	1.10238	0.00328974	0.160566	2.03803e+07	8.23673	21.7611	912.531
baseline_AV_A	813	15614.5	1023.95	158.265	0.0684637	387.653	1.22646	0.00297494	0.0646709	8.1918e+07	12.3276	11.5735	774.293
baseline_AV_A	814	16516.8	1276.88	104.045	0.0640962	404.234	1.13077	0.00239706	0.0841976	7.66051e+07	11.132	12.7831	768.366
baseline_AV_A	815	17416.1	1452.74	85.4091	0.0623514	277.339	1.01994	0.00276083	0.106385	2.66456e+07	7.83902	20.8716	795.251
baseline_AV_A	816	15786	1395.14	101.576	0.0748253	437.799	1.19634	0.0030054	0.00846657	8.23818e+07	13.2533	11.0209	787.587
baseline_AV_A	817	15785.3	1743.71	143.237	0.0620933	431.363	0.922747	0.00292164	0.0518329	5.88138e+07	10.0369	14.2854	753.325
baseline_AV_A	818	18335.9	1264.31	173.081	0.0752149	437.78	0.894993	0.00306694	0.124952	3.2955e+06	7.73042	28.0105	978.7
baseline_AV_A	819	12034.8	1059.63	69.0206	0.0685154	386.079	1.18056	0.00217701	0.131166	1.11965e+08	16.2144	7.81712	593.054
baseline_AV_A	820	17252.8	1812.47	92.6496	0.0563117	346.232	0.91548	0.00211087	0.207605	2.88095e+07	7.29331	21.2515	793.54
baseline_AV_A	821	15325.5	1172.74	120.477	0.0503436	322.136	1.22856	0.00244789	0.125987	1.11783e+08	11.5195	11.1213	652.38
baseline_AV_A	822	15578.3	583.599	113.617	0.051753	322.393	1.24654	0.00302359	0.0541325	1.22003e+08	12.1882	10.3897	628.618
baseline_AV_A	823	13337.4	1128.09	98.8528	0.0472503	391.995	1.20452	0.00342054	0.239874	1.44682e+08	13.6982	8.55924	576.653
baseline_AV_A	824	17605.4	1338.57	95.2345	0.0749488	387.081	1.1222	0.00337402	0.21744	2.86444e+07	9.31846	18.7036	938.178
baseline_AV_A	825	15889.5	1818.7	182.299	0.051671	345.406	0.91899	0.00241028	0.0380757	5.32537e+07	8.39357	15.8626	713.432
baseline_AV_A	826	16018.6	2032.55	146.385	0.0748438	331.695	1.05138	0.00317311	0.220399	1.38417e+07	8.47453	23.1833	915.593
baseline_AV_A	827	13386	1533.14	112.49	0.0645384	305.043	1.24533	0.00241429	0.0758473	9.57918e+07	13.6547	10.0258	654.753
baseline_AV_A	828	17139.4	1059.2	102.495	0.0461276	452.046	0.81658	0.00235401	0.148353	7.49312e+07	8.49215	14.9952	680.773
baseline_AV_A	829	16982.2	1041.2	153.69	0.0713718	355.88	0.99834	0.00325409	0.0335676	2.92684e+07	9.06003	18.3686	840.089
baseline_AV_A	830	17234.6	1481.95	181.593	0.0623889	402.535	1.19932	0.00248691	0.245866	5.64361e+07	9.52494	15.5302	888.868
baseline_AV_A	831	14202.6	664.528	200.639	0.0511887	390.55	0.929901	0.00278199	0.100137	8.56198e+07	10.5829	12.2106	636.785
baseline_AV_A	832	12496.3	1397.37	165.718	0.0491229	335.876	0.754767	0.00291994	0.0728654	6.34942e+07	9.57847	13.4817	567.083
baseline_AV_A	833	13473.1	1708.19	113.092	0.07244	383.825	1.07604	0.00318875	0.0453781	7.46832e+07	13.2795	10.9114	699.25
baseline_AV_A	834	12831.1	1528.14	182.498	0.046429	371.674	1.10627	0.00241687	0.226857	1.15983e+08	12.2596	10.3296	613.531
baseline_AV_A	835	16228	1442.44	168.714	0.0682549	277.165	1.06849	0.00337029	0.132287	2.18481e+07	8.297	21.0949	839.893
baseline_AV_A	836	16763.8	1580.15	120.518	0.0510884	450.364	0.970999	0.00257168	0.0361326	9.36243e+07	10.2773	12.6431	699.181
baseline_AV_A	837	12663.9	1173.25	174.016	0.0754891	387.014	1.20344	0.00344418	0.149073	8.12498e+07	14.4916	9.84192	723.889
baseline_AV_A	838	14183.1	1439.12	99.127	0.0757657	315.651	1.15357	0.0023824	0.137684	5.38526e+07	11.8063	13.1416	760.679
baseline_AV_A	839	15964.5	1892.85	195.427	0.0659718	327.882	0.858322	0.00313606	0.0455043	1.04594e+07	7.32419	24.8276	815.331
baseline_AV_A	840	13393.4	1373.02	146.441	0.0709342	392.161	1.09363	0.00297069	0.0337546	8.19378e+07	13.6281	10.3999	691.238
baseline_AV_A	841	14136.6	1042.45	125.045	0.0705586	347.929	1.08059	0.00258734	0.192357	5.62616e+07	11.2674	13.4103	744.055
baseline_AV_A	842	14987	1812.13	169.29	0.0586666	388.452	1.13095	0.002248	0.216806	7.4481e+07	10.6721	13.0531	765.221
baseline_AV_A	843	15289.9	1665.88	193.602	0.0497976	402.616	0.959386	0.00273445	0.0207432	8.62869e+07	10.1858	12.6374	678.351
baseline_AV_A	844	14771.6	723.576	172.824	0.061216	327.129	1.11664	0.00272015	0.0275616	8.01526e+07	11.5012	11.8883	683.859
baseline_AV_A	845	15818.6	1231.24	104.429	0.0511868	275.21	0.923789	0.002511	0.0866722	4.94795e+07	8.08373	16.5744	658.729
baseline_AV_A	846	18329.6	1072.9	178.479	0.0705281	399.822	1.11237	0.00241627	0.0581984	3.79473e+07	9.33037	17.3802	914.039
baseline_AV_A	847	16575.7	980.828	144.638	0.065204	276.261	0.776032	0.00227062	0.222068	-1.56506e+07	5.48003		834.295
baseline_AV_A	848	19107.2	1796.03	185.615	0.0642026	423.265	0.879539	0.00223874	0.195266	-1.179e+06	6.35333		976.92
baseline_AV_A	849	15693.7	1098.64	109.248	0.0492385	282.852	1.05732	0.00297343	0.209514	6.84639e+07	8.85762	14.8242	670.924
baseline_AV_A	850	13531.7	917.67	144.67	0.0607014	274.333	0.865309	0.00272239	0.194121	3.30677e+07	8.53324	17.5017	666.324
baseline_AV_A	851	13977.2	1548.82	126.516	0.0603606	347.07	0.77723	0.00219719	0.099541	3.76264e+07	8.79048	16.5918	669.545
baseline_AV_A	852	17640.9	1232.83	146.709	0.0736925	335.936	1.04411	0.00260819	0.108821	1.45973e+07	8.31295	23.112	913.981
baseline_AV_A	853	14098.3	2034.64	129.143	0.062704	350.286	1.14342	0.0028336	0.115471	7.97328e+07	11.9701	11.699	709.747
baseline_AV_A	854	14021.5	1298.04	107.988	0.0666684	308.771	0.97432	0.00265903	0.00504737	5.66841e+07	10.9459	13.2923	664.272
baseline_AV_A	855	19253.8	951.652	106.977	0.0556694	425.537	1.1671	0.00264847	0.0931769	8.45197e+07	9.75727	13.9478	807.747
baseline_AV_A	856	14253	1573.07	154.786	0.0542237	421.2	1.03219	0.0029764	0.018323	1.07917e+08	12.4977	10.4029	642.361
baseline_AV_A	857	18315.4	1063.61	185.718	0.0505462	304.105	1.04291	0.00300042	0.122984	4.17296e+07	7.21896	18.7766	791.1
baseline_AV_A	858	16145.4	1660.95	133.309	0.067571	305.199	1.12977	0.00285075	0.023849	4.93627e+07	10.054	15.007	786.166
baseline_AV_A	859	14611.4	1597.24	171.393	0.0758514	380.121	1.0428	0.00345947	0.10705	4.26479e+07	10.8941	14.7127	815.625
baseline_AV_A	860	14206.3	1124.05	104.813	0.0612166	351.351	1.12693	0.00267796	0.154252	8.64617e+07	12.0448	11.4062	671.376
baseline_AV_A	861	16371	1432.9	168.689	0.0643972	301.383	0.867747	0.00271161	0.197336	362700	6.4637	29.7967	840.769
baseline_AV_A	862	18206.9	1129.25	208.027	0.0648948	378.226	0.756319	0.0026632	0.138379	-1.38379e+07	5.64749		912.494
baseline_AV_A	863	12217.2	1241.75	91.9298	0.0481895	325.299	1.2186	0.00313197	0.0773875	1.54121e+08	15.501	7.39466	509.212
baseline_AV_A	864	16613.2	819.068	102.989	0.0542117	436.638	1.094	0.00213598	0.0903085	1.0617e+08	11.3202	11.567	692.349
baseline_AV_A	865	16160.3	1735.86	132.342	0.0527794	413.136	1.16019	0.00280093	0.158453	9.97471e+07	10.9444	12.0642	732.675
baseline_AV_A	866	16429.5	1213.03	124.606	0.0667831	368.403	0.844841	0.00297867	0.23886	1.11123e+07	7.40609	24.7964	841.998
baseline_AV_A	867	13787.4	982.645	87.6822	0.0682939	357.298	0.814807	0.00232711	0.160188	3.82774e+07	9.7756	15.9003	682.843
baseline_AV_A	868	13603.1	1151.25	138.666	0.0510568	406.281	0.861355	0.00316378	0.0362751	9.443e+07	11.4258	11.2191	584.329
baseline_AV_A	869	17719.5	1238.88	87.6016	0.053941	276.636	0.833614	0.00262488	0.147845	1.04416e+07	5.98414	26.03	753.379
baseline_AV_A	870	16447	755.074	119.643	0.0544658	440.557	0.914248	0.00245122	0.150403	7.29539e+07	9.60947	14.1042	710.632
baseline_AV_A	871	17240	940.167	108.774	0.0644716	408.784	0.796361	0.00305717	0.171331	1.87777e+07	7.59823	22.573	819.001
baseline_AV_A	872	14134.5	963.801	129.963	0.0551774	401.331	1.17795	0.00214994	0.0552414	1.29161e+08	13.8819	8.74454	618.186
baseline_AV_A	873	13710.6	1542.65	119.612	0.0537857	383.448	0.791593	0.00252772	0.212815	5.51377e+07	9.17271	14.883	647.125
baseline_AV_A	874	17547.1	1750.9	98.9296	0.0579747	371.112	1.0481	0.00334989	0.119664	5.52557e+07	8.92684	15.9036	791.074
baseline_AV_A	875	18648.9	1266.66	155.581	0.0694357	376.442	1.03711	0.00278326	0.133773	1.70556e+07	7.95312	23.0098	941.003
baseline_AV_A	876	13624.3	1553.74	124.41	0.0596473	414.133	1.06755	0.00233847	0.0449756	1.05626e+08	13.4775	9.37565	637.587
baseline_AV_A	877	19198.2	1323.7	110.939	0.0470805	346.896	0.82857	0.0026548	0.212602	1.86617e+07	5.62321	24.6679	791.442
baseline_AV_A	878	15574.7	1528.64	141.063	0.070591	394.589	1.14301	0.00344504	0.0448395	6.83375e+07	11.7992	12.4991	787.519
baseline_AV_A	879	18706.4	789.009	166.488	0.0593687	445.423	1.21784	0.00236097	0.0768209	8.71665e+07	10.4958	13.1616	836.164
baseline_AV_A	880	13076.4	1319.48	118.217	0.0615132	417.47	1.06023	0.0024352	0.24196	9.03792e+07	12.7832	10.7539	664.217
baseline_AV_A	881	15543.7	1138.41	169.113	0.0672222	332.634	1.03779	0.00288308	0.206947	3.37877e+07	9.02053	17.6362	817.677
baseline_AV_A	882	17658.2	1032.55	122.901	0.0505384	360.618	1.06893	0.00249349	0.00688527	8.66183e+07	9.59554	13.5121	701.826
baseline_AV_A	883	15329.7	1460.14	115.477	0.0503734	393.769	1.24021	0.00334165	0.0620488	1.37124e+08	12.9695	9.20622	644.63
baseline_AV_A	884	12376.2	1679.89	110.734	0.0638738	347.058	0.912714	0.00238853	0.0654603	6.90254e+07	12.0899	11.5992	611.993
baseline_AV_A	885	16677.2	1797.67	86.1751	0.0495754	306.064	0.967736	0.00225074	0.13612	5.35528e+07	7.96027	16.5821	701.428
baseline_AV_A	886	14574.9	1582.96	139.06	0.059474	374.28	1.04253	0.00280224	0.0551903	8.10463e+07	11.4299	11.9525	684.211
baseline_AV_A	887	16694.2	1114.22	106.499	0.0564173	358.242	1.04283	0.00325874	0.081056	7.05209e+07	9.72617	14.0949	719.31
baseline_AV_A	888	14856.1	1285.51	92.9144	0.0531874	375.518	0.875018	0.00220524	0.168541	6.60092e+07	9.47237	14.2227	651.663
baseline_AV_A	889	14296.7	898.142	79.813	0.0554578	412.885	0.956118	0.00265943	0.242992	8.55589e+07	11.043	12.1826	641.48
baseline_AV_A	890	17639.4	1863.71	106.468	0.064179	381.966	1.06458	0.00312938	0.189573	3.7888e+07	8.66174	17.8323	870.663
baseline_AV_A	891	16149.5	1062.49	173.922	0.0652611	450.595	1.02245	0.00271274	0.0715064	6.70998e+07	10.8171	13.3632	787.444
baseline_AV_A	892	12030.9	972.102	98.6638	0.0656497	357.618	1.24433	0.00252288	0.243521	1.07442e+08	15.2235	8.39484	618.905
baseline_AV_A	893	15061.3	1190.78	178.694	0.0483672	414.247	1.0334	0.00245513	0.167031	9.94667e+07	10.6372	12.0132	674.096
baseline_AV_A	894	17568.8	1112.69	130.378	0.0759049	355.001	1.00098	0.0026906	0.179301	7.30682e+06	8.07004	25.8934	941.076
baseline_AV_A	895	12234.5	1505.92	175.989	0.0538171	366.073	1.13124	0.00232728	0.237355	1.05394e+08	13.0973	10.0314	627.301
baseline_AV_A	896	14315.8	1495.09	153.131	0.0710204	315.648	1.07623	0.00221662	0.208048	3.91499e+07	10.064	15.7684	791.322
baseline_AV_A	897	14910.1	1420.32	128.253	0.0529816	348.179	0.879053	0.00323723	0.0793319	6.13036e+07	9.20916	14.5575	654.381
baseline_AV_A	898	15506.2	1167.69	95.0068	0.0646295	381.334	0.950453	0.00325706	0.0505467	5.90712e+07	10.4095	13.9551	713.014
baseline_AV_A	899	17871.4	1071.44	149.873	0.0737542	328.55	0.817276	0.00210736	0.198651	-2.30073e+07	5.86359		955.322
baseline_AV_A	900	13738.8	1554.26	126.468	0.0691439	347.091	0.796463	0.00332736	0.116197	2.74376e+07	9.10304	17.6358	713.963
baseline_AV_A	901	14963.4	1029.6	143.608	0.051345	393.811	0.978309	0.0021463	0.0899759	9.23886e+07	10.7542	12.0394	644.219
baseline_AV_A	902	18220.5	1239.04	71.0342	0.0718229	413.546	0.809229	0.00308931	0.15507	3.33745e+06	7.38959	28.1187	901.569
baseline_AV_A	903	16620.8	1717.72	201.601	0.0467279	428.45	0.923399	0.00211205	0.130282	7.04807e+07	8.50462	15.0205	739.901
baseline_AV_A	904	16933.2	1193.02	156.451	0.0523584	385.121	0.769616	0.00224437	0.0796392	3.41624e+07	7.20004	20.043	730.552
baseline_AV_A	905	19856.4	788.203	126.632	0.0563984	327.193	0.817914	0.00307014	0.240367	-1.21017e+07	5.01328		890.295
baseline_AV_A	906	16709.8	1900.98	121.206	0.0630858	366.386	1.00918	0.00227741	0.021672	4.96821e+07	9.42762	15.5735	780.821
baseline_AV_A	907	14977.5	1413.59	162.278	0.0649315	382.947	0.981595	0.00287084	0.131969	5.13521e+07	10.0511	14.7355	760.671
baseline_AV_A	908	13168.1	1786.48	106.205	0.0505568	380.356	1.00089	0.00295914	0.0938891	1.09105e+08	12.4868	10.3117	583.418
baseline_AV_A	909	15294.1	1324.65	127.233	0.059887	288.855	1.2471	0.00302912	0.19409	7.42312e+07	10.7119	13.0602	737.724
baseline_AV_A	910	15470.7	1725.4	160.08	0.054528	318.488	0.809788	0.00324522	0.132779	2.38705e+07	6.9926	21.7572	725.737
baseline_AV_A	911	13732.2	1466.61	132.891	0.050156	396.182	0.86797	0.00286341	0.0659298	8.91219e+07	10.915	11.7977	598.294
baseline_AV_A	912	19034.5	1308.82	115.089	0.0602813	423.218	0.937713	0.00332003	0.14018	3.23813e+07	7.76969	20.4302	866.636
baseline_AV_A	913	16302.9	1359.09	144.504	0.0610188	361.197	1.08789	0.00333959	0.233582	5.05774e+07	9.19641	15.9829	809.961
baseline_AV_A	914	15364	1194.26	150.654	0.0517158	362.829	1.06894	0.0031072	0.220376	7.9538e+07	9.87387	13.4472	704.208
baseline_AV_A	915	14987.6	1199.7	200.867	0.0588274	311.126	1.12637	0.00237586	0.182751	5.98994e+07	9.78853	14.4142	751.982
baseline_AV_A	916	18214.2	1086.56	150.486	0.0758761	287.408	1.0766	0.00345586	0.0444043	5.49855e+06	7.94178	26.7291	930.055
baseline_AV_A	917	15711.7	645.929	128.731	0.05959	320.753	1.23711	0.0032589	0.183782	8.3144e+07	11.032	12.5016	726.573
baseline_AV_A	918	15253.3	1750.01	136.295	0.046416	283.218	1.13041	0.00324691	0.00726651	1.00439e+08	10.5093	11.9353	628.101
baseline_AV_A	919	14872.3	1325.46	204.795	0.0516439	358.552	0.773515	0.00260125	0.0399288	4.35591e+07	7.98881	16.7784	673.312
baseline_AV_A	920	19554.2	998.854	92.3132	0.0695789	348.816	0.917296	0.00340222	0.00275691	6.00837e+06	7.30465	26.9466	891.828
baseline_AV_A	921	16414.4	965.661	143.886	0.0646938	319.083	0.769799	0.0026791	0.114267	2.28128e+06	6.62043	28.6881	788.188
baseline_AV_A	922	16426.7	813.127	155.121	0.0531438	407.369	1.09908	0.00216532	0.154181	9.08464e+07	10.3885	12.7335	723.696
baseline_AV_A	923	16583.9	1451.54	168.533	0.0508755	381.4	0.991756	0.00230093	0.024342	7.65386e+07	9.40909	13.8797	709.532
baseline_AV_A	924	18241.4	1591.42	187.334	0.0660982	387.285	1.15089	0.00306302	0.129871	3.90061e+07	8.88465	17.621	924.479
baseline_AV_A	925	13098.5	1698.57	196.35	0.0735218	333.545	0.956865	0.00241651	0.101102	3.6935e+07	10.522	15.0675	748.318
baseline_AV_A	926	15401	1908.45	149.544	0.0715717	445.516	0.928575	0.00291579	0.0232995	4.86214e+07	10.6705	14.4236	796.359
baseline_AV_A	927	14474.3	1007.93	119.782	0.0660469	405.014	0.888698	0.00209956	0.126706	5.45026e+07	10.506	14.0449	708.021
baseline_AV_A	928	16189.3	1054.08	106.639	0.074891	301.307	1.22515	0.00318595	0.105542	4.74283e+07	10.7532	14.8519	828.329
baseline_AV_A	929	18716.6	1012.27	146.227	0.0723919	300.35	0.93146	0.00209418	0.0787302	-1.12151e+07	6.54307		933.406
baseline_AV_A	930	12864.4	1401.7	111.721	0.0465654	358.092	1.10703	0.00290555	0.0464616	1.41775e+08	14.0287	8.10967	533.637
baseline_AV_A	931	13543.7	1143.48	192.645	0.0734102	341.869	1.07743	0.00283603	0.101538	5.41989e+07	11.7283	12.9256	747.517
baseline_AV_A	932	14949.8	875.249	110.202	0.0575687	404.675	0.95117	0.00226808	0.0479705	8.55948e+07	11.256	11.9118	646.647
baseline_AV_A	933	13449.5	1523.57	144.13	0.0666705	424.931	0.783477	0.00344695	0.21766	3.94665e+07	9.74418	15.7243	725.007
baseline_AV_A	934	16079.7	1115.78	91.6994	0.0509499	411.389	0.905778	0.00256349	0.086265	8.28738e+07	9.82703	13.2905	655.584
baseline_AV_A	935	14570.3	1020.35	125.002	0.0491696	340.46	0.811935	0.00242804	0.0560484	6.56087e+07	9.0534	14.2942	600.277
baseline_AV_A	936	15831	671.865	191.731	0.0621141	331.988	0.845799	0.00286995	0.0511667	2.63938e+07	7.95319	20.0244	745.041
baseline_AV_A	937	13792.8	1394.76	223.638	0.0565429	290.138	1.10933	0.00228218	0.211846	6.10785e+07	9.88883	13.9844	719.016
baseline_AV_A	938	14749.8	1098.8	181.552	0.0706904	398.329	1.13343	0.00248439	0.15512	6.37946e+07	11.6592	12.7765	793.98
baseline_AV_A	939	16716.4	1059.49	140.544	0.071543	373.83	1.05638	0.00334522	0.118115	3.73455e+07	9.60643	16.9139	851.218
baseline_AV_A	940	16374.8	1903.17	142.803	0.0508667	274.255	1.02531	0.00232712	0.166706	4.29964e+07	7.58381	17.7259	742.21
baseline_AV_A	941	17046.6	1241.54	164.268	0.0587737	347.547	0.804871	0.00343434	0.143454	1.09154e+07	6.54003	25.4278	802.486
baseline_AV_A	942	16360.6	1065.51	121.855	0.0627112	362.336	0.999556	0.00323575	0.149373	4.70274e+07	9.20382	16.1877	774.598
baseline_AV_A	943	15218.5	977.73	159.301	0.0487337	397.98	0.77306	0.00244804	0.000767454	6.97327e+07	9.09263	14.1016	624.209
baseline_AV_A	944	15475.6	1004.56	114.112	0.070621	287.235	1.08398	0.00229986	0.245312	2.93967e+07	9.11051	18.2746	815.158
baseline_AV_A	945	17142.4	1281.27	158.425	0.0569592	409.962	0.90716	0.00326886	0.236961	3.55144e+07	7.73376	18.9276	821.314
baseline_AV_A	946	14918.6	1153.32	72.5429	0.0726579	381.428	1.02117	0.00321242	0.114643	5.60327e+07	11.3513	13.4608	744.013
baseline_AV_A	947	14204.3	1505.83	196.123	0.0658886	335.965	1.04334	0.00306522	0.0598238	5.59975e+07	10.7349	13.5874	734.821
baseline_AV_A	948	15231.4	1243.49	137.246	0.0669578	320.032	0.825444	0.00281566	0.0911733	1.77829e+07	7.96896	21.9236	752.605
baseline_AV_A	949	18157.3	1490.45	162.917	0.0736537	453.024	1.08123	0.00314731	0.167316	2.98115e+07	9.20474	18.6238	976.866
baseline_AV_A	950	15301.7	1637.55	130.865	0.0561705	321.751	1.11601	0.00288976	0.215063	6.6283e+07	9.75188	14.1853	733.486
baseline_AV_A	951	17731.3	919.962	129.916	0.0625752	337.927	1.00805	0.00341825	0.0189402	4.13328e+07	8.6848	17.334	788.882
baseline_AV_A	952	13049.9	1131.87	151.708	0.061083	283.47	1.05856	0.00212594	0.0133006	7.77745e+07	12.0382	11.2948	615.968
baseline_AV_A	953	15302.3	994.917	70.9578	0.0562432	345.748	1.0757	0.00278629	0.20879	7.96706e+07	10.5038	12.9679	675.474
baseline_AV_A	954	14862.4	1167.34	102.354	0.0637114	386.754	0.751411	0.00278768	0.0416985	3.93991e+07	9.14791	16.3679	683.239
baseline_AV_A	955	13842.1	1661	154.422	0.0669327	338.032	1.23368	0.0027173	0.165776	7.81572e+07	12.4927	11.4365	738.803
baseline_AV_A	956	18720.3	647.948	90.3228	0.0581301	436.169	1.20671	0.00237989	0.0532875	9.99244e+07	10.9494	12.3432	775.159
baseline_AV_A	957	12853.8	1689.11	207.521	0.0472559	379.02	0.80786	0.00321	0.165696	6.79353e+07	9.45619	13.5779	623.973
baseline_AV_A	958	15453.5	1441.85	86.1407	0.0609264	409.284	1.17975	0.00312729	0.172247	9.43971e+07	12.0238	11.4526	725.843
baseline_AV_A	959	12688.6	1005.85	149.734	0.0563109	319.363	0.796883	0.0022383	0.155597	5.01687e+07	9.44156	14.6682	605.345
baseline_AV_A	960	16428.2	1220.27	175.154	0.0589771	280.32	0.896119	0.00328045	0.212018	7.52869e+06	6.37032	26.6124	806.187
baseline_AV_A	961	14148.3	1564.45	117.093	0.056502	311.288	0.993176	0.0032947	0.239673	5.63281e+07	9.4661	14.7578	686.434
baseline_AV_A	962	13792.3	1086.03	138.832	0.059676	286.651	0.828088	0.00217352	0.172364	3.07706e+07	8.21942	18.068	667.94
baseline_AV_A	963	15398.7	1514.8	95.6521	0.0650195	429.666	0.84986	0.00344417	0.0488625	5.35547e+07	10.1489	14.4879	722.419
baseline_AV_A	964	16497.8	1442.06	112.042	0.072578	316.27	0.908573	0.00265278	0.0124152	1.47281e+07	8.28258	22.741	811.954
baseline_AV_A	965	16960.8	1547.46	151.797	0.0664678	296.404	1.09215	0.00226605	0.17467	2.32186e+07	8.1169	21.2736	867.593
baseline_AV_A	966	14677.1	985.216	112.157	0.069195	419.503	1.04919	0.00227048	0.0401134	7.96349e+07	12.6242	11.2689	706.838
baseline_AV_A	967	13338.3	1895.04	140.286	0.0733363	346.674	1.06502	0.00289626	0.168926	5.09533e+07	11.5383	13.3451	754.654
baseline_AV_A	968	16815.9	1213.75	174.497	0.0752358	421.454	1.21449	0.00262718	0.233313	4.37338e+07	10.3975	15.8272	949.359
baseline_AV_A	969	12066.4	1259.04	157.522	0.0644913	320.28	0.970207	0.00337079	0.152271	6.36599e+07	11.7874	12.0246	634.352
baseline_AV_A	970	15300.1	1193.46	137.393	0.0743999	305.275	0.827179	0.00259949	0.0818232	4.43969e+06	7.7773	26.9715	798.279
baseline_AV_A	971	15969.3	1450.54	105.329	0.0757325	276.019	0.863855	0.00327947	0.0714597	-2.31368e+06	7.40148		825.115
baseline_AV_A	972	12300.5	1228.91	142.492	0.0664671	321.368	1.04529	0.00313364	0.207309	6.59204e+07	12.0922	11.8686	659.441
baseline_AV_A	973	13608.7	941.599	209.308	0.0725045	364.047	1.05049	0.00334896	0.00860927	6.33268e+07	12.3316	11.8787	721.072
baseline_AV_A	974	17506.7	1695.86	113.66	0.0565809	415.611	1.0712	0.00321523	0.133092	7.02149e+07	9.54921	14.4994	789.9
baseline_AV_A	975	15364.4	1307.42	208.764	0.0567216	329.047	1.20563	0.00259185	0.207585	7.23845e+07	10.1538	13.5705	769.264
baseline_AV_A	976	20931.3	1636.61	135.222	0.0733962	418.69	0.820104	0.00326	0.00273149	-2.01898e+07	6.18811		1023.52
baseline_AV_A	977	16200.6	1892.79	74.9529	0.0626083	306.922	0.979826	0.00270041	0.0199333	4.29857e+07	9.04743	16.3258	732.949
baseline_AV_A	978	13991.9	812.353	117.519	0.0690686	379.592	0.772057	0.00325762	0.114969	3.5291e+07	9.61636	16.3857	694.439
baseline_AV_A	979	17022.8	875.428	139.685	0.0569024	274.249	0.83518	0.00344531	0.184627	4.81997e+06	5.97906	27.8095	774.62
baseline_AV_A	980	16857.3	1302.34	112.916	0.0539195	372.361	0.818521	0.00320787	0.0720066	4.17759e+07	7.81524	17.7663	716.417
baseline_AV_A	981	16283.7	999.23	104.981	0.0655979	304.797	0.993915	0.00343466	0.0594835	3.82425e+07	9.04762	17.0463	752.905
baseline_AV_A	982	12884.4	894.83	161.976	0.0472317	420.217	1.16521	0.00279189	0.014883	1.67558e+08	15.6619	7.32794	540.535
baseline_AV_A	983	17409.6	1046.9	203.895	0.0665571	287.366	1.20657	0.00333663	0.0662389	3.90658e+07	9.05326	17.2402	861.749
baseline_AV_A	984	15765.6	1378.35	177.429	0.0646041	343.446	1.16716	0.00341819	0.229983	5.11896e+07	9.77966	15.3385	830.286
baseline_AV_A	985	17322	1066.22	161.514	0.0679089	342.176	0.774468	0.00330764	0.229308	-1.57451e+07	5.77367		902.478
baseline_AV_A	986	15020.9	853.164	189.094	0.0605347	415.718	1.00624	0.00228826	0.0917493	7.52791e+07	10.9879	12.5877	719.467
baseline_AV_A	987	19537.2	1473.13	95.8308	0.0478235	329.178	0.86206	0.00292705	0.122959	2.2965e+07	5.9034	23.6395	779.41
baseline_AV_A	988	16682.8	1572.52	120.766	0.0647411	281.061	0.869695	0.00339503	0.107161	3.85496e+06	6.72682	27.9368	805.399
baseline_AV_A	989	18799.8	1571.97	123.197	0.0599768	419.632	0.845113	0.00282766	0.0923614	2.18548e+07	7.20759	22.6162	852.656
baseline_AV_A	990	13041.8	928.246	96.7344	0.0668536	383.146	0.767243	0.00312957	0.0977223	5.05356e+07	10.733	13.7354	629.771
baseline_AV_A	991	17456.4	1391.75	139.307	0.0658003	320.048	1.08219	0.00311719	0.154334	2.79927e+07	8.28793	20.3105	864.637
baseline_AV_A	992	12328.6	1134.54	130.479	0.0548916	400.369	1.08352	0.00221539	0.236611	1.12376e+08	13.6346	8.93304	596.927
baseline_AV_A	993	16590.3	1234.21	91.0522	0.0606938	359.929	1.04373	0.00275933	0.019812	6.85465e+07	10.2299	13.7332	722.545
baseline_AV_A	994	15282.6	1338.2	203.885	0.0613734	380.851	1.21449	0.00254982	0.151501	8.14931e+07	11.3914	12.2231	776.971
baseline_AV_A	995	14505.8	1505.03	217.083	0.0717014	395.827	1.12696	0.00306819	0.179132	5.39465e+07	11.1855	13.6881	830.681
baseline_AV_A	996	17089.8	1536.44	115.233	0.0645315	404.773	0.860136	0.00220178	0.0736785	3.01937e+07	8.33638	18.7764	806.035
baseline_AV_A	997	17577.4	1057.63	142.814	0.0481597	312.971	0.750011	0.00291154	0.0816828	1.76745e+07	5.7837	24.1978	713.953
baseline_AV_A	998	13406.7	1704.8	134.927	0.05282	340.923	1.14639	0.00255672	0.0822947	1.12139e+08	12.9151	10.0298	613.421
baseline_AV_A	999	16035.6	1229.69	137.216	0.0691015	301.059	0.852686	0.00283756	0.109941	5.55522e+06	7.29754	26.7877	805.863
baseline_AV_A	1000	16636.9	863.717	104.573	0.0715837	274.529	0.842026	0.00326228	0.189354	-9.2836e+06	6.52277		845.923
baseline_AV_A	1001	12181.3	1329.82	175.552	0.0632292	306.462	0.863556	0.00298824	0.143796	4.48885e+07	10.0974	14.4219	642.955
baseline_AV_A	1002	14897.8	1465.62	162.589	0.0610106	340.568	1.16902	0.00323082	0.143419	7.5226e+07	11.0937	12.6006	738.563
baseline_AV_A	1003	16226.3	1374.87	139.976	0.0519041	437.196	1.15197	0.00302296	0.123129	1.12195e+08	11.4495	11.3323	711.307
baseline_AV_A	1004	15135.5	1242.66	186.599	0.0562186	350.503	1.0538	0.00212	0.167011	6.56067e+07	9.77155	14.0821	730.631
baseline_AV_A	1005	14095	1583.98	90.6062	0.0529702	453.054	1.02966	0.00217177	0.0452732	1.26306e+08	13.4515	8.76541	602.808
baseline_AV_A	1006	12662.8	1078.1	161.07	0.0716067	402.656	0.987745	0.00317223	0.22463	6.04174e+07	12.1937	12.2053	714.027
baseline_AV_A	1007	14857.5	1646.71	153.839	0.0616184	279.026	0.832152	0.00256021	0.0643388	1.79212e+07	7.44344	22.3163	719.906
baseline_AV_A	1008	16222	1347.47	203.44	0.0747096	376.121	1.06298	0.00242319	0.0748411	3.22038e+07	9.72871	17.1877	879.511
baseline_AV_A	1009	17248	1734.55	140.195	0.0694277	353.461	0.923272	0.00244466	0.0716491	1.33118e+07	7.80938	23.8467	865.862
baseline_AV_A	1010	16522.1	1914.21	109.712	0.0691296	325.742	0.810389	0.00290592	0.0420239	3.59819e+06	7.16107	27.8823	813.335
baseline_AV_A	1011	14761.7	1282.89	123.177	0.0691694	351.806	0.985165	0.00298063	0.0901929	4.82068e+07	10.426	14.6032	739.864
baseline_AV_A	1012	16576.1	911.936	147.011	0.0655165	387.08	1.21715	0.00298269	0.0719737	7.97875e+07	11.4804	12.3906	787.408
baseline_AV_A	1013	18744.1	961.736	132.111	0.0656159	444.753	0.781093	0.00331582	0.174585	5.49111e+06	6.8779	27.3923	906.361
baseline_AV_A	1014	12849.2	1375.56	107.435	0.0757908	297.197	0.848442	0.00306125	0.192711	2.10487e+07	9.44405	18.3923	717.211
baseline_AV_A	1015	17918.2	970.175	193.957	0.0623885	303.605	1.14087	0.00283757	0.111891	3.50034e+07	8.26263	18.6156	859.71
baseline_AV_A	1016	17419	926.27	80.5045	0.0707964	342.442	1.11342	0.0022279	0.208916	3.32066e+07	9.14179	18.2139	871.201
baseline_AV_A	1017	16619.7	1720.36	74.9405	0.053418	325.897	1.15159	0.00251233	0.166759	7.81679e+07	9.7456	13.8122	724.026
baseline_AV_A	1018	14749.6	1416.73	155.131	0.0676614	451.204	0.931916	0.00287787	0.212939	5.03358e+07	10.3364	14.6888	789.388
baseline_AV_A	1019	15602.5	1134.23	103.502	0.0621007	379.244	1.22545	0.00267076	0.143149	9.28771e+07	12.0495	11.4514	730.061
baseline_AV_A	1020	12970.5	1003.6	90.3668	0.0613265	454.195	0.877099	0.00296683	0.110371	9.22187e+07	13.0286	10.347	599.557
baseline_AV_A	1021	14068.6	1530.15	115.404	0.0625744	283.413	0.819312	0.00297602	0.0635401	2.85579e+07	8.39619	18.0216	669.745
baseline_AV_A	1022	14623.5	1039.52	149.439	0.0702903	277.889	1.04031	0.00314328	0.199185	2.9733e+07	9.22954	17.7573	779.988
baseline_AV_A	1023	12915.3	1447.4	138.435	0.0637109	382.691	0.879211	0.00247716	0.0425128	6.79927e+07	11.7563	11.914	634.248
baseline_AV_A	1024	16643.1	820.183	114.183	0.0675384	299.639	0.853735	0.00229093	0.0867002	9.35799e+06	7.37161	25.193	787.86
baseline_AV_A	1025	13802.9	1845.4	88.3251	0.0690231	407.405	1.23968	0.00329015	0.0975552	1.0242e+08	14.6118	8.69305	700.023
baseline_AV_A	1026	17655.3	1007	187.86	0.0659768	275.236	0.980145	0.00280396	0.037348	8.13928e+06	7.10451	25.951	848.518
baseline_AV_A	1027	14999.5	1746.94	167.167	0.0499992	306.653	1.04842	0.00296161	0.243562	6.04903e+07	8.68895	15.2813	715.885
baseline_AV_A	1028	16147.4	1379.05	79.6794	0.0620294	341.962	1.13589	0.00249472	0.00620096	8.03796e+07	11.2336	12.3776	709.218
baseline_AV_A	1029	17613.2	1084.13	100.547	0.0524226	288.337	1.0036	0.00214419	0.0596111	5.05112e+07	7.99495	17.0146	716.323
baseline_AV_A	1030	13154.2	894.65	106.732	0.0503599	373.815	1.1257	0.00279405	0.164917	1.29043e+08	13.4974	8.85466	566.175
baseline_AV_A	1031	20553.1	948.163	137.93	0.0594781	306.552	0.867979	0.00276616	0.120774	-1.55332e+07	5.1404		913.507
baseline_AV_A	1032	15603.7	1622.88	111.639	0.0595156	443.863	1.06266	0.00255535	0.233398	7.71092e+07	10.7307	13.0576	761.504
baseline_AV_A	1033	14020.5	901.645	118.935	0.0672898	292.892	0.917499	0.00231665	0.190754	3.24341e+07	9.17098	17.2407	710.069
baseline_AV_A	1034	13877.3	1239.14	126.862	0.0737761	374.992	0.779038	0.00338538	0.139658	2.34969e+07	9.28438	18.3427	743.646
baseline_AV_A	1035	16957.9	1267.21	188.126	0.0598557	386.427	1.2223	0.00208564	0.000452844	8.96112e+07	11.2277	12.138	777.338
baseline_AV_A	1036	14702.3	1211.36	104.868	0.0528288	320.868	0.812396	0.00287314	0.00200311	5.68827e+07	8.9962	14.843	608.875
baseline_AV_A	1037	12240	1538.01	136.775	0.0636928	347.794	1.15404	0.00334176	0.249727	8.64378e+07	13.2752	10.481	661.118
baseline_AV_A	1038	16231.6	1600.49	107.189	0.0526356	299.964	0.814037	0.00290243	0.088554	2.78888e+07	6.95449	21.1869	697.108
baseline_AV_A	1039	14684.1	1022.98	103.267	0.0587012	283.671	0.839702	0.00244227	0.175154	3.0073e+07	7.92403	18.7376	676.573
baseline_AV_A	1040	15921.2	1402.99	184.866	0.0579211	386.907	0.802112	0.00318403	0.162631	2.60805e+07	7.44804	21.0087	775.394
baseline_AV_A	1041	19195.1	1454.66	147.977	0.072311	384.142	0.799025	0.00283209	0.140839	-2.26703e+07	5.84581		993.33
baseline_AV_A	1042	18913.7	1620.01	139.361	0.0723659	273.713	1.05351	0.00225519	0.211134	-1.58304e+07	6.26853		1010.45
baseline_AV_A	1043	18322.5	1772.42	143.257	0.068782	396.39	1.03047	0.00253701	0.163027	1.99098e+07	8.07165	22.3455	942.981
baseline_AV_A	1044	12253.4	928.985	98.6298	0.0485555	372.301	0.927503	0.00223778	0.22802	1.05172e+08	12.1744	10.4282	534.351
baseline_AV_A	1045	13287.9	1458.64	163.865	0.0725918	431.906	1.02479	0.00215939	0.0636463	7.39664e+07	13.2938	10.8835	715.716
baseline_AV_A	1046	14075.3	1506.23	167.45	0.0543382	433.763	0.967404	0.00232628	0.0412339	9.88232e+07	12.0117	10.8868	646.409
baseline_AV_A	1047	14460.3	1430.64	147.899	0.0709791	451.769	1.01714	0.00295106	0.198344	5.97773e+07	11.4977	13.1234	789.349
baseline_AV_A	1048	16018.9	1413.03	185.703	0.0660594	326.481	0.893447	0.00291372	0.221316	6.20057e+06	7.02519	26.7666	854.322
baseline_AV_A	1049	19885.7	908.101	96.6713	0.0676927	311.351	0.96612	0.00339373	0.210157	-1.05979e+07	6.17949		965.202
baseline_AV_A	1050	15171	1501.14	127.033	0.0643346	375.149	1.13157	0.00257136	0.0136397	8.39033e+07	12.1019	11.5153	715.646
baseline_AV_A	1051	15866.2	1683.5	137.497	0.0697381	427.556	1.15511	0.00264212	0.121504	6.83167e+07	11.5627	12.8244	821.81
baseline_AV_A	1052	14832.2	1524.14	142.427	0.0742592	333.892	1.16101	0.00263941	0.0277935	5.89e+07	11.8619	12.783	773.422
baseline_AV_A	1053	14436	1014.82	178.07	0.0560917	384.381	0.970968	0.00208577	0.203168	6.79224e+07	10.0539	13.638	699.965
baseline_AV_A	1054	15662.4	1434.54	102.948	0.0633558	433.886	1.13844	0.00232004	0.237755	7.80241e+07	11.2715	12.677	779.582
baseline_AV_A	1055	13548	977.779	74.632	0.0722037	452.519	0.946091	0.00287832	0.158856	7.17355e+07	12.8318	11.3864	687.534
baseline_AV_A	1056	18020.3	1567.34	113.055	0.0530707	356.649	0.818115	0.00339901	0.131843	2.17715e+07	6.50157	23.1107	779.113
baseline_AV_A	1057	18999.1	1299.11	172.283	0.0741054	415.527	1.19034	0.00316948	0.0758267	3.58173e+07	9.53971	17.6321	981.549
baseline_AV_A	1058	15175.8	826.771	157.665	0.0574987	299.883	0.920482	0.0028645	0.0553199	4.70527e+07	8.82384	16.0004	679.995
baseline_AV_A	1059	15713.3	1266.97	144.963	0.0537112	419.921	0.857735	0.00287236	0.166743	5.85719e+07	8.90235	15.336	714.654
baseline_AV_A	1060	12856.7	1768.75	121.813	0.0675765	346.157	0.911835	0.0027004	0.0426128	5.75815e+07	11.5331	12.6112	653.347
baseline_AV_A	1061	16867	1258.2	122.709	0.0692748	384.162	0.950464	0.00301215	0.15009	2.6523e+07	8.64109	20.0483	849.429
baseline_AV_A	1062	19591.4	1698.18	93.7985	0.0581655	308.608	0.91275	0.00224396	0.0943509	4.28569e+06	6.04567	28.2393	858.539
baseline_AV_A	1063	12634.4	1650.75	109.756	0.0593641	415.79	0.802692	0.00292566	0.0297905	7.85432e+07	12.0676	11.2368	590.578
baseline_AV_A	1064	16958.5	1462.52	106.733	0.0633888	397.788	0.802226	0.00238597	0.0800858	2.48559e+07	7.89426	20.9792	787.852
baseline_AV_A	1065	13529.8	1129.16	133.344	0.0535982	377.13	1.08353	0.00324123	0.164871	1.05683e+08	12.4162	10.4861	620.351
baseline_AV_A	1066	12010.8	1453.09	158.038	0.072203	374.012	0.885145	0.00285346	0.104829	5.37132e+07	12.0928	12.3362	665.307
baseline_AV_A	1067	16415	1301.99	179.499	0.0492647	394.747	1.0521	0.00232445	0.248446	7.34443e+07	8.94113	14.7233	755.53
baseline_AV_A	1068	16869.4	1151.72	155.219	0.0554069	304.882	0.881638	0.00315691	0.214177	1.62977e+07	6.50238	24.0435	785.659
baseline_AV_A	1069	16005.4	1325.19	119.302	0.0525145	384.041	0.804012	0.00245002	0.101279	4.97093e+07	8.2221	16.5069	688.494
baseline_AV_A	1070	13326.9	1502.59	116.029	0.0750389	431.074	1.19369	0.00342806	0.165724	8.61003e+07	14.4778	9.93039	736.38
baseline_AV_A	1071	13021.4	1133.52	173.189	0.0483169	427.467	1.22966	0.00341922	0.168235	1.54657e+08	14.7908	7.86556	596.888
baseline_AV_A	1072	13534	1098.14	93.9753	0.0582739	300.749	0.773063	0.0023084	0.0283262	4.63909e+07	9.25504	15.1805	591.983
baseline_AV_A	1073	13823	1318.7	140.024	0.0566735	402.949	0.90095	0.00330838	0.146286	7.39234e+07	10.7665	12.6215	654.246
baseline_AV_A	1074	15079.7	1003.11	158.304	0.0562532	323.797	1.06445	0.00269551	0.0313577	7.89914e+07	10.66	12.5739	669.42
baseline_AV_A	1075	14877.5	1025.99	161.899	0.0476188	403.465	0.985197	0.00225776	0.181306	9.50684e+07	10.333	12.3326	651.517
baseline_AV_A	1076	13707.9	1279.62	122.919	0.0515372	412.844	0.846267	0.00272176	0.0426312	9.20333e+07	11.3068	11.415	587.84
baseline_AV_A	1077	15011.8	1381.57	136.514	0.0643821	440.289	0.902628	0.00323352	0.229833	4.90074e+07	9.77153	15.3213	773.167
baseline_AV_A	1078	15952.9	1453.5	137.582	0.0697458	443.176	0.910733	0.00239623	0.0124786	4.93592e+07	10.3558	14.7406	784.179
baseline_AV_A	1079	13888.8	1382.96	177.387	0.0749297	426.157	0.981707	0.00290236	0.248513	4.16832e+07	10.7976	14.9227	819.394
baseline_AV_A	1080	17372	1874.95	76.8167	0.0468314	304.499	1.07082	0.00275504	0.223155	6.28337e+07	7.93962	16.2675	728.806
baseline_AV_A	1081	14712.6	1486.02	180.112	0.047738	323.492	0.916847	0.00242659	0.0205605	7.12962e+07	9.21355	13.8232	634.426
baseline_AV_A	1082	15781.3	1861.72	174.008	0.0535355	352.996	0.765405	0.00262304	0.0365832	2.86844e+07	7.17224	20.737	717.347
baseline_AV_A	1083	15568.5	1228.43	104.9	0.0728154	316.553	0.991266	0.00225274	0.116613	2.83907e+07	9.31862	17.9887	794.678
baseline_AV_A	1084	14341.4	1464.69	136.749	0.0518752	374.662	0.887906	0.00313121	0.239964	6.17423e+07	9.15453	14.6898	673.941
baseline_AV_A	1085	15662.2	1888.45	85.9585	0.0544101	313.964	0.759973	0.00231757	0.248754	1.37691e+07	6.3155	24.7935	729.561
baseline_AV_A	1086	16010.2	1236.35	174.985	0.0467634	325.819	0.915993	0.00304226	0.165349	5.28111e+07	7.67065	16.8031	696.695
baseline_AV_A	1087	16715.6	1410.8	154.746	0.0578592	317.423	1.08643	0.00337895	0.112888	5.22119e+07	8.88461	15.9708	774.787
baseline_AV_A	1088	12551.9	1468.44	202.578	0.0506269	377.647	0.993731	0.00291598	0.152622	9.66252e+07	11.9339	10.8235	616.311
baseline_AV_A	1089	15094.6	1256.03	110.215	0.0660439	297.553	0.769706	0.00244737	0.036137	1.44729e+07	7.6542	22.9663	712.007
baseline_AV_A	1090	12629.2	1806.06	179.869	0.0473138	423.984	1.16254	0.00273461	0.0919029	1.50556e+08	14.8801	7.57852	588.935
baseline_AV_A	1091	13801.7	785.875	103.152	0.0462209	287.811	1.19524	0.00227787	0.155967	1.26053e+08	12.2843	10.0736	559.238
baseline_AV_A	1092	15547.6	1675.86	96.6537	0.0730413	449.121	1.12762	0.00295208	0.0822589	7.36439e+07	12.4739	11.886	794.738
baseline_AV_A	1093	20145	1151.56	137.919	0.0692976	423.036	1.21578	0.00214721	0.119239	4.09343e+07	9.12915	17.7502	985.914
baseline_AV_A	1094	13958	1511.14	106.034	0.0528239	353.559	0.995009	0.00222329	0.247305	7.72196e+07	10.3342	12.9558	651.038
baseline_AV_A	1095	15600.4	1381.34	100.905	0.0583405	413.171	0.984214	0.00252674	0.210956	6.72572e+07	10.001	14.0218	732.182
baseline_AV_A	1096	16802.8	1390.81	123.698	0.0704013	404.622	1.13819	0.00342128	0.188354	4.90603e+07	10.1741	15.4188	873.127
baseline_AV_A	1097	16121.6	1804.35	200.007	0.0584822	283.436	1.12078	0.00214345	0.143613	4.15747e+07	8.44462	17.0964	803.42
baseline_AV_A	1098	13351.1	1640.06	127.031	0.0745326	417.752	1.00043	0.00299477	0.0468342	6.80685e+07	13.1066	11.2547	710.825
baseline_AV_A	1099	15975.9	1340.95	175.122	0.0634437	393.451	1.15714	0.00255049	0.249361	5.96523e+07	10.0925	14.5826	835.221
baseline_AV_A	1100	14114.1	764.808	145.935	0.0742199	437.838	1.20671	0.00241446	0.18779	8.2971e+07	13.6648	10.6077	766.593
baseline_AV_A	1101	13669.8	1449.41	111.282	0.0684945	385.204	0.799054	0.00224255	0.133345	3.86945e+07	9.88933	15.6282	700.287
baseline_AV_A	1102	16898.2	1748.38	123.993	0.0739833	306.974	1.06717	0.00254912	0.0503795	2.14242e+07	8.8574	20.8078	867.223
baseline_AV_A	1103	13593.7	1310.88	159.114	0.0495307	413.974	0.848994	0.00262424	0.10229	8.79077e+07	10.7661	11.9293	606.982
baseline_AV_A	1104	14839.6	768.245	140.66	0.0674033	395.597	0.96248	0.00231068	0.0779446	5.97986e+07	10.9536	13.3983	721.213
baseline_AV_A	1105	15093.7	820.339	88.7237	0.0549703	281.223	0.871221	0.00231595	0.0139826	5.27185e+07	8.89171	15.4019	615.911
baseline_AV_A	1106	17546.8	1378	109.36	0.0715257	452.074	1.19194	0.00316753	0.0991819	6.64995e+07	11.2515	13.4682	875.013
baseline_AV_A	1107	15644.4	641.245	168.658	0.0550981	302.921	0.827523	0.00312586	0.144622	2.73549e+07	7.22876	20.6202	705.846
baseline_AV_A	1108	20057.8	1084.81	168.491	0.0475183	344.884	1.03543	0.00223042	0.206417	3.68575e+07	6.45484	21.2704	847.16
baseline_AV_A	1109	12899.6	908.397	139.443	0.0495877	376.542	1.15577	0.00290613	0.101706	1.40793e+08	14.3315	8.20788	558.216
baseline_AV_A	1110	15508	1377.52	106.035	0.0690469	381.402	1.00954	0.00236714	0.171272	4.57712e+07	10.053	15.428	789.931
baseline_AV_A	1111	12415	1473.3	120.638	0.0726531	396.941	1.15682	0.00310184	0.11794	9.16509e+07	15.1041	8.59506	669.575
baseline_AV_A	1112	18415.4	1195.26	104.017	0.0732284	315.724	0.788516	0.00281773	0.0684413	-2.07797e+07	5.98631		906.458
baseline_AV_A	1113	20666.6	1573.39	108.714	0.050998	290.552	0.911124	0.00277123	0.144425	-853292	5.05862		861.415
baseline_AV_A	1114	18245.5	1451.13	221.788	0.0698361	396.999	0.776486	0.00321898	0.197402	-2.29191e+07	5.5376		993.89
baseline_AV_A	1115	14582.5	1454.21	211.147	0.048308	328.537	1.10303	0.00318922	0.0923653	9.31857e+07	10.544	12.0883	665.445
baseline_AV_A	1116	14258.6	1166.09	99.4793	0.0536798	332.689	1.08637	0.0033627	0.0162804	1.0629e+08	12.2634	10.5274	596.647
baseline_AV_A	1117	14833.7	1562.81	123.373	0.0757296	309.226	0.804502	0.002669	0.0717487	4.61796e+06	7.94038	26.7635	787.017
baseline_AV_A	1118	16657.9	1337.77	166.683	0.0547604	446.258	0.861743	0.00315705	0.0881487	5.81349e+07	8.8545	15.5018	748.997
baseline_AV_A	1119	14376	1450.26	87.1293	0.0555286	416.892	0.933189	0.00256299	0.107146	8.88553e+07	11.3758	11.7254	634.919
baseline_AV_A	1120	19439.7	1870.73	170.41	0.0552437	311.591	0.863848	0.00335977	0.0618784	-4.42128e+06	5.28662		866.873
baseline_AV_A	1121	16083.3	1570.68	173.19	0.0579779	356.509	0.94406	0.00244903	0.0980898	4.34569e+07	8.51125	16.8114	762.425
baseline_AV_A	1122	12610.5	1317.75	121.205	0.0514436	370.138	1.05511	0.00250697	0.072879	1.22099e+08	13.758	8.52804	555.528
baseline_AV_A	1123	16588.3	1408.55	182.441	0.0526736	423.793	1.09136	0.0034388	0.142675	8.58309e+07	10.0617	13.1907	759.296
baseline_AV_A	1124	12864	1667.16	197.725	0.0504933	361.246	1.18477	0.00217316	0.202613	1.13808e+08	12.8089	10.0835	643.444
baseline_AV_A	1125	15304.3	1916.02	153.609	0.0615676	320.987	1.17584	0.0022962	0.221297	5.73073e+07	9.91158	14.6283	793.115
baseline_AV_A	1126	12405.5	1911.81	207.371	0.0661689	385.954	0.930651	0.00253462	0.113424	5.88417e+07	11.5872	12.4785	696.224
baseline_AV_A	1127	18800.4	1031.98	226.053	0.0640962	306.742	0.861033	0.0025094	0.13563	-2.07191e+07	5.18584		936.512
baseline_AV_A	1128	14547.9	995.418	140.283	0.0507956	451.09	0.875334	0.00297336	0.208778	8.56096e+07	10.3415	12.6502	652.096
baseline_AV_A	1129	13252.5	1269.49	154.294	0.0516823	437.457	0.855598	0.00271111	0.159098	8.90587e+07	11.239	11.6043	614.991
baseline_AV_A	1130	13251	1556.6	129.34	0.0611236	303.595	0.97312	0.00211601	0.0953527	6.10152e+07	10.7406	13.0864	645.82
baseline_AV_A	1131	14407	1833.24	179.939	0.0715355	303.198	1.07614	0.00326113	0.124547	3.6191e+07	9.93875	16.0076	798.055
baseline_AV_A	1132	18161	1204.51	111.181	0.0611564	440.959	0.941642	0.00238364	0.198584	3.91688e+07	8.30245	18.2662	851.996
baseline_AV_A	1133	18474.9	1483.11	91.4597	0.0568766	369.626	0.854961	0.00329175	0.22788	1.45476e+07	6.48173	24.8959	840.098
baseline_AV_A	1134	16561.6	1480.24	175.123	0.0709891	443.141	0.92945	0.00233245	0.170399	2.66029e+07	8.87041	18.941	891.681
baseline_AV_A	1135	15720.4	1574.55	133.549	0.0585251	389.319	0.978485	0.00225209	0.145199	5.94969e+07	9.58489	14.7106	744.055
baseline_AV_A	1136	16505.1	858.412	130.108	0.0502288	312.987	1.2411	0.00263848	0.0287839	1.12314e+08	11.1483	11.3942	663.678
baseline_AV_A	1137	14363.5	1618.25	203.776	0.0628612	414.673	0.881225	0.0028897	0.0602966	5.33018e+07	10.1233	14.2325	731.996
baseline_AV_A	1138	13682.4	1039.95	189.729	0.0699603	278.672	0.754361	0.00284554	0.208195	-2.32709e+06	6.8051		760.827
baseline_AV_A	1139	15531.6	1363.96	207.337	0.0639361	367.233	1.18455	0.00340364	0.048077	7.54752e+07	11.3681	12.4048	774.81
baseline_AV_A	1140	17261.4	1110.84	149.583	0.0497309	319.737	1.12081	0.00302451	0.136493	7.32857e+07	8.85731	14.806	733.734
baseline_AV_A	1141	16041	1515.63	195.589	0.0533228	364.464	0.995218	0.00297275	0.249234	4.73442e+07	8.12894	17.0297	786.155
baseline_AV_A	1142	18013.8	1457.06	130.265	0.0728289	295.902	1.15351	0.00215077	0.0741051	2.13973e+07	8.6306	21.25	910.195
baseline_AV_A	1143	13047.2	1474.03	185.044	0.0621573	400.329	0.823878	0.00336124	0.0198661	6.16956e+07	11.0481	12.6739	651.441
baseline_AV_A	1144	16076.5	1671.25	139.446	0.0491709	411.581	1.0157	0.00211988	0.216896	8.0735e+07	9.42702	13.8723	724.229
baseline_AV_A	1145	15538.3	1689.7	160.748	0.0567256	403.811	1.13638	0.00274551	0.222062	7.98242e+07	10.544	13.0265	767.214
baseline_AV_A	1146	15863	1285.33	184.781	0.0611653	450.523	0.970262	0.0029454	0.0762434	6.76909e+07	10.4041	13.5537	764.302
baseline_AV_A	1147	15692	1787.45	143.276	0.0754926	334.727	1.24587	0.00329136	0.0638884	5.49826e+07	11.5084	13.5251	839.525
baseline_AV_A	1148	19299.3	1497.08	125.399	0.0668245	448.871	0.904202	0.00326636	0.200248	1.01065e+07	7.25089	25.7296	964.743
baseline_AV_A	1149	13149.1	1085.03	119.17	0.0584764	381.044	0.878282	0.00230396	0.170746	7.03951e+07	10.9872	12.5034	624.291
baseline_AV_A	1150	14312	1732.2	67.7396	0.054438	413.015	0.942661	0.00233574	0.0192125	1.00672e+08	12.0628	10.8696	605.59
baseline_AV_A	1151	13720.4	1856.43	120.414	0.0543206	320.803	0.858067	0.00302169	0.0600968	5.80402e+07	9.53325	14.1653	624.854
baseline_AV_A	1152	15840.1	851.565	99.8176	0.0699559	371.003	1.20144	0.00326643	0.180277	6.71635e+07	11.4375	13.0321	792.271
baseline_AV_A	1153	16469.2	709.73	138.694	0.0729437	332.507	1.04468	0.00332352	0.0125543	3.79085e+07	9.86343	16.4548	803.71
baseline_AV_A	1154	12767.7	1085.2	121.172	0.0519403	300.089	0.84587	0.00339676	0.01275	7.45386e+07	10.6253	12.2211	543.436
baseline_AV_A	1155	17035.2	1433.08	193.437	0.0532657	442.976	0.771982	0.00247198	0.238891	2.58133e+07	6.79719	22.0494	816.507
baseline_AV_A	1156	12705.6	1890.32	118.766	0.062812	448.751	1.09103	0.00323841	0.230875	9.85012e+07	13.8229	8.96889	673.488
baseline_AV_A	1157	14671.6	1058.46	143.981	0.0483001	432.96	1.22896	0.00341787	0.197046	1.42505e+08	13.0469	9.1856	643.268
baseline_AV_A	1158	14480.9	1418.28	136.308	0.0544549	393.515	0.863297	0.00312439	0.23664	5.66586e+07	9.13733	15.0693	691.967
baseline_AV_A	1159	17128.3	1489.73	142.308	0.0490184	378.786	0.830616	0.00314638	0.0375796	5.07457e+07	7.69908	16.9834	707.431
baseline_AV_A	1160	16512.2	826.475	142.977	0.0488266	353.63	1.03191	0.00274945	0.155442	7.86673e+07	9.15901	14.1629	692.546
baseline_AV_A	1161	15733.2	1638.38	163.197	0.065601	338	1.04328	0.00237873	0.00227	5.05668e+07	9.9848	14.8178	765.693
baseline_AV_A	1162	17409.2	1490.57	199.472	0.0579976	453.267	1.04738	0.00212513	0.103227	6.65335e+07	9.56574	14.6175	826.324
baseline_AV_A	1163	14741.1	1186.68	167.287	0.0632623	425.552	1.15439	0.00330441	0.0941496	9.50961e+07	12.7377	10.7549	724.937
baseline_AV_A	1164	13730.7	1555.28	143.875	0.0655011	306.434	0.836463	0.00263868	0.0897035	2.92902e+07	8.83525	17.5055	695.218
baseline_AV_A	1165	15311	2079.64	124.93	0.0686701	320.651	0.814007	0.00326401	0.00775889	1.41599e+07	7.91385	23.0614	763.089
baseline_AV_A	1166	12427.4	1622.4	143.36	0.075108	430.743	0.892346	0.00331712	0.168373	5.34055e+07	12.2637	12.4678	714.635
baseline_AV_A	1167	17088.5	1146.69	134.076	0.059674	310.663	0.810498	0.00317924	0.0148092	1.49573e+07	6.88718	23.8506	753.04
baseline_AV_A	1168	14721.6	887.33	119.607	0.0477967	344.743	1.19549	0.00212598	0.141567	1.26257e+08	12.1229	10.3189	609.328
baseline_AV_A	1169	12586.5	1205.25	92.0295	0.0602899	279.6	1.19662	0.00289135	0.156108	9.7711e+07	13.4388	9.93264	597.245
baseline_AV_A	1170	14853.1	1615.95	179.582	0.0682411	432.585	0.902698	0.00235261	0.146508	4.18586e+07	9.84472	15.687	796.812
baseline_AV_A	1171	14908.8	1181.68	127.467	0.0693627	277.823	0.943358	0.00252116	0.124328	2.29422e+07	8.62283	20.1388	756.367
baseline_AV_A	1172	16272.5	1002.13	97.2364	0.0548612	434.781	0.849283	0.00273244	0.0709845	7.02494e+07	9.6093	14.0832	682.266
baseline_AV_A	1173	15838.9	1498.91	100.625	0.0641391	390.523	1.22536	0.0033155	0.10658	8.95304e+07	12.1135	11.5559	753.224
baseline_AV_A	1174	15124.8	1578.98	95.5238	0.0558766	309.677	1.14337	0.00305229	0.180592	7.80329e+07	10.4712	12.9973	693.243
baseline_AV_A	1175	15063	988.394	135.697	0.0663879	437.547	1.09918	0.00337131	0.045461	8.98729e+07	12.7505	10.9018	719.948
baseline_AV_A	1176	17526.4	1195.11	119.198	0.0634992	280.765	0.832503	0.00258821	0.241073	-1.32432e+07	5.53063		862.27
baseline_AV_A	1177	16557.2	920.801	153.81	0.0602789	302.999	0.881996	0.00296069	0.216586	1.20151e+07	6.77533	24.8771	799.373
baseline_AV_A	1178	14401.7	1384.77	166.549	0.0567977	322.847	1.09073	0.00244635	0.0556038	8.13547e+07	11.1242	12.0732	670.659
baseline_AV_A	1179	15951.4	1417.27	104.935	0.0615357	319.812	1.11274	0.00227887	0.0813324	6.463e+07	10.2447	13.8785	733.386
baseline_AV_A	1180	13446.5	1778.01	189.567	0.0480209	448.564	0.908981	0.0031913	0.0276783	1.10563e+08	12.114	10.4337	610.115
baseline_AV_A	1181	16372.8	1863.58	72.0079	0.0619301	342.343	1.04262	0.00306945	0.236993	4.25292e+07	8.83323	16.9588	797.323
baseline_AV_A	1182	14585.2	1176.38	197.552	0.071331	303.726	1.0826	0.0025951	0.15297	3.61193e+07	9.83893	16.2934	801.378
baseline_AV_A	1183	15087.6	1583.93	133.603	0.0562076	372.835	1.14307	0.00249065	0.0292348	1.02064e+08	12.0667	10.9507	675.384
baseline_AV_A	1184	14720.6	1614.04	113.383	0.0584819	343.331	0.752801	0.00234357	0.233793	2.11073e+07	7.29919	21.9771	719.586
baseline_AV_A	1185	16315.1	1060.99	142.011	0.0529628	398.891	0.960971	0.00333522	0.10702	7.30571e+07	9.49289	14.0729	707.166
baseline_AV_A	1186	15148.7	1496.11	78.0551	0.0513556	347.523	0.903533	0.00290386	0.0509245	7.50506e+07	9.75721	13.4412	622.728
baseline_AV_A	1187	13328.8	1577.96	106.874	0.0562483	422.813	1.02317	0.00346676	0.00861771	1.17575e+08	13.9254	8.55079	592.485
baseline_AV_A	1188	17312.3	1815.67	137.186	0.0717479	274.211	1.03218	0.00241686	0.0969485	4.46484e+06	7.47083	27.45	894.929
baseline_AV_A	1189	16941.5	1489.9	146.643	0.0616996	442.043	0.905099	0.00234498	0.0347656	5.19488e+07	9.33023	15.577	784.397
baseline_AV_A	1190	14219.7	1512.15	145.637	0.0557954	405.608	0.930877	0.00239671	0.00581361	8.7272e+07	11.4698	11.5584	639.806
baseline_AV_A	1191	15019.8	1092.6	91.1633	0.0558578	439.011	0.939578	0.00234739	0.0749822	9.39724e+07	11.4807	11.5486	642.988
baseline_AV_A	1192	13471.9	1627.41	134.357	0.0486683	350.409	1.16928	0.00334124	0.215329	1.16031e+08	12.2963	10.4257	621.934
baseline_AV_A	1193	14162.8	1632.51	151.309	0.0653636	344.273	0.89164	0.00252303	0.152571	3.53969e+07	9.17537	16.6898	736.687
baseline_AV_A	1194	14883.3	1094.39	116.053	0.0730853	425.329	0.767587	0.00335481	0.0424612	3.31367e+07	9.80606	16.6214	745.287
baseline_AV_A	1195	13824.4	1517.02	128.518	0.0620017	282.956	0.871236	0.00327613	0.00849092	4.14905e+07	9.32846	15.5844	649.919
baseline_AV_A	1196	12586.9	1767.15	146.093	0.07419	358.85	1.10658	0.00222758	0.212714	6.05465e+07	12.6544	11.9236	736.782
baseline_AV_A	1197	15477	1042.31	102.183	0.0574539	273.985	0.75756	0.00277745	0.243701	6.26203e+06	6.15646	27.0481	719.375
baseline_AV_A	1198	17633.8	1971.7	141.029	0.0744067	314.692	1.19776	0.00255924	0.121798	2.31124e+07	8.94201	20.7369	945.154
baseline_AV_A	1199	19007.3	1009.33	155.984	0.0694295	360.625	1.24378	0.00213061	0.146048	3.80408e+07	9.1037	17.8953	952.785
baseline_AV_A	1200	15858.1	1352.42	137.467	0.0515162	432.71	0.934702	0.00307678	0.186322	7.57751e+07	9.5349	13.9252	710.285
baseline_AV_A	1201	15033.3	1322.46	105.307	0.052149	320.557	0.918587	0.00344783	0.119165	6.19273e+07	9.0815	14.7185	647.921
baseline_AV_A	1202	17697.2	1002.33	98.6337	0.0553455	300.152	1.04418	0.00224862	0.0396706	5.51212e+07	8.57825	16.1715	730.044
baseline_AV_A	1203	16654.1	1332.18	90.8345	0.0745719	318.183	1.10322	0.00268327	0.249766	2.03956e+07	8.8303	21.2443	899.439
baseline_AV_A	1204	14018.6	805.473	161.454	0.0645271	315.83	1.06652	0.00314574	0.0410006	6.99102e+07	11.5404	12.1778	673.214
baseline_AV_A	1205	16204	1409.57	151.689	0.0683636	336.124	0.769066	0.00304584	0.229158	-9.40426e+06	6.18662		862.263
baseline_AV_A	1206	13684.9	1875.52	113.433	0.0729394	314.663	1.10305	0.00211781	0.152282	5.11088e+07	11.401	13.4957	747.706
baseline_AV_A	1207	16647.1	1508.3	151.736	0.0621775	410.889	1.14139	0.00225652	0.0773522	7.59001e+07	10.8216	13.0322	791.989
baseline_AV_A	1208	18453.3	1228.73	156.537	0.0611581	410.727	1.20879	0.00346235	0.243823	5.64998e+07	9.16003	16.1192	906.593
baseline_AV_A	1209	14576.6	1464.95	160.06	0.0476477	375.986	0.854433	0.00250312	0.0813104	7.43602e+07	9.37858	13.6242	631.904
baseline_AV_A	1210	14335.8	966.164	218.512	0.0475891	406.982	0.813554	0.00274878	0.151106	6.83222e+07	9.02095	14.2373	654.132
baseline_AV_A	1211	16954.7	1853.2	149.982	0.0650064	315.364	1.12099	0.00295769	0.00899476	4.58707e+07	9.39077	15.9592	812.695
baseline_AV_A	1212	16209.5	1587.6	100.771	0.0556066	369.079	0.835948	0.00294131	0.154041	3.86979e+07	7.9106	17.9228	729.042
baseline_AV_A	1213	12856.2	1217.32	91.3589	0.0719848	395.175	1.07238	0.00299331	0.0895592	8.51508e+07	14.226	9.81092	653.983
baseline_AV_A	1214	15915.5	817.788	136.298	0.0470794	287.722	1.08484	0.00333851	0.0337106	9.23458e+07	9.8653	12.7447	627.85
baseline_AV_A	1215	14466.9	1679.91	110.394	0.0756122	299.441	0.789488	0.00261988	0.0116515	8.56944e+06	8.26298	24.4926	748.906
baseline_AV_A	1216	16012	1351.47	97.1948	0.0656509	278.216	0.754134	0.00287966	0.165867	-7.1161e+06	6.07403		781.419
baseline_AV_A	1217	15839.7	1979.55	89.2277	0.0549957	280.766	1.10572	0.00217206	0.235418	5.35674e+07	8.74395	15.9153	741.647
baseline_AV_A	1218	15477.6	1090.97	82.313	0.0476537	289.918	1.12795	0.00217831	0.176633	9.43893e+07	10.1025	12.6459	629.792
baseline_AV_A	1219	14283.8	1245.86	117.759	0.0756888	378.622	1.03143	0.0023259	0.0125942	5.96594e+07	12.2613	12.3348	731.646
baseline_AV_A	1220	16671.4	1789.46	128.718	0.066391	385.938	0.78258	0.0023026	0.0713412	1.2502e+07	7.46603	24.2454	816.405
baseline_AV_A	1221	20049.2	1369.73	160.409	0.063921	369.506	1.00388	0.0027231	0.152466	5.71681e+06	6.69866	27.5344	968.841
baseline_AV_A	1222	16191.1	1979.65	166.957	0.066346	287.911	0.769977	0.00231855	0.206631	-2.10309e+07	5.15964		868.029
baseline_AV_A	1223	16696.2	987.798	100.849	0.0574892	285.898	1.18946	0.00256079	0.148021	6.81771e+07	9.69412	14.3658	737.706
baseline_AV_A	1224	14565.2	1001.34	140.242	0.0621274	422.814	1.20447	0.00264458	0.0816238	1.11861e+08	13.6905	9.51804	687.071
baseline_AV_A	1225	15863.1	1410.33	114.003	0.0734311	374.677	1.13759	0.00222914	0.215568	4.43563e+07	10.4048	15.4664	856.735
baseline_AV_A	1226	15067.7	1960.38	125.568	0.0521502	383.409	0.830254	0.00225123	0.179879	5.00297e+07	8.36843	16.1577	698.374
baseline_AV_A	1227	15228.7	1350.93	126.886	0.0732374	346.132	1.23698	0.0028231	0.0191143	7.33196e+07	12.6047	11.6591	768.299
baseline_AV_A	1228	16235.2	1667.46	176.211	0.0636939	358.436	1.11034	0.00314838	0.121677	5.18626e+07	9.67672	15.2673	817.736
baseline_AV_A	1229	15855.2	1424.85	148.406	0.0712682	352.881	0.860115	0.00326552	0.136173	1.13743e+07	7.93466	24.0902	833.645
baseline_AV_A	1230	13702.4	998.763	188.873	0.0722402	390.48	1.22429	0.00336699	0.0308289	9.15968e+07	14.3593	9.48418	720.964
baseline_AV_A	1231	13205.7	1067.12	136.962	0.047016	435.61	0.813365	0.00321525	0.0158089	1.10824e+08	12.0181	10.3264	543.024
baseline_AV_A	1232	14189.7	1322.05	131.937	0.0709408	319.694	0.771809	0.00225968	0.0827527	1.48373e+07	8.27123	22.187	729.646
baseline_AV_A	1233	12700.4	1223.44	131.279	0.0620922	334.404	0.811192	0.00216449	0.140864	4.73325e+07	9.98213	14.4739	629.74
baseline_AV_A	1234	18608	1630.38	141.685	0.0566575	381.361	1.06624	0.00225518	0.0466601	5.58327e+07	8.64867	16.2109	818.486
baseline_AV_A	1235	14022.6	1379.52	108.003	0.0715237	318.961	0.805875	0.00245074	0.0709308	2.29296e+07	8.98701	18.5626	711.605
baseline_AV_A	1236	14454.8	1157.41	173.862	0.0567725	394.133	0.811651	0.00225019	0.178268	4.68578e+07	8.83376	15.9753	700.67
baseline_AV_A	1237	19430.3	1153.57	206.14	0.0570641	418.617	1.1394	0.00208992	0.238421	4.40348e+07	7.92353	18.4506	936.648
baseline_AV_A	1238	16523.7	1147.8	138.027	0.0488278	329.328	1.10315	0.00311161	0.0559018	9.10886e+07	9.86765	12.9637	676.294
baseline_AV_A	1239	13100.9	892.256	107.714	0.070836	300.315	0.97958	0.00345133	0.124193	5.09347e+07	11.2427	13.4098	665.541
baseline_AV_A	1240	18159	1424.98	214.011	0.0531082	276.917	0.772286	0.00328374	0.072332	-1.49051e+07	4.45516		816.223
baseline_AV_A	1241	18203.4	1456.59	120.961	0.073763	308.056	1.04553	0.00324163	0.210714	-2.45528e+06	7.2214		972.759
baseline_AV_A	1242	16820.8	1155.74	78.1851	0.0520593	429.389	0.837519	0.00240467	0.0349696	7.30746e+07	9.29356	14.2407	670.318
baseline_AV_A	1243	19214	1018.08	186.657	0.0520973	274.947	1.07767	0.00307654	0.0283915	3.65714e+07	7.06899	20.2342	805.098
baseline_AV_A	1244	16138.4	1084.7	110.211	0.0708691	386.911	0.79414	0.00307378	0.00290137	2.40389e+07	8.75595	19.6775	770.318
baseline_AV_A	1245	16709.3	887.111	218.243	0.0728668	426.454	0.937081	0.0023197	0.073158	2.67143e+07	9.08176	18.7797	880.842
baseline_AV_A	1246	15584.4	1426.37	109.082	0.0752586	403.886	0.927911	0.00309517	0.197677	2.60464e+07	9.41302	18.4064	847.906
baseline_AV_A	1247	13823.5	895.025	156.316	0.0757783	366.534	0.894511	0.00345855	0.0528499	3.89739e+07	10.7666	14.8991	732.055
baseline_AV_A	1248	16676.4	1236.16	174.002	0.0509193	279.246	1.10566	0.00274338	0.117744	6.00405e+07	8.46158	15.7329	733.351
baseline_AV_A	1249	16422.7	1210.12	158.097	0.0671919	316.033	0.762496	0.00223577	0.241216	-1.49366e+07	5.70502		864.445
baseline_AV_A	1250	13065.7	1287.55	120.756	0.0565785	364.765	0.921918	0.00223864	0.0390966	8.67291e+07	11.9919	11.0484	588.698
baseline_AV_A	1251	17452	966.746	146.948	0.0557837	352.667	1.06394	0.00275659	0.246352	4.7749e+07	8.20587	17.4122	810.066
baseline_AV_A	1252	13351.9	1208.63	146.989	0.0564602	300.693	1.05499	0.00297459	0.0124253	8.85323e+07	11.9833	11.0066	603.87
baseline_AV_A	1253	14972.4	1286.45	137.615	0.0687369	415.539	0.946428	0.00254909	0.0190907	5.96892e+07	11.1461	13.2222	733.734
baseline_AV_A	1254	12989.6	1579.53	140.735	0.0506206	347.528	0.982539	0.00248814	0.178235	8.85197e+07	11.1759	11.6632	607.856
baseline_AV_A	1255	14905.7	1766.16	65.2665	0.048866	451.291	0.825204	0.00331331	0.164225	8.69767e+07	10.1119	12.8121	628.629
baseline_AV_A	1256	16868.7	1677.8	166.913	0.0598279	298.946	1.11621	0.00330486	0.163809	3.85909e+07	8.30449	17.8015	825.862
baseline_AV_A	1257	13787.1	1273.4	163.757	0.0545659	420.794	1.08574	0.00232571	0.118211	1.11087e+08	12.8399	10.1342	645.682
baseline_AV_A	1258	16440.5	1345.6	193.603	0.0692875	284.154	1.05739	0.00340765	0.0817854	1.9902e+07	8.27107	21.4786	849.464
baseline_AV_A	1259	12572.1	1473.88	76.0889	0.0591467	333.314	1.02957	0.00279517	0.213458	8.37683e+07	12.2571	11.1406	604.843
baseline_AV_A	1260	14744.6	1689.88	111.686	0.0560065	430.504	1.18626	0.00272797	0.0269737	1.29161e+08	13.8039	8.64702	653.202
baseline_AV_A	1261	17652	1029.55	125.766	0.0688162	379.003	1.02736	0.0027755	0.0476827	3.88483e+07	9.27157	17.1445	839.989
baseline_AV_A	1262	19626.8	1463.8	177.005	0.073603	430.824	0.762453	0.00341796	0.0661769	-2.15325e+07	6.05412		1009.49
baseline_AV_A	1263	19762	622.667	186.421	0.0686652	431.946	1.1973	0.00308745	0.192033	3.65792e+07	8.83908	18.6508	1001.27
baseline_AV_A	1264	16127.5	1686.23	97.2309	0.0617217	337.048	0.79343	0.00258825	0.142813	1.51509e+07	7.16322	23.6998	764.374
baseline_AV_A	1265	16106.5	1512.98	162.239	0.0536149	369.166	1.21047	0.00235244	0.0248759	1.06398e+08	11.5359	11.3033	708.423
baseline_AV_A	1266	16949.1	1171.64	153.769	0.0573221	383.325	0.893771	0.00291866	0.107413	4.08443e+07	8.13412	17.7183	769.761
baseline_AV_A	1267	15529.4	1046.39	67.2151	0.0639107	277.627	1.11687	0.00305822	0.240454	4.89533e+07	9.58261	15.6662	744.348
baseline_AV_A	1268	20149.3	1329.36	116.98	0.0604277	448.051	1.10796	0.00275003	0.155846	4.98604e+07	8.54048	17.3875	919.606
baseline_AV_A	1269	15138.3	1187.77	113.163	0.0733128	288.98	0.78203	0.00289206	0.240229	-8.70976e+06	6.66913		822.204
baseline_AV_A	1270	20039.5	1228.43	128.412	0.0664925	342.424	1.08971	0.00218725	0.228258	5.00345e+06	6.91931	27.7622	997.786
baseline_AV_A	1271	15461.7	1016.23	93.6348	0.0614311	328.939	1.17532	0.00278113	0.210246	7.3364e+07	10.7865	13.1126	729.663
baseline_AV_A	1272	14790.4	661.604	128.126	0.0671055	280.258	0.961959	0.00252127	0.154102	3.21716e+07	9.01038	17.6425	728.547
baseline_AV_A	1273	13184.9	1441.8	123.223	0.0640137	405.747	1.1829	0.00272823	0.245671	9.59114e+07	13.4987	10.2518	691.397
baseline_AV_A	1274	14150.7	1552.97	124.778	0.0515407	358.179	0.98508	0.0034214	0.133338	8.54214e+07	10.6763	12.2735	634.596
baseline_AV_A	1275	15086	1344.48	194.184	0.059409	323.779	1.16742	0.0023073	0.0811751	7.54838e+07	10.8692	12.6737	731.7
baseline_AV_A	1276	12535.2	1018.11	172.745	0.0484451	321.466	0.846019	0.00327743	0.196333	6.83789e+07	9.68761	13.343	582.143
baseline_AV_A	1277	12462.2	890.467	123.625	0.0615253	442.246	1.04571	0.00227534	0.057397	1.1944e+08	15.3441	8.05172	582.562
baseline_AV_A	1278	12967.9	1058.98	143.723	0.0549941	390.458	0.916861	0.00226945	0.237168	7.84626e+07	11.062	12.1403	627.38
baseline_AV_A	1279	18110.6	1923.3	100.69	0.0578843	329.774	1.20423	0.00247235	0.191715	5.49657e+07	8.78271	16.2841	842.26
baseline_AV_A	1280	15709.9	1542.89	139.3	0.0643385	361.253	0.936244	0.00212733	0.0751262	4.09744e+07	9.18135	16.4137	762.278
baseline_AV_A	1281	14406.6	1213.07	104.427	0.0585631	290.541	1.21478	0.00249343	0.138473	9.00082e+07	11.828	11.4391	662.535
baseline_AV_A	1282	19148.7	986.53	136.939	0.0696086	414.873	1.09832	0.00224273	0.126686	3.28872e+07	8.82871	18.7907	941.984
baseline_AV_A	1283	13054.8	974.169	127.743	0.0569931	451.241	0.908224	0.00255526	0.15508	9.64213e+07	12.5712	10.5294	609.705
baseline_AV_A	1284	14310.1	1300.64	118.546	0.0556334	439.836	1.0646	0.00316513	0.0628247	1.16365e+08	13.1218	9.73251	634.241
baseline_AV_A	1285	13659.9	1114.92	188.336	0.0541297	365.766	0.968068	0.00242239	0.249031	6.81747e+07	10.023	13.5228	680.068
baseline_AV_A	1286	14702.6	1257.2	112.039	0.0593713	413.876	1.17899	0.00268607	0.0808941	1.13378e+08	13.3118	9.89286	669.729
baseline_AV_A	1287	15117.2	1522.21	196.575	0.0495672	445.298	1.14425	0.00303209	0.00228809	1.33849e+08	12.8528	9.14319	663.492
baseline_AV_A	1288	17801.4	1241.22	151.095	0.0476991	278.899	1.24346	0.00294543	0.162781	7.89142e+07	8.74588	14.7608	751.602
baseline_AV_A	1289	14049	1324.91	144.866	0.0564967	398.936	0.870381	0.00239021	0.0666315	7.26657e+07	10.6393	12.6994	645.039
baseline_AV_A	1290	13859.8	1165.3	131.105	0.0643639	286.844	0.850453	0.00275599	0.219473	2.30032e+07	8.17231	20.3956	709.694
baseline_AV_A	1291	18644.4	1446.85	191.371	0.0693355	297.175	1.01897	0.00305647	0.0568129	-1.30848e+06	6.85375		936.962
baseline_AV_A	1292	15122	1650.86	139.75	0.07398	359.297	1.16416	0.00304931	0.0923282	5.64826e+07	11.5442	13.306	807.135
baseline_AV_A	1293	11953.8	1141.97	86.9493	0.0616435	408.509	1.06219	0.00214649	0.116791	1.15431e+08	15.3932	7.98722	564.864
baseline_AV_A	1294	13837	1447.48	145.892	0.0699617	408.806	0.885671	0.00214399	0.12511	4.77367e+07	10.714	14.2188	732.426
baseline_AV_A	1295	15897.3	1717.92	159.556	0.0656682	389.467	0.905772	0.00342853	0.196345	2.56702e+07	8.28564	20.4938	833.812
baseline_AV_A	1296	16075.2	1280.59	131.381	0.0467506	378.501	0.86007	0.00225807	0.188167	6.08341e+07	8.0724	15.9534	682.169
baseline_AV_A	1297	15892.6	1320.94	152.897	0.0506399	310.35	0.758271	0.00214958	0.0386989	2.82413e+07	6.79484	20.9886	675.175
baseline_AV_A	1298	18161.7	1416.82	160.367	0.0537205	278.407	1.04764	0.00339803	0.20777	2.36028e+07	6.64628	22.7589	833.567
baseline_AV_A	1299	17440.6	1760.82	80.0209	0.0585286	297.411	1.10946	0.0027011	0.0952062	5.09894e+07	8.7883	16.2797	773.675
baseline_AV_A	1300	19251.6	1074.89	108.42	0.0627157	309.22	0.803253	0.00226914	0.163505	-1.8093e+07	5.246		891.1
baseline_AV_A	1301	14846.3	1202.54	113.134	0.0461352	390.609	1.17348	0.00226385	0.0547205	1.46101e+08	12.972	8.9014	592.621
baseline_AV_A	1302	14734.9	1229.3	172.397	0.0463253	313.854	1.07626	0.00327967	0.00180134	1.04781e+08	10.8982	11.4107	610.747
baseline_AV_A	1303	13267.6	1358.33	89.709	0.0683281	347.218	1.15871	0.00296747	0.14509	8.42475e+07	13.3681	10.5642	670.271
baseline_AV_A	1304	15708.7	1137.27	70.7086	0.0592597	342.12	0.983197	0.00264413	0.0696045	6.56275e+07	10.0593	13.8861	678.794
baseline_AV_A	1305	14837	1282.42	152.919	0.0710828	405.085	1.12989	0.00242335	0.0512242	7.43388e+07	12.4886	11.6307	759.146
baseline_AV_A	1306	14439.1	1753.26	94.0262	0.0578233	402.13	1.02259	0.00330745	0.22208	7.88886e+07	10.9958	12.5418	694.907
baseline_AV_A	1307	14302.3	994.403	134.157	0.0663871	343.793	0.988121	0.00300935	0.105454	5.57379e+07	10.6918	13.7481	704.295
baseline_AV_A	1308	15336.5	1335.52	155.516	0.0693478	386.338	0.890811	0.0022998	0.15117	2.86826e+07	8.97071	18.1771	803.755
baseline_AV_A	1309	16025.3	1692.58	122.181	0.0605127	427.536	0.935349	0.00289443	0.0376225	6.51347e+07	10.1639	13.851	736.065
baseline_AV_A	1310	12908.3	1176.1	115.874	0.0756565	412.076	1.02511	0.00298822	0.144653	6.8393e+07	13.3585	11.0779	703.221
baseline_AV_A	1311	15837.6	1035.42	161.127	0.0713702	414.559	0.852305	0.00233127	0.245723	1.59696e+07	8.24574	22.5389	865.272
baseline_AV_A	1312	13959.8	1676.07	108.052	0.0570925	450.503	0.954471	0.00263234	0.111219	9.53688e+07	12.203	10.9698	648.044
baseline_AV_A	1313	18838.8	902.911	147.327	0.0472623	330.661	0.953437	0.0028565	0.188085	3.82801e+07	6.60152	20.6135	777.917
baseline_AV_A	1314	13935.9	776.777	202.565	0.0649868	442.977	0.751189	0.00296975	0.233399	3.46904e+07	9.06084	17.1003	747.556
baseline_AV_A	1315	12156.9	1480.74	98.6697	0.0595684	391.166	1.02652	0.00295237	0.210238	9.66772e+07	13.4727	10.0102	602.362
baseline_AV_A	1316	17659	1319.95	112.816	0.0570564	403.115	1.1937	0.00242212	0.188855	8.03257e+07	10.0502	13.7526	802.745
baseline_AV_A	1317	13840.6	1667.39	157.321	0.0532829	446.559	1.0875	0.00291404	0.0520341	1.24928e+08	13.5753	8.66236	635.06
baseline_AV_A	1318	16096.4	1793.65	164.455	0.0619384	360.443	0.890433	0.00248993	0.100683	2.81297e+07	8.02892	20.2077	792.015
baseline_AV_A	1319	16372.6	797.499	172.271	0.0470584	413.612	0.842662	0.00326398	0.190596	6.22061e+07	8.10431	15.9617	700.576
baseline_AV_A	1320	16769.3	873.115	138.287	0.0593675	324.627	0.961361	0.00235337	0.184649	3.25196e+07	7.88524	19.2676	781.138
baseline_AV_A	1321	13783.9	1437.43	165.15	0.0667414	305.991	1.1099	0.0033158	0.153041	5.73245e+07	11.0032	13.3607	729.711
baseline_AV_A	1322	14699.4	731.344	139.124	0.071735	403.598	0.762229	0.00252576	0.059629	3.03149e+07	9.45581	17.3301	734.401
baseline_AV_A	1323	15039.1	965.858	134.872	0.0721188	410.767	1.05138	0.002946	0.0174477	6.84012e+07	12.1494	12.0944	744.683
baseline_AV_A	1324	16382.7	1541.61	124.029	0.0467341	304.74	1.16442	0.00258335	0.21572	8.42382e+07	9.19398	13.9483	705.531
baseline_AV_A	1325	16359.8	1136.34	151.213	0.0488105	343.309	0.861097	0.00296688	0.0314202	5.62662e+07	8.09173	16.0722	671.239
baseline_AV_A	1326	13708.8	1711.28	107.716	0.0670951	283.177	0.80838	0.00284804	0.0646949	2.29174e+07	8.54166	18.6687	682.402
baseline_AV_A	1327	19335.2	1384.31	158.972	0.0649608	378.858	0.979385	0.00320746	0.114162	1.22818e+07	7.18271	24.9882	933.197
baseline_AV_A	1328	13287.3	1290.75	156.351	0.0556829	436.642	0.960816	0.00232265	0.0181423	1.07963e+08	13.1888	9.45383	606.506
baseline_AV_A	1329	19706.5	945.32	121.275	0.0550077	277.051	1.1329	0.00242843	0.0315641	4.37636e+07	7.6951	18.4065	808.247
baseline_AV_A	1330	15186.2	1613.06	188.889	0.053902	343.476	1.10114	0.00265592	0.127244	7.60141e+07	10.1122	13.255	721.631
baseline_AV_A	1331	14005.8	1720.6	116.155	0.0677675	454.597	1.0811	0.00272093	0.0196498	9.70955e+07	14.0029	9.35913	691.315
baseline_AV_A	1332	17283.6	1231.97	174.073	0.0566889	433.778	1.08026	0.00270432	0.0487122	8.19396e+07	10.2606	13.2238	773.971
baseline_AV_A	1333	16451.7	1573.18	196.553	0.0521843	322.404	0.943485	0.00221449	0.0390286	4.50867e+07	7.88126	17.1301	735.704
baseline_AV_A	1334	13633.5	1331	140.853	0.0601243	276.783	1.18056	0.00346891	0.142973	7.96016e+07	11.6977	11.7437	666.12
baseline_AV_A	1335	14524.5	729.42	173.868	0.0643292	394.148	0.800706	0.00283353	0.173082	3.49126e+07	8.91654	17.2767	732.942
baseline_AV_A	1336	15815.8	964.265	136.787	0.0659268	287.94	0.981726	0.00280788	0.0255999	3.54148e+07	8.98508	17.2443	741.993
baseline_AV_A	1337	14214.4	1278.7	172.88	0.0675312	400.215	0.964172	0.00269716	0.224118	4.70664e+07	10.2095	14.9201	773.58
baseline_AV_A	1338	16401.7	1213.19	129.203	0.0576189	454.485	1.20092	0.0031813	0.0341172	1.18663e+08	12.6454	10.4086	718.942
baseline_AV_A	1339	14529.3	1319.36	170.654	0.0628659	382.587	1.08288	0.00231107	0.0627732	7.93481e+07	11.7884	11.7827	711.763
baseline_AV_A	1340	15347.3	1343.66	137.249	0.0524019	416.543	1.11484	0.00231304	0.0977631	1.11e+08	11.8186	10.9531	673.49
baseline_AV_A	1341	15658	1434.59	133.075	0.0475741	285.219	0.997569	0.00223662	0.120198	6.4912e+07	8.52507	15.0997	662.084
baseline_AV_A	1342	16952.4	826.96	153.519	0.0613551	329.968	0.984796	0.00334505	0.195463	2.91569e+07	7.89003	20.2533	813.055
baseline_AV_A	1343	17756.2	1487.31	112.802	0.0688461	289.552	1.19739	0.00252641	0.223992	2.47727e+07	8.39325	20.9967	914.473
baseline_AV_A	1344	17079.2	1455.7	153.925	0.0663181	281.121	0.986683	0.00282664	0.193665	4.21982e+06	6.90134	27.7973	876.269
baseline_AV_A	1345	15244.8	1102.42	129.594	0.0672928	356.811	0.981366	0.0025169	0.216925	3.81782e+07	9.36049	16.7695	784.771
baseline_AV_A	1346	13596.5	1099.1	127.953	0.0620808	441.98	1.18034	0.00266637	0.0339359	1.27379e+08	15.2916	8.06634	633.548
baseline_AV_A	1347	18512.7	839.845	107.508	0.0507966	351.166	1.24805	0.00214761	0.00308497	1.09537e+08	10.4871	12.2275	717.298
baseline_AV_A	1348	16625.2	1529.48	150.804	0.0677798	310.999	0.960761	0.00254145	0.0532396	1.91971e+07	8.05314	21.8824	821.245
baseline_AV_A	1349	17416.4	827.894	189.679	0.0476173	393.538	0.818664	0.00337809	0.065457	5.02962e+07	7.43729	17.474	717.789
baseline_AV_A	1350	14411.4	1265.61	84.6599	0.0738188	284.579	1.18976	0.00284949	0.104358	5.88889e+07	11.8638	12.7914	735.693
baseline_AV_A	1351	13636.9	1730.28	144.848	0.0676078	446.59	1.13612	0.00256544	0.0782204	9.76884e+07	14.1565	8.95261	706.214
baseline_AV_A	1352	16761.4	1783.81	148.98	0.0595922	424.571	0.999984	0.00325021	0.0812278	6.12563e+07	9.6337	14.6995	788.299
baseline_AV_A	1353	16535.4	1758.01	90.2595	0.0689626	339.244	1.06093	0.0028532	0.0323038	4.48174e+07	9.85696	15.6705	794.529
baseline_AV_A	1354	12379.3	1675.38	158.691	0.0731912	358.477	0.957687	0.00300567	0.132601	5.12095e+07	11.8703	12.7874	702.151
baseline_AV_A	1355	18249.2	1518.27	115.475	0.0583464	283.155	1.1661	0.00301939	0.169598	3.98505e+07	8.02168	18.3098	837.875
baseline_AV_A	1356	15403.9	1408.81	160.576	0.0670384	353.684	1.18701	0.00319456	0.0232412	7.47615e+07	11.8001	12.1124	758.363
baseline_AV_A	1357	16256.1	1314.11	145.451	0.0537536	372.515	1.0646	0.00274479	0.0663037	8.23306e+07	10.1553	13.0882	709.824
baseline_AV_A	1358	15109.5	912.243	186.647	0.0538691	308.845	1.21339	0.00224217	0.115919	9.28937e+07	11.0644	11.8791	689.972
baseline_AV_A	1359	18812.5	1499.33	140.807	0.0726551	423.988	0.817553	0.00336109	0.224096	-1.48827e+07	6.3525		1010.24
baseline_AV_A	1360	14176.2	1517.4	144.118	0.0493427	280.403	0.91803	0.00285516	0.155036	5.52198e+07	8.52757	15.3877	637.883
baseline_AV_A	1361	16444.7	1483.59	106.349	0.0746854	439.925	1.23377	0.00260663	0.0644967	7.5538e+07	12.5398	11.9098	838.758
baseline_AV_A	1362	16729.6	1166.73	94.6286	0.0639241	362.689	1.15596	0.00312934	0.191888	6.14083e+07	10.1098	14.5529	800.161
baseline_AV_A	1363	18247.5	1202.81	186.815	0.0684546	299.976	1.01441	0.00230583	0.178921	-3.28111e+06	6.64523		947.706
baseline_AV_A	1364	14257	1272.56	90.2095	0.0663383	349.361	1.1297	0.00250627	0.0209995	8.71849e+07	12.9347	10.743	665.879
baseline_AV_A	1365	12529.7	1593.93	176.175	0.056919	393.432	1.12383	0.00307883	0.0846577	1.14906e+08	14.2793	8.35553	620.476
baseline_AV_A	1366	13489.4	1270.51	106.737	0.0577061	330.126	1.0574	0.00311974	0.0934225	8.98653e+07	12.1246	11.0242	614.581
baseline_AV_A	1367	14242.6	1256.78	126.362	0.0749867	432.795	1.05307	0.0024481	0.20188	5.83275e+07	11.9703	12.852	787.84
baseline_AV_A	1368	19081.1	1401.15	183.846	0.0675031	319.912	0.771594	0.00306889	0.0813443	-3.15505e+07	4.83118		944.655
baseline_AV_A	1369	15995.5	868.206	109.64	0.0502932	370.362	0.881655	0.00254347	0.137444	6.59717e+07	8.81464	14.9681	662.153
baseline_AV_A	1370	19261.8	1637.3	177.283	0.0537771	454.639	1.15833	0.00279077	0.165997	7.25142e+07	8.94747	15.2537	879.054
baseline_AV_A	1371	16353.7	1599.11	158.398	0.0515351	327.399	1.13894	0.00342325	0.220429	6.82569e+07	9.00557	14.883	759.171
baseline_AV_A	1372	15297.4	1594.73	111.033	0.0747389	301.957	0.870618	0.00293321	0.11228	7.04864e+06	8.0099	25.6315	809.056
baseline_AV_A	1373	14930	1470.46	194.252	0.0722255	383.188	0.989547	0.0032042	0.142038	3.51619e+07	9.82918	16.4592	827.031
baseline_AV_A	1374	15593	1555.48	187.952	0.0759461	436	0.850506	0.00226073	0.134834	1.71428e+07	8.86645	21.5622	878.624
baseline_AV_A	1375	18555	1712.66	113.092	0.0709016	286.642	0.905041	0.00298179	0.132029	-1.84983e+07	5.93103		939.661
baseline_AV_A	1376	14023.5	1468.7	123.686	0.0607945	366.075	1.01686	0.00344742	0.236829	6.47269e+07	10.6017	13.397	706.662
baseline_AV_A	1377	14896.5	1989.1	189.231	0.0758751	342.746	0.806316	0.00285688	0.165033	-5.08476e+06	7.18125		871.472
baseline_AV_A	1378	13519	1247.4	174.961	0.0707238	297.627	1.13971	0.00324413	0.0189612	6.58469e+07	12.3294	11.7713	702.338
baseline_AV_A	1379	16278.4	1466.73	165.985	0.0678666	415.511	0.923993	0.00208618	0.0933153	3.56013e+07	9.15216	17.2363	826.029
baseline_AV_A	1380	15029.6	1052.05	153.123	0.0621255	276.458	0.903452	0.00285341	0.0588812	3.03664e+07	8.32031	18.2497	707.954
baseline_AV_A	1381	15307.4	959.495	117.857	0.049183	314.297	1.03273	0.00238439	0.131748	8.32327e+07	9.79546	13.1766	637.257
baseline_AV_A	1382	15979.1	943.454	190.389	0.0716364	328.288	1.01225	0.00292421	0.0467621	2.94764e+07	9.21928	17.9476	819.123
baseline_AV_A	1383	18563.2	1611.65	155.941	0.0753599	418.316	0.886318	0.00210048	0.223253	-1.19042e+07	6.78446		1033.29
baseline_AV_A	1384	16743	2034.65	177.999	0.0755366	352.489	0.85299	0.0024847	0.0998382	-8.657e+06	6.93407		926.516
baseline_AV_A	1385	16485.5	946.031	118.602	0.0669262	380.569	1.14721	0.00266496	0.017699	7.43385e+07	11.404	12.6042	763.238
baseline_AV_A	1386	14674	1758.7	142.53	0.0623892	412.872	0.944867	0.00263351	0.193703	5.50864e+07	10.0355	14.4867	751.772
baseline_AV_A	1387	15388.4	1654.76	162.601	0.0648659	286.194	1.23963	0.00235945	0.230074	5.11677e+07	9.90207	15.1257	817.178
baseline_AV_A	1388	13429.8	741.071	103.172	0.0673651	352.961	1.10488	0.00244776	0.041176	9.05577e+07	13.631	10.062	632.168
baseline_AV_A	1389	16943.6	1235.6	172.503	0.0559178	445.697	1.02689	0.00333428	0.175989	6.95558e+07	9.51135	14.5125	792.983
baseline_AV_A	1390	16173.7	1637.26	116.775	0.0734974	284.498	0.924907	0.00233614	0.023734	9.07456e+06	8.00257	24.8457	816.215
baseline_AV_A	1391	15578.6	1716.38	102.09	0.0720173	330.284	1.17346	0.00287693	0.142266	5.06415e+07	10.7571	14.4566	812.829
baseline_AV_A	1392	13838.5	1008.87	106.746	0.0711496	359.808	1.03047	0.00314149	0.0742258	6.58289e+07	12.2047	11.9887	689.571
baseline_AV_A	1393	13283.5	1516.41	143.58	0.0726621	440.108	0.792521	0.00277523	0.0998298	4.46353e+07	10.9801	14.0856	717.15
baseline_AV_A	1394	16338.3	766.233	134.052	0.0514226	388.878	1.09176	0.00225683	0.0843468	1.00732e+08	10.7348	12.0273	677.881
baseline_AV_A	1395	15267.3	1440.03	145.499	0.0519688	322.86	1.04008	0.00216225	0.0372711	8.05286e+07	10.1316	12.9235	660.939
baseline_AV_A	1396	15072.2	1690.87	90.3477	0.0649667	403.594	0.834064	0.00273834	0.180831	3.75354e+07	9.1052	16.8289	749.462
baseline_AV_A	1397	16784.1	1672.87	96.6731	0.0486039	370.564	0.812292	0.00248388	0.0445595	5.3723e+07	7.86438	16.5282	677.031
baseline_AV_A	1398	18536.6	1410.64	184.883	0.0591159	414.512	1.01306	0.00223926	0.0732444	4.46601e+07	8.35758	17.4508	857.443
baseline_AV_A	1399	17679.2	1252.28	169.552	0.0468595	347.161	0.876704	0.00324374	0.195774	3.4528e+07	6.49207	21.0391	761.542
baseline_AV_A	1400	16797.8	1335.69	177.217	0.0483546	424.175	1.22638	0.00243856	0.0637743	1.27804e+08	11.5435	10.9065	711.983
baseline_AV_A	1401	15318.8	1668.47	179.287	0.0478019	337.789	1.01946	0.00239901	0.0651513	8.1325e+07	9.5945	13.3077	671.416
baseline_AV_A	1402	14696.7	1804.09	113.463	0.0690438	453.991	1.05186	0.00264008	0.0993676	7.63827e+07	12.3996	11.669	751.09
baseline_AV_A	1403	14241.8	1209.59	145.189	0.0714892	412.374	1.07095	0.00270665	0.125954	6.76963e+07	12.2286	12.0518	751.205
baseline_AV_A	1404	13081.4	1206.71	167.046	0.0562487	451.318	0.894078	0.00228306	0.123402	9.1546e+07	12.1813	10.8776	628.875
baseline_AV_A	1405	12162.7	1211.98	183.516	0.0750304	438.27	1.14976	0.00331156	0.0916597	9.40993e+07	15.8473	8.25384	688.61
baseline_AV_A	1406	18071.8	1481.84	156.488	0.0546494	400.45	1.20169	0.00315765	0.222846	7.27434e+07	9.25841	14.8549	842.222
baseline_AV_A	1407	14206.9	1028.55	105.74	0.0499151	361.288	0.755404	0.00290997	0.112867	6.17614e+07	8.98569	14.578	594.171
baseline_AV_A	1408	12950.7	1104.73	149.394	0.0645899	406.01	0.925492	0.0028136	0.0192735	8.1142e+07	12.8292	10.7093	629.083
baseline_AV_A	1409	12946.9	1381.51	128.407	0.0639571	351.813	0.91912	0.00229269	0.198825	5.5351e+07	10.7247	13.5282	668.782
baseline_AV_A	1410	13638.1	1159.52	110.151	0.0707345	427.316	0.963542	0.00319013	0.200347	6.20922e+07	11.8717	12.5415	720.662
baseline_AV_A	1411	13812.9	1442.96	168.631	0.0620224	450.222	0.796437	0.00304951	0.126353	5.62734e+07	10.3231	13.8565	698.554
baseline_AV_A	1412	14865.6	1422.92	172.541	0.0621235	453.607	1.02764	0.00257507	0.0517304	8.64222e+07	12.031	11.4359	722.185
baseline_AV_A	1413	12978.9	596.612	112.746	0.0565691	386.991	0.92401	0.00285123	0.223788	8.43772e+07	11.6435	11.4884	598.927
baseline_AV_A	1414	14033.7	1745.17	175.83	0.0714382	277.328	0.9217	0.00303152	0.155241	1.35457e+07	8.23341	22.7951	785.335
baseline_AV_A	1415	14209.3	1291.17	139.155	0.0665577	319.784	0.850681	0.00317547	0.195762	2.32628e+07	8.40221	20.2382	740.094
baseline_AV_A	1416	14116.8	1547.48	154.352	0.062975	421.251	1.05128	0.00270619	0.213037	7.38097e+07	11.4896	12.3443	736.967
baseline_AV_A	1417	15335	1259.37	154.919	0.0724651	288.821	0.883493	0.00221584	0.148797	3.75658e+06	7.52602	27.5373	820.495
baseline_AV_A	1418	16728.5	1718.93	176.746	0.0555099	321.504	1.20668	0.00210804	0.0761148	7.44051e+07	9.85171	13.7838	771.463
baseline_AV_A	1419	14290.9	1218.1	135.842	0.058096	302.975	0.869394	0.00280543	0.199062	3.59633e+07	8.30453	17.512	688.729
baseline_AV_A	1420	15535.3	1565.93	143.482	0.0574791	392.271	0.913295	0.00247604	0.106696	5.66386e+07	9.34339	14.9621	724.594
baseline_AV_A	1421	16478.7	884.862	165.821	0.0710904	292.827	1.21949	0.00347359	0.236998	3.29951e+07	9.26979	17.9258	887.175
baseline_AV_A	1422	14602.7	1755.4	110.408	0.0496773	432.932	1.05462	0.00337295	0.23339	1.06141e+08	11.3512	11.4485	664.54
baseline_AV_A	1423	13704.7	1695.03	134.168	0.0478362	376.66	0.914698	0.00262568	0.234687	7.98811e+07	9.91899	13.0459	632.837
baseline_AV_A	1424	16897.2	1438.73	120.255	0.070283	444.723	0.898239	0.00297719	0.0997097	3.33891e+07	9.20139	17.6813	845.743
baseline_AV_A	1425	17036.7	1095.56	157.641	0.0664699	423.942	0.774932	0.0024769	0.0449693	2.0089e+07	7.93101	21.7602	816.15
baseline_AV_A	1426	15708.4	1197.77	106.369	0.0481952	409.568	1.24552	0.00215935	0.21759	1.3164e+08	11.9707	10.5928	668.887
baseline_AV_A	1427	15337.3	1540.62	147.421	0.0641266	452.531	1.00623	0.00253247	0.146317	6.79014e+07	10.9202	13.1817	771.125
baseline_AV_A	1428	14667.9	1237.36	131.917	0.0619212	411.508	1.07196	0.00253619	0.106233	8.67006e+07	12.0317	11.4461	699.995
baseline_AV_A	1429	14221.7	1669.15	138.501	0.0506456	426.025	1.00214	0.00215416	0.0602941	1.1105e+08	12.1145	10.588	626.569
baseline_AV_A	1430	13879.8	1425.1	87.078	0.0738585	381.254	1.02872	0.00317619	0.171281	5.63227e+07	11.8144	12.9456	738.156
baseline_AV_A	1431	14904.4	1676.89	167.731	0.0710791	338.733	0.95139	0.00264763	0.017812	3.40173e+07	9.66506	16.4651	772.667
baseline_AV_A	1432	13982.6	1887.09	189.488	0.0477877	382.231	1.07212	0.0023876	0.0479069	1.12715e+08	11.9273	10.614	635.144
baseline_AV_A	1433	17278.9	1643.58	154.312	0.048556	329.995	0.881347	0.00290943	0.240314	2.56247e+07	6.2527	22.6708	778.065
baseline_AV_A	1434	13031.1	1765.07	190.892	0.0672725	328.811	0.900679	0.00251433	0.168251	3.38423e+07	9.50951	16.2546	730.135
baseline_AV_A	1435	18748.1	1367.38	114.249	0.0629887	274.095	0.851301	0.00234703	0.00953823	-7.52786e+06	5.85606		835.102
baseline_AV_A	1436	12691.2	909.594	218.969	0.0528658	341.027	1.01903	0.00314376	0.105173	9.19792e+07	11.8855	10.8765	610.793
baseline_AV_A	1437	15990.3	1592.19	129.385	0.0733485	370.915	1.15149	0.0029532	0.0112215	5.89283e+07	11.4421	13.3098	808.53
baseline_AV_A	1438	15298.8	1408.22	141.591	0.0534206	339.837	1.08052	0.00341764	0.188544	7.4602e+07	9.87729	13.6144	706.362
baseline_AV_A	1439	16176.6	1411.89	141.04	0.0660199	345.676	1.20772	0.00211872	0.107116	6.55164e+07	10.8102	13.5249	798.545
baseline_AV_A	1440	12873.8	980.831	86.0269	0.0732659	290.686	1.11734	0.00293123	0.0470889	7.22341e+07	13.3956	10.7582	640.322
baseline_AV_A	1441	15061.9	1593.09	147.352	0.0660248	380.752	0.964415	0.00294578	0.225484	3.85547e+07	9.28182	16.6725	798.343
baseline_AV_A	1442	18683.8	1243.74	160.524	0.0623634	372.448	1.22034	0.00234157	0.0250239	6.5268e+07	9.82011	14.6867	852.98
baseline_AV_A	1443	15518.1	1382.81	215.402	0.064917	351.392	0.996474	0.00299553	0.0630086	4.10078e+07	9.28828	16.2529	789.652
baseline_AV_A	1444	14742.5	1399.18	166.672	0.0565875	444.992	1.11697	0.00329749	0.0521	1.13184e+08	12.8992	10.162	681.8
baseline_AV_A	1445	12495.6	1096.52	175.131	0.0677401	393.837	1.11155	0.00286006	0.0924179	9.28308e+07	14.3607	8.96928	657.798
baseline_AV_A	1446	15080.3	1599.98	134.67	0.0700655	405.499	0.874606	0.0028432	0.00582458	4.34611e+07	10.1852	15.1176	750.951
baseline_AV_A	1447	14866.8	1322.24	89.8271	0.0472997	299.461	1.11725	0.00220693	0.109568	1.04812e+08	10.897	11.5992	603.409
baseline_AV_A	1448	15342.3	1414.51	93.8321	0.0542588	294.817	0.933445	0.00271662	0.0408912	5.74183e+07	9.04955	14.9879	649.586
baseline_AV_A	1449	15491.3	1623.36	109.405	0.0707532	391.204	0.839206	0.00283093	0.0820531	2.76952e+07	9.06599	18.1088	782.609
baseline_AV_A	1450	14447.9	1228.33	157.665	0.0580268	393.507	1.04799	0.00328127	0.0345409	9.33928e+07	12.0375	11.0714	664.052
baseline_AV_A	1451	15948.8	1486.69	93.733	0.0538116	452.004	0.989039	0.00341869	0.0739567	9.80623e+07	11.1182	11.8452	679.336
baseline_AV_A	1452	15030	1857.93	171.554	0.0703462	347.928	0.816588	0.0027628	0.202803	3.37908e+06	7.28819	27.891	840.564
baseline_AV_A	1453	17504.3	1302.68	157.077	0.0573919	357.229	0.808919	0.00285342	0.076757	1.75189e+07	6.7671	23.5242	788.524
baseline_AV_A	1454	16302.4	1376.29	128.607	0.0736599	451.56	1.19405	0.00332431	0.107136	7.06581e+07	12.0987	12.4345	847.903
baseline_AV_A	1455	15012.9	788.552	96.4912	0.0533002	342.172	1.09612	0.0027117	0.240087	8.70488e+07	10.5758	12.5826	660.719
baseline_AV_A	1456	18242.7	1406.74	190.244	0.0690776	332.19	0.926915	0.00333868	0.23824	-1.4975e+07	5.98241		984.917
baseline_AV_A	1457	17041.5	1210.87	145.867	0.0728206	320.406	0.798886	0.00275226	0.154197	-1.55914e+07	6.21455		895.629
baseline_AV_A	1458	14665.7	1652.95	125.101	0.0747126	289.986	1.04364	0.00291028	0.109627	3.03838e+07	9.82721	16.9167	788.789
baseline_AV_A	1459	15901.4	1532.97	111.781	0.055923	398.349	0.816721	0.00275763	0.102298	4.82521e+07	8.57554	16.3018	709.335
baseline_AV_A	1460	16154.5	1107	130.155	0.061371	427.643	1.02783	0.00220734	0.189598	6.5273e+07	10.1385	14.1408	775.306
baseline_AV_A	1461	14295.5	652.796	199.513	0.0713734	387.546	1.04466	0.00257063	0.211154	4.95894e+07	10.8225	14.29	790.549
baseline_AV_A	1462	16498.4	1561.47	111.783	0.0702593	428.112	1.13285	0.00286023	0.130995	6.15909e+07	11.0287	13.7212	838.083
baseline_AV_A	1463	12338	913.633	114.868	0.075405	304.608	0.826633	0.00259698	0.0231104	3.80339e+07	11.0251	14.3049	634.808
baseline_AV_A	1464	19349.2	1227.86	109.022	0.0663124	301.977	1.07943	0.003177	0.11904	1.30669e+07	7.36495	24.6371	914.063
baseline_AV_A	1465	14111.8	1894.2	133.838	0.0470324	367.238	0.967977	0.00320153	0.198785	8.57002e+07	10.0457	12.7803	641.192
baseline_AV_A	1466	17098.7	1722	71.8631	0.0753212	354.25	0.799744	0.00331726	0.0887222	-3.61951e+06	7.28163		870.198
baseline_AV_A	1467	19071.3	913.391	173.887	0.0561474	391.954	1.17706	0.00265281	0.193048	5.96463e+07	8.62551	16.3959	872.012
baseline_AV_A	1468	14878.9	1035.74	98.484	0.0508234	302.74	1.00524	0.00225175	0.151748	7.60926e+07	9.73662	13.4799	628.552
baseline_AV_A	1469	17059.6	1673.22	157.294	0.0736266	324.915	0.952262	0.00253386	0.228742	-6.60665e+06	6.91527		952.965
baseline_AV_A	1470	19491.7	1240.14	96.4633	0.0600488	389.262	0.889367	0.00278907	0.203499	1.15856e+07	6.61928	25.677	892.34
baseline_AV_A	1471	14773	1469.28	102.311	0.0713928	311.061	0.800171	0.00251395	0.173893	7.18701e+06	7.68799	25.72	774.355
baseline_AV_A	1472	15910.5	1011.13	118.169	0.0618196	426.55	1.02906	0.0030467	0.218366	6.61191e+07	10.2835	13.9746	767.027
baseline_AV_A	1473	15479.3	1503.25	155.16	0.0678143	287.734	1.0977	0.00238502	0.0566314	4.26396e+07	9.75444	15.7157	776.246
baseline_AV_A	1474	14184.3	831.963	127.342	0.0528983	366.923	0.761005	0.00318132	0.0439691	6.22351e+07	9.43367	14.0959	599.243
baseline_AV_A	1475	16016.7	1174.72	138.39	0.0704751	358.279	1.08378	0.00323321	0.129366	4.45355e+07	10.0573	15.6189	819.337
baseline_AV_A	1476	17801.8	1165.45	113.396	0.0584936	327.383	1.22417	0.00314565	0.0864397	7.33285e+07	9.89328	14.0796	782.356
baseline_AV_A	1477	14642.1	978.017	186.405	0.0520101	386.017	1.07662	0.00227715	0.00295354	1.10392e+08	12.0848	10.535	637.191
baseline_AV_A	1478	14174.4	1131.68	164.343	0.0516811	354.221	0.992038	0.00226566	0.0408453	9.1457e+07	11.0941	11.6351	621.379
baseline_AV_A	1479	13921.9	1175.35	180.649	0.0571892	326.712	1.02406	0.00261398	0.112059	7.0763e+07	10.6148	12.8273	669.403
baseline_AV_A	1480	15955.3	1605.92	132.308	0.0521985	436.576	0.906514	0.00335624	0.0302486	8.28306e+07	10.0986	12.9969	683.353
baseline_AV_A	1481	14065.6	1610.11	117.339	0.0742197	297.921	0.821156	0.00234151	0.0134061	1.74493e+07	8.86291	20.8804	725.206
baseline_AV_A	1482	13867.3	1823.61	96.8865	0.0538694	340.013	0.81328	0.00229323	0.118941	5.42347e+07	9.14731	14.8367	627.843
baseline_AV_A	1483	15651.8	1413.66	165.063	0.0518172	319.488	0.864346	0.00315825	0.248896	2.87665e+07	6.93684	21.1267	739.988
baseline_AV_A	1484	17964.7	1173.93	112.048	0.0569287	336.158	1.15718	0.0032531	0.240276	5.34519e+07	8.56943	16.7128	824.788
baseline_AV_A	1485	16105	1551.86	116.755	0.0749968	430.43	0.941593	0.00264118	0.00512216	4.20818e+07	10.4818	15.3258	814.43
baseline_AV_A	1486	16978.5	661.249	118.251	0.0540232	451.28	0.961286	0.00277334	0.0719926	8.74824e+07	10.221	12.9753	702.447
baseline_AV_A	1487	16311.1	1471.01	122.551	0.0733643	281.052	1.10969	0.00344099	0.216813	1.73225e+07	8.52889	22.1183	884.618
baseline_AV_A	1488	20177.3	1445.11	160.477	0.0575417	300.273	1.21221	0.00247276	0.108782	3.50422e+07	7.50747	20.5224	908.139
baseline_AV_A	1489	19974	1062.86	136.51	0.0571101	376.627	0.861943	0.00244442	0.0020911	1.88513e+07	6.68308	23.6375	836.902
baseline_AV_A	1490	17828.4	1231.61	166.875	0.0559964	374.44	0.820204	0.00216903	0.229336	1.0252e+07	6.17774	26.0746	841.874
baseline_AV_A	1491	15205.8	1883.28	111.664	0.0594376	291.17	1.12577	0.00314607	0.128549	6.25789e+07	10.0397	14.0247	723.577
baseline_AV_A	1492	17009.4	1373.29	93.9478	0.0668877	412.114	1.07947	0.00269539	0.241903	4.69624e+07	9.56502	16.2213	857.816
baseline_AV_A	1493	14619.3	1344.69	141.199	0.0604478	317.048	0.93071	0.00329062	0.0420311	5.11617e+07	9.60012	14.8382	681.255
baseline_AV_A	1494	16815.2	880.108	110.735	0.0490667	277.902	1.20732	0.00228653	0.110481	9.22951e+07	9.82535	13.0852	677.506
baseline_AV_A	1495	16088.6	1089.03	143.719	0.0481787	421.738	0.828407	0.00278294	0.141526	6.76891e+07	8.62618	15.0212	679.66
baseline_AV_A	1496	14940.1	1327.92	127.664	0.0747295	409.581	1.06883	0.00314711	0.153269	5.33179e+07	11.4122	13.6618	806.088
baseline_AV_A	1497	16921.5	1230.77	120.182	0.0618636	349.649	1.22911	0.00316858	0.0494113	8.13513e+07	11.0123	12.6829	766.445
baseline_AV_A	1498	13486.6	1542.03	147.371	0.058778	441.998	0.989285	0.00329815	0.206091	8.62098e+07	11.9686	11.4145	680.371
baseline_AV_A	1499	12515.1	1379.1	87.3407	0.0670834	371.987	1.21495	0.00219862	0.0179069	1.18342e+08	16.3073	7.59648	600.264
baseline_AV_A	1500	16366.8	1450.77	183.157	0.0736022	359.278	0.958595	0.0022177	0.0941965	1.5961e+07	8.4765	22.3137	877.707
baseline_AV_A	1501	15269.6	925.071	135.447	0.0719377	279.997	1.2336	0.00344539	0.0109052	6.36439e+07	11.7307	12.6615	750.553
baseline_AV_A	1502	15491.8	769.547	98.5778	0.0492664	403.464	0.765403	0.00320563	0.0366396	7.38253e+07	9.28116	13.8904	605.475
baseline_AV_A	1503	18427.8	2001.3	103.575	0.0473186	452.56	0.921256	0.00285369	0.16245	6.6978e+07	8.04326	16.0525	771.633
baseline_AV_A	1504	12439	1818.92	157.28	0.0489076	411.503	0.999441	0.00328784	0.200992	1.09938e+08	12.5708	10.2466	602.374
baseline_AV_A	1505	15278.5	1580.9	79.1658	0.0499368	291.504	0.750658	0.002172	0.0290581	3.76293e+07	7.36071	17.9754	617.701
baseline_AV_A	1506	18552.2	1385.76	120.889	0.0689315	427.672	0.795125	0.00257763	0.229505	-6.16251e+06	6.523		954.161
baseline_AV_A	1507	13416.8	1699.21	122.077	0.055438	315.781	1.15685	0.00224736	0.093702	1.0162e+08	12.6334	10.4478	622.872
baseline_AV_A	1508	14258	1256.4	115.683	0.0746499	281.324	1.01747	0.00329815	0.0402348	3.78154e+07	10.4658	15.3404	731.526
baseline_AV_A	1509	15908.5	1748.9	226.237	0.0673178	362.687	1.03926	0.00271775	0.0398461	3.9481e+07	9.42845	16.3214	831.249
baseline_AV_A	1510	15232.4	1855.87	172.119	0.0536665	289.545	0.772059	0.00209584	0.147499	1.07133e+07	6.07606	25.5735	726.838
baseline_AV_A	1511	17406.3	1245.89	200.765	0.0556828	315.531	0.861527	0.00317958	0.135959	9.60643e+06	6.1297	26.1196	812.575
baseline_AV_A	1512	12684.7	1389.37	165.017	0.0722799	425.259	1.13778	0.00293664	0.189715	8.24652e+07	14.0786	10.1863	721.438
baseline_AV_A	1513	12739.8	1323.64	186.043	0.0653613	409.554	0.845034	0.00287246	0.177106	5.2591e+07	10.7793	13.5757	691.815
baseline_AV_A	1514	14888.6	787.721	126.455	0.0626205	384.097	0.844389	0.0029939	0.0319887	5.46662e+07	10.0122	14.3668	675.521
baseline_AV_A	1515	20755.8	1017.07	104.734	0.0467798	392.277	1.11415	0.00249387	0.169735	7.12089e+07	7.76426	16.6554	816.064
baseline_AV_A	1516	13625.8	1367.09	156.876	0.0568942	364.594	0.762387	0.00249682	0.084198	4.76315e+07	9.14215	15.2369	643.426
baseline_AV_A	1517	14961.9	1499.4	118.788	0.0488319	406.089	1.17008	0.0025708	0.0427865	1.38035e+08	12.9772	8.94322	621.93
baseline_AV_A	1518	13619.2	910.723	85.5719	0.0692872	418.169	1.17761	0.00243803	0.0487796	1.09014e+08	15.1594	8.53879	648.72
baseline_AV_A	1519	15278.9	1268.32	206.166	0.0593857	396.83	1.18059	0.00242456	0.199664	8.04589e+07	11.0155	12.5786	777.703
baseline_AV_A	1520	14397.1	1143.76	112.846	0.0641211	377.883	1.00465	0.00287271	0.238069	5.93042e+07	10.5483	13.8535	725.632
baseline_AV_A	1521	14180.2	1113.56	89.2926	0.06085	369.716	1.0448	0.00286147	0.236095	7.49207e+07	11.1959	12.5121	681.054
baseline_AV_A	1522	17574.5	1411.31	130.809	0.0721683	307.449	1.20254	0.00290248	0.205182	2.47367e+07	8.77535	20.5736	932.562
baseline_AV_A	1523	14902.7	1580.54	122.918	0.0564265	445.812	1.10613	0.00307824	0.199776	9.98976e+07	11.8917	11.2992	708.606
baseline_AV_A	1524	18713.7	1261.95	103.957	0.0496448	400.592	1.07955	0.00341537	0.100601	8.32082e+07	9.03672	14.4403	754.843
baseline_AV_A	1525	16498.7	657.997	214.892	0.0691686	399.288	1.06307	0.00317408	0.150752	4.15474e+07	9.60397	16.496	862.918
baseline_AV_A	1526	14676.1	1481.79	145.498	0.0573809	285.332	1.0866	0.00314642	0.104653	6.55608e+07	10.0956	13.647	688.875
baseline_AV_A	1527	14662.4	1751.17	114.926	0.0592324	407.358	0.921088	0.00295494	0.202478	5.96926e+07	9.92575	14.2738	718.686
baseline_AV_A	1528	15307.5	1486.41	193.507	0.0749026	321.805	0.860491	0.00212042	0.0845978	3.0255e+06	7.72229	27.8501	842.178
baseline_AV_A	1529	13184.9	864.208	158.394	0.0515926	444.355	1.23229	0.00321239	0.163594	1.52923e+08	15.1301	7.85772	600.967
baseline_AV_A	1530	14403.3	1635.73	119.691	0.0553965	302.235	1.01194	0.00295184	0.21075	5.82654e+07	9.40157	14.6906	686.036
baseline_AV_A	1531	14557.1	1454.49	117.42	0.0727618	419.525	0.848948	0.00243695	0.0507851	4.27699e+07	10.5507	14.8587	743.838
baseline_AV_A	1532	17261.7	1326.59	179.207	0.0550721	438.588	0.771218	0.00263477	0.143959	2.97918e+07	7.21598	20.8919	796.333
baseline_AV_A	1533	14192.5	1374.59	168.165	0.0681768	363.266	0.961743	0.00215851	0.230538	3.75528e+07	9.6185	16.3001	779.397
baseline_AV_A	1534	14850.8	881.268	175.248	0.058449	392.383	0.904358	0.0029695	0.00103059	7.00509e+07	10.4922	12.9992	670.865
baseline_AV_A	1535	15716.4	1336.63	102.845	0.0634922	359.407	0.840705	0.00266907	0.00161516	4.00835e+07	9.03701	16.5385	710.93
baseline_AV_A	1536	18871.9	1174.41	122.683	0.0647658	311.546	1.19466	0.00270547	0.00819387	4.6866e+07	9.10379	16.672	850.706
baseline_AV_A	1537	13721.5	1678.57	187.847	0.0503956	278.524	1.14467	0.00308776	0.101051	9.00553e+07	11.0075	11.7642	644.022
baseline_AV_A	1538	15414.3	1011.51	164.752	0.0626379	433.177	0.964082	0.00296803	0.211925	5.63666e+07	9.92359	14.7345	776.018
baseline_AV_A	1539	13468.1	960.614	177.465	0.0505522	305.777	1.08923	0.00289929	0.177559	9.103e+07	11.0631	11.6816	623.018
baseline_AV_A	1540	15368.4	1023.96	83.1192	0.0544904	388.353	0.799668	0.00277355	0.181559	5.2807e+07	8.71815	15.8685	667.573
baseline_AV_A	1541	18922.8	1462.76	111.08	0.0523206	317.435	0.766763	0.00346106	0.194922	-6.28341e+06	4.89765		821.512
baseline_AV_A	1542	15002.4	1205.6	103.188	0.0473537	381.723	1.04221	0.00336556	0.192927	1.04e+08	10.7288	11.8523	630.901
baseline_AV_A	1543	14644	1055.53	162.408	0.0737388	452.404	1.24298	0.00309625	0.0860166	9.25167e+07	14.1558	10.0472	774.914
baseline_AV_A	1544	14572.3	1055.29	120.196	0.0474795	418.846	0.823108	0.00283903	0.0749388	9.13463e+07	10.298	12.2737	593.843
baseline_AV_A	1545	13426.1	1484.33	112.963	0.0697136	305.701	1.2111	0.00244043	0.137945	7.51854e+07	12.8519	11.2106	699.999
baseline_AV_A	1546	16547.2	1760.96	124.283	0.0558954	318.941	1.00485	0.00345732	0.101117	4.81492e+07	8.46188	16.5378	747.628
baseline_AV_A	1547	16521.1	1118.42	120.324	0.0735111	308.294	1.14138	0.00320171	0.218768	2.6771e+07	9.14735	18.8894	882.862
baseline_AV_A	1548	15003.8	780.677	74.5667	0.0589392	285.239	0.964288	0.00323105	0.168737	5.11131e+07	9.23533	15.5031	664.661
baseline_AV_A	1549	16847.9	1490.14	147.563	0.0662437	337.223	0.835655	0.00228907	0.0846164	6.65507e+06	7.06008	26.5643	827.008
baseline_AV_A	1550	16762.9	1183.18	106.68	0.0521191	396.127	0.984831	0.00340544	0.105035	7.80404e+07	9.5417	13.8932	702.528
baseline_AV_A	1551	15851.6	855.424	144.326	0.0556668	448.621	1.08178	0.00319074	0.0285392	1.10798e+08	12.1143	10.7512	681.155
baseline_AV_A	1552	15840.2	1160.83	152.216	0.0503513	386.117	1.05857	0.00209534	0.180871	8.65668e+07	9.95573	13.1255	702.065
baseline_AV_A	1553	16313.6	1250.88	176.697	0.0743054	423.145	1.10625	0.00260518	0.207547	3.92187e+07	10.0896	16.3475	911.002
baseline_AV_A	1554	13179.9	1190.04	119.026	0.0485913	424.742	1.02865	0.00282911	0.0777702	1.35694e+08	13.7349	8.46925	556.86
baseline_AV_A	1555	12327.9	1368.55	155.282	0.0557734	348.193	1.11573	0.00325512	0.0825076	1.12031e+08	13.9877	8.55334	588.026
baseline_AV_A	1556	18161.1	1747.15	142.525	0.075414	372.859	1.1847	0.00292289	0.152178	2.52477e+07	9.13072	20.2856	982.35
baseline_AV_A	1557	16115.2	1120.58	177.318	0.0575845	326.345	1.11945	0.00300676	0.0277032	7.24715e+07	10.1671	13.4497	728.534
baseline_AV_A	1558	17291	1495.24	92.7338	0.0602206	445.886	0.764939	0.00310782	0.21837	2.40131e+07	7.4413	21.8643	815.692
baseline_AV_A	1559	14743.2	1865.52	113.811	0.0698281	441.801	0.827037	0.00315082	0.161852	3.68738e+07	9.70681	16.288	779.159
baseline_AV_A	1560	18960.4	1634.82	123.233	0.0463321	413.707	0.836151	0.00342891	0.122144	4.4671e+07	6.81356	18.829	769.031
baseline_AV_A	1561	17399.6	1531.09	224.022	0.0749274	421.258	1.18417	0.00221029	0.176486	3.29564e+07	9.62638	17.6512	990.403
baseline_AV_A	1562	19164.3	1470.28	180.74	0.0521583	393.486	0.828076	0.00331016	0.0813997	1.97648e+07	6.23833	23.8257	831.969
baseline_AV_A	1563	15950.2	789.735	101.689	0.0640957	431.611	1.07202	0.00235855	0.122717	8.01378e+07	11.4481	12.3339	738.72
baseline_AV_A	1564	12842.3	1728.61	129.491	0.0645512	380.135	1.16018	0.00328294	0.112803	9.89e+07	14.1656	8.78607	657.624
baseline_AV_A	1565	13534.5	1473.36	143.009	0.0512384	411.333	1.23453	0.00321784	0.146385	1.41428e+08	14.2582	8.22347	620.924
baseline_AV_A	1566	15606.2	1555.89	163.717	0.0509608	396.632	0.824456	0.00211092	0.227349	4.42201e+07	7.7524	17.4474	730.95
baseline_AV_A	1567	14372.6	1074.69	223.332	0.0676911	307.891	1.21006	0.00283751	0.243769	5.17673e+07	10.4982	14.4183	809.469
baseline_AV_A	1568	15023.1	792.311	139.375	0.0462439	309.078	1.08413	0.00214309	0.17192	9.51233e+07	10.0813	12.5008	625.285
baseline_AV_A	1569	13947.7	1277.06	181.776	0.0510016	298.895	0.888094	0.00288788	0.0491776	5.92386e+07	9.09468	14.4506	625.931
baseline_AV_A	1570	12667.7	1192.28	163.699	0.0711363	454.469	0.985383	0.00281509	0.0102804	8.84591e+07	14.5433	8.93619	658.641
baseline_AV_A	1571	16969.1	1115.85	124.111	0.0697934	330.867	1.14755	0.00209105	0.0437062	4.88074e+07	10.1015	15.3146	818.781
baseline_AV_A	1572	19285.4	1540.72	130.099	0.0722309	277.43	0.93393	0.00291866	0.0773083	-2.23041e+07	5.85705		965.268
baseline_AV_A	1573	14712.4	1540.34	175.941	0.0607226	302.255	0.921768	0.00252897	0.246631	2.35224e+07	7.70643	21.1299	770.19
baseline_AV_A	1574	14627.9	2150.36	80.2694	0.0606338	288.838	0.989664	0.00227507	0.0374548	5.42534e+07	9.86822	14.3929	676.187
baseline_AV_A	1575	16843.6	751.448	132.765	0.0545987	374.328	1.06616	0.0024376	0.0281936	8.5628e+07	10.2717	12.9271	700.728
baseline_AV_A	1576	17259.9	1413.72	95.0807	0.0755568	408.682	1.06296	0.00225271	0.13673	3.39415e+07	9.78341	17.33	898.679
baseline_AV_A	1577	13472.2	1506.38	182.487	0.0603516	318.575	1.15431	0.00278939	0.19481	7.51161e+07	11.4658	12.1148	703.986
baseline_AV_A	1578	16116.9	1895.26	188.173	0.0517594	379.733	0.957912	0.00224217	0.167218	5.30977e+07	8.29775	16.2343	763.522
baseline_AV_A	1579	16566.5	1272.45	131.603	0.0584356	409.86	0.839886	0.00219407	0.153998	3.8553e+07	8.17267	17.9007	767.657
baseline_AV_A	1580	15189.3	1492.3	103.952	0.0747679	295.832	0.936623	0.00337514	0.0201431	2.28067e+07	9.2114	18.6727	768.861
baseline_AV_A	1581	15582.6	1024.04	134.511	0.0509745	399.038	0.830172	0.00264436	0.0142781	7.30105e+07	9.46692	13.7775	640.934
baseline_AV_A	1582	13594.8	902.054	159.063	0.0649872	306.463	1.00641	0.00232691	0.0946374	5.75756e+07	10.8484	13.3017	674.326
baseline_AV_A	1583	12887.9	1453.41	199.784	0.0644346	430.186	0.882256	0.00334613	0.200955	5.77641e+07	10.9935	13.1701	711.954
baseline_AV_A	1584	15931.1	1086.15	92.4801	0.0654035	326.268	0.841026	0.00286208	0.221514	1.46013e+07	7.51432	23.5056	781.862
baseline_AV_A	1585	14673.6	1326.9	134.828	0.0596619	453.555	1.21825	0.00232086	0.0974208	1.22846e+08	13.9388	8.86398	689.155
baseline_AV_A	1586	16621.4	734.419	96.0208	0.0593223	337.892	1.12627	0.00299744	0.0281706	8.1129e+07	10.7202	12.7815	703.153
baseline_AV_A	1587	16473.5	734.41	156.025	0.0740528	431.413	1.1231	0.00232477	0.195095	4.86534e+07	10.6261	15.0784	882.829
baseline_AV_A	1588	12894.5	1542.88	182.184	0.0728008	292.25	0.944675	0.00296277	0.0154535	3.84277e+07	10.637	14.6444	698.912
baseline_AV_A	1589	13670.2	1347.86	154.078	0.0659536	380.496	0.973765	0.00337015	0.0461379	6.83705e+07	11.7921	12.0493	682.272
baseline_AV_A	1590	14200.9	1305.75	139.181	0.0690669	314.399	1.14718	0.00341824	0.00483792	7.22352e+07	12.3249	11.6271	701.269
baseline_AV_A	1591	14265	1177.54	109.411	0.0631971	386.609	0.96022	0.00219717	0.137398	6.67862e+07	11.0272	12.8926	685.352
baseline_AV_A	1592	16952.6	1798.36	134.166	0.058317	314.057	0.867043	0.00245624	0.192149	9.36591e+06	6.40255	26.1303	813.803
baseline_AV_A	1593	14671.6	1514.07	137.704	0.0734138	377.146	0.86484	0.00211653	0.0969709	2.78644e+07	9.48706	17.5566	779.316
baseline_AV_A	1594	16293.2	1160.52	141.787	0.0528977	347.046	1.03798	0.0029403	0.147422	6.78485e+07	9.19083	14.6483	720.193
baseline_AV_A	1595	15488.3	1782.74	91.492	0.0590416	330.667	0.8827	0.00278155	0.135995	3.74819e+07	8.35635	17.4343	719.824
baseline_AV_A	1596	16010.9	862.121	139.884	0.0647907	319.722	0.894997	0.00308406	0.0872442	2.65002e+07	8.23418	19.8781	758.529
baseline_AV_A	1597	18234.1	854.531	129.665	0.0473674	323.257	0.883809	0.00294553	0.0629961	4.38942e+07	6.97894	18.6873	711.955
baseline_AV_A	1598	15786.7	1583.79	166.639	0.0735099	394.038	1.14921	0.0024794	0.146873	4.91724e+07	10.7918	14.6056	864.655
baseline_AV_A	1599	17187.8	889.432	175.834	0.063721	305.834	1.07035	0.00227598	0.182561	2.66648e+07	7.98858	20.6351	850.439
baseline_AV_A	1600	15776.3	1100.57	93.2635	0.0541797	285.679	0.775295	0.00342645	0.0545075	2.8167e+07	7.18817	20.5902	657.13
baseline_AV_A	1601	16746.3	1384.38	125.259	0.0693054	339.381	0.806531	0.00273766	0.0580945	4.59732e+06	7.24055	27.3436	819.91
baseline_AV_A	1602	17628.9	1172.19	129.099	0.0635338	398.131	1.057	0.00328542	0.212505	4.22721e+07	8.81109	17.4099	861.714
baseline_AV_A	1603	17242.8	895.494	133.222	0.0751482	417.903	0.919643	0.00305857	0.227412	1.13338e+07	8.25954	24.2106	932.506
baseline_AV_A	1604	16510.7	1681.58	145.129	0.053268	443.628	0.998361	0.00271167	0.212139	7.14407e+07	9.36904	14.4658	769.821
baseline_AV_A	1605	16001	1560.96	127.258	0.0745849	290.404	0.832862	0.00298306	0.192622	-1.28518e+07	6.51274		875.751
baseline_AV_A	1606	13783.8	1410.31	181.242	0.0709117	403.313	1.03635	0.00228582	0.194916	5.53603e+07	11.3765	13.3032	775.025
baseline_AV_A	1607	15306.5	1759.14	133.888	0.0602496	348.664	0.909896	0.00288525	0.184996	3.59404e+07	8.41225	17.6023	756.887
baseline_AV_A	1608	14446.5	1781.3	77.4632	0.0734726	371.881	0.876997	0.00321403	0.176112	2.9483e+07	9.63354	17.23	770.185
baseline_AV_A	1609	15070.4	1875	132.779	0.0469456	320.527	0.889995	0.00308273	0.231921	4.98752e+07	7.69784	16.7886	681.776
baseline_AV_A	1610	14191.2	1673.6	162.462	0.0514029	368.555	1.15299	0.0028458	0.129471	1.08518e+08	12.0296	10.7691	659.168
baseline_AV_A	1611	18174.7	1215.4	198.802	0.0700968	313.643	1.14022	0.00233414	0.0965358	1.89464e+07	8.16881	22.1951	933.401
baseline_AV_A	1612	11995.5	1442.15	173.605	0.0653872	317.117	0.933062	0.00248385	0.160917	5.30463e+07	11.0959	13.0856	653.218
baseline_AV_A	1613	17811.1	1343.82	93.1286	0.0738667	331.763	1.16439	0.00339152	0.0957544	3.33485e+07	9.49436	17.7222	893.121
baseline_AV_A	1614	15283.5	1406.56	205.945	0.066438	298.162	1.09935	0.00234577	0.174766	3.46188e+07	9.04383	17.3069	820.345
baseline_AV_A	1615	14720.3	790.541	117.873	0.0534356	428.237	0.770744	0.00322719	0.2011	6.20368e+07	9.26063	14.6545	652.501
baseline_AV_A	1616	14253.6	1744.32	145.169	0.0548934	322.892	0.787265	0.00317665	0.186043	2.99401e+07	7.55914	20.0233	688.809
baseline_AV_A	1617	17232.2	1548.3	126.821	0.0655743	374.073	0.872145	0.00246598	0.114663	1.71919e+07	7.63687	22.9618	838.815
baseline_AV_A	1618	15475.3	994.314	138.432	0.0733843	278.044	0.811467	0.00310655	0.0722873	-1.55888e+06	7.22146		790.654
baseline_AV_A	1619	19379.8	1543.44	126.038	0.0705207	403.014	1.14619	0.00231069	0.180046	2.52209e+07	8.4841	21.141	993.352
baseline_AV_A	1620	15842.9	1186.44	178.29	0.0707409	373.845	0.912968	0.00315296	0.0264214	3.00194e+07	9.18371	17.7659	802.696
baseline_AV_A	1621	13890.5	1343.43	93.5504	0.0558591	322.438	1.11325	0.0028028	0.199583	8.84571e+07	11.5062	11.6717	640.758
baseline_AV_A	1622	13509.1	1219.09	136.606	0.0659157	322.928	1.14117	0.00313998	0.172261	7.25467e+07	12.0418	11.835	695.411
baseline_AV_A	1623	16478.1	1724.24	136.507	0.0695675	430.715	1.02463	0.0032899	0.0721092	5.07923e+07	10.3063	14.8708	831.875
baseline_AV_A	1624	13711.5	1419.65	116.934	0.0491358	375.282	1.22734	0.00209403	0.0821803	1.46555e+08	14.1588	8.17639	585.674
baseline_AV_A	1625	13966.7	1263.32	95.5014	0.0463664	341.438	0.79324	0.00309587	0.216443	6.36138e+07	8.65877	14.8067	591.953
baseline_AV_A	1626	15478.4	1454.6	178.419	0.0649098	433.609	0.895006	0.00346765	0.215289	3.69825e+07	8.97727	17.2079	818.311
baseline_AV_A	1627	14427.6	1271.07	87.2181	0.0565155	300.552	1.13126	0.00291273	0.104637	8.9457e+07	11.5215	11.6091	635.752
baseline_AV_A	1628	16879.5	707.497	179.311	0.0635472	300.031	1.08469	0.00246213	0.226563	2.78581e+07	8.05626	20.3184	846.665
baseline_AV_A	1629	16673.1	1373.36	204.104	0.0519642	323.878	1.09635	0.00229308	0.248999	4.99148e+07	7.99843	17.1042	800.617
baseline_AV_A	1630	13075.8	1738.37	120.217	0.0493916	451.22	1.08985	0.00236862	0.242753	1.28609e+08	13.3605	8.70869	613.999
baseline_AV_A	1631	16341.3	1535.78	140.376	0.0642187	272.933	1.03338	0.00232896	0.0726367	2.92017e+07	8.32514	18.7061	786.663
baseline_AV_A	1632	13761.8	1277.47	181.11	0.0634298	440.515	1.19401	0.00260186	0.0366992	1.15972e+08	14.6821	8.4808	681.747
baseline_AV_A	1633	16238.1	872.325	211.638	0.0606938	441.422	1.16319	0.00290805	0.114456	8.73086e+07	11.3285	12.1497	787.81
baseline_AV_A	1634	19832.8	674.447	119.379	0.064292	447.722	1.22032	0.00223819	0.207366	5.82893e+07	9.41532	16.0897	936.779
baseline_AV_A	1635	20074.8	1048.21	136.287	0.0664599	363.597	0.880348	0.0026904	0.0990845	-7.80218e+06	6.21418		947.113
baseline_AV_A	1636	16552.3	1259.01	168.597	0.0474529	451.162	0.919676	0.00254701	0.000238586	9.66699e+07	10.0008	12.5988	675.244
baseline_AV_A	1637	16434.1	1532.47	168.817	0.0537672	298.794	1.19493	0.00303383	0.119885	7.24011e+07	9.55195	14.1019	751.136
baseline_AV_A	1638	15688.4	1524.17	177.504	0.0635344	323.484	1.0147	0.00305645	0.156026	3.42124e+07	8.62915	17.7454	800.821
baseline_AV_A	1639	13087.3	1817.65	148.067	0.0549545	355.516	1.15244	0.00305666	0.159943	1.04155e+08	12.8402	10.3064	642.178
baseline_AV_A	1640	14790.6	1638.46	99.5576	0.0740357	276.092	0.999723	0.00211991	0.0527323	2.87558e+07	9.62216	17.2586	758.833
baseline_AV_A	1641	12944.4	2056.74	126.824	0.0673452	352.271	1.12358	0.0028001	0.215865	7.00921e+07	12.3285	11.7721	715.043
baseline_AV_A	1642	16360.3	1723.34	77.3239	0.0571624	359.96	1.11343	0.00241913	0.181103	7.22444e+07	9.97359	13.905	744.748
baseline_AV_A	1643	14066.5	1771.56	76.7435	0.0480424	283.305	0.878456	0.00254186	0.0560128	6.8393e+07	9.25856	13.8603	577.259
baseline_AV_A	1644	13866.8	1805.31	145.672	0.0554021	335.34	0.930716	0.00312111	0.102617	6.30973e+07	9.93959	13.684	657.946
baseline_AV_A	1645	18608	1695.56	80.5202	0.0484818	287.781	1.23381	0.00309424	0.204623	7.18914e+07	8.35309	15.675	775.059
baseline_AV_A	1646	17189.2	1638.83	152.47	0.0485643	449.722	1.06286	0.0023939	0.0900184	1.01108e+08	10.1454	12.6267	730.882
baseline_AV_A	1647	15812.7	1359.86	113.415	0.0651891	302.643	1.19335	0.0033651	0.187328	5.59273e+07	10.1543	14.6463	785.792
baseline_AV_A	1648	16582.9	1172.05	135.212	0.05007	352.2	1.23074	0.00256198	0.119498	1.07761e+08	10.8209	11.8802	701.668
baseline_AV_A	1649	15194.4	1235.64	148.534	0.0539967	391.049	0.911421	0.00261755	0.069875	7.20315e+07	9.89918	13.5112	672.73
baseline_AV_A	1650	18357.3	1654.39	134.93	0.0705784	404.527	0.926749	0.00292123	0.137017	8.62514e+06	7.58661	25.8214	940.196
baseline_AV_A	1651	14427.2	1512.43	188.35	0.0688213	280.031	1.01657	0.00264924	0.22074	2.18216e+07	8.52335	20.5996	807.034
baseline_AV_A	1652	16869.1	1802.89	156.274	0.0520162	323.743	1.17454	0.00219418	0.216333	6.56596e+07	8.8291	15.277	786.717
baseline_AV_A	1653	16876.8	1265.39	71.4587	0.0595173	375.185	1.05984	0.00291302	0.0369584	7.54212e+07	10.3853	13.3617	721.181
baseline_AV_A	1654	15751.6	1489.34	152.259	0.047254	413.977	1.00064	0.00324474	0.118793	9.66451e+07	10.1503	12.5227	675.396
baseline_AV_A	1655	16234	1687.38	150.187	0.0564261	370.97	0.826978	0.00310169	0.0492203	3.6988e+07	7.93792	17.8738	736.275
baseline_AV_A	1656	15124.1	847.345	106.257	0.0491122	329.822	1.05728	0.00263659	0.154699	9.36709e+07	10.3877	12.3547	625.458
baseline_AV_A	1657	17591	1065.83	119.503	0.0595744	370.86	0.791475	0.0028809	0.121859	1.6671e+07	6.93701	23.6313	792.395
baseline_AV_A	1658	14170.9	1383.21	147.01	0.0649492	384.574	1.04733	0.00232353	0.1756	6.62724e+07	11.249	12.8122	730.299
baseline_AV_A	1659	18341.2	1470.86	122.452	0.0731348	344.763	1.10741	0.00220064	0.183075	1.39495e+07	8.17235	23.729	964.381
baseline_AV_A	1660	19192	1413.84	102.942	0.0608279	316.154	1.14447	0.00254319	0.0613232	4.22877e+07	8.35218	17.8524	848.217
baseline_AV_A	1661	12483.5	797.72	143.951	0.070207	302.12	0.759004	0.00344987	0.178582	2.24825e+07	8.97837	18.4877	665.847
baseline_AV_A	1662	15796	1124.5	97.9818	0.0505258	335.499	0.948934	0.00209484	0.14079	6.80203e+07	9.01198	14.6455	659.959
baseline_AV_A	1663	13377.5	1392.59	210.98	0.0513829	408.93	1.08376	0.00318017	0.0088002	1.23318e+08	13.4567	8.68366	618.253
baseline_AV_A	1664	13635.6	999.568	115.137	0.0749166	323.33	0.82593	0.0030733	0.242481	1.57445e+07	8.7904	21.5046	756.332
baseline_AV_A	1665	13597.4	1095.58	175.892	0.0533649	399.579	1.04308	0.00258724	0.101338	1.0554e+08	12.4048	10.4219	628.612
baseline_AV_A	1666	14802.9	1018.32	140.571	0.0614089	333.699	0.831251	0.00229084	0.215897	2.68532e+07	7.99137	20.0571	730.315
baseline_AV_A	1667	13321.6	1569.49	119.043	0.0728032	366.786	0.83518	0.00212736	0.062374	3.9355e+07	10.5823	14.8118	697.873
baseline_AV_A	1668	17661.4	1358.43	115.283	0.074558	323.159	0.949032	0.00214967	0.145519	-1.59632e+06	7.35079		922.092
baseline_AV_A	1669	15929.7	1081.43	95.0715	0.062882	341.119	1.03438	0.00320807	0.0945628	5.84671e+07	10.024	14.4579	728.26
baseline_AV_A	1670	17359.4	1347.76	110.481	0.0608098	350.352	0.980561	0.00268942	0.165347	3.41584e+07	8.09095	18.7275	810.409
baseline_AV_A	1671	13420.1	1331.44	181.537	0.047822	413.303	1.23375	0.0034223	0.10056	1.5409e+08	14.526	7.92179	604.637
baseline_AV_A	1672	14793.1	1477.47	136.242	0.0579639	367.551	1.14098	0.0028165	0.151616	8.77235e+07	11.4679	11.8492	704.185
baseline_AV_A	1673	14444.6	1093	170.274	0.0626117	413.361	0.792549	0.00243445	0.00232692	5.25931e+07	10.018	14.3201	683.524
baseline_AV_A	1674	14722.7	1571.84	135.71	0.0620334	425.291	1.06696	0.00285377	0.193771	7.71801e+07	11.3834	12.3736	741.236
baseline_AV_A	1675	16612.6	1159.68	119.49	0.064294	395.279	1.11085	0.00219803	0.139495	6.44177e+07	10.3849	14.0397	794.792
baseline_AV_A	1676	14770.6	1619.76	183.985	0.0571162	309.356	0.82454	0.00292964	0.138201	2.31737e+07	7.30342	21.4014	725.675
baseline_AV_A	1677	15403.2	847.552	118.537	0.0554448	403.122	1.16704	0.00254784	0.222727	1.01075e+08	11.544	11.531	699.572
baseline_AV_A	1678	16038.4	1342.71	133.733	0.0603271	406.728	1.04144	0.00294756	0.115268	7.04041e+07	10.3865	13.5312	751.647
baseline_AV_A	1679	15625.3	770.127	195.739	0.0719913	372.605	0.941493	0.00267285	0.24943	1.73092e+07	8.41582	21.913	871.573
baseline_AV_A	1680	16806.8	1272.18	117.544	0.0624825	448.693	0.980048	0.00290465	0.117129	6.18455e+07	9.97896	14.5091	786.127
baseline_AV_A	1681	14796.2	1365.32	95.4566	0.0701349	426.903	0.829697	0.00255561	0.183969	3.70036e+07	9.71465	16.3994	763.113
baseline_AV_A	1682	14006.6	1277.78	158.321	0.0595684	302.129	0.922572	0.00257384	0.0465611	5.16011e+07	9.66663	14.5907	660.82
baseline_AV_A	1683	13852.1	1181.84	90.1014	0.0461778	294.485	1.21605	0.00250007	0.163204	1.28378e+08	12.4142	10.0395	569.247
baseline_AV_A	1684	13505.6	1031.69	131.499	0.0588764	327.402	0.879916	0.0033719	0.142064	5.53462e+07	9.90557	14.1692	638.422
baseline_AV_A	1685	14727.5	1369.45	155.36	0.0670423	347.46	0.984106	0.00295142	0.141247	4.28321e+07	9.7831	15.6227	760.703
baseline_AV_A	1686	17984.1	702.524	131.586	0.0487998	439.778	1.04533	0.00228068	0.245445	8.31224e+07	8.97496	14.5871	759.519
baseline_AV_A	1687	16207.5	1440.81	156.772	0.0688665	420.369	1.15241	0.00341194	0.217869	5.57781e+07	10.508	14.546	865.981
baseline_AV_A	1688	19151.1	1408.62	158.368	0.0474474	399.653	0.974277	0.00330559	0.19579	4.92218e+07	7.10509	18.4153	817.155
baseline_AV_A	1689	13844.1	1209.27	138.408	0.0593349	366.94	0.838558	0.00214593	0.0464026	5.96234e+07	10.2233	13.6041	640.527
baseline_AV_A	1690	14306.3	1705.45	123.542	0.0539083	390.286	1.01227	0.00230191	0.234409	7.999e+07	10.5555	12.7637	684.49
baseline_AV_A	1691	13629.1	1834.02	97.7359	0.0670436	430.409	1.0609	0.00232644	0.0255553	9.46536e+07	13.9149	9.51059	667.54
baseline_AV_A	1692	13649.4	1317.32	148.824	0.0742764	292.125	1.10701	0.0033362	0.0510382	5.29368e+07	11.7476	12.963	724.882
baseline_AV_A	1693	15868.5	1704.7	146.731	0.0732997	343.545	1.15427	0.00339583	0.0561694	4.83076e+07	10.7354	14.5863	829.782
baseline_AV_A	1694	11889.3	1459.55	150.855	0.0560583	283.643	1.08832	0.00313885	0.22347	8.30364e+07	12.0821	11.1196	605.799
baseline_AV_A	1695	17062.3	1878.31	142.131	0.0486283	330.836	1.03145	0.00232649	0.191181	5.52034e+07	7.84758	16.7228	757.882
baseline_AV_A	1696	18427.6	1465.61	100.622	0.0601968	340.883	1.23106	0.00239187	0.0233596	7.2828e+07	9.99702	14.0678	802.932
baseline_AV_A	1697	14894.3	1201.26	193.512	0.0747157	310.617	0.993722	0.0029357	0.0634642	2.51041e+07	9.39879	18.1477	806.366
baseline_AV_A	1698	19931.1	1242.65	152.106	0.0721946	450.412	0.971685	0.00295541	0.0698856	1.31113e+07	7.96671	24.2235	992.367
baseline_AV_A	1699	14362.4	1482.83	112.101	0.0633834	383.418	1.12257	0.00217254	0.0355217	9.39797e+07	12.9202	10.592	675.472
baseline_AV_A	1700	18270	1487.81	177.542	0.0663012	436.068	0.817944	0.00212558	0.107957	7.56457e+06	7.08495	26.4264	910.548
baseline_AV_A	1701	13719.8	1984.6	116.352	0.0473331	425.219	1.15386	0.00337702	0.116592	1.44287e+08	13.7397	8.24224	603.559
baseline_AV_A	1702	17744.5	1415.17	219.219	0.0491235	453	0.937726	0.00278941	0.11375	6.49962e+07	8.30111	15.7635	788.806
baseline_AV_A	1703	14132.4	1045.09	197.275	0.047113	353.091	1.22443	0.00343768	0.167963	1.25184e+08	12.2338	10.2249	639.584
baseline_AV_A	1704	13856.5	1515.74	178.251	0.0694506	435.459	1.16124	0.00305499	0.159806	8.27655e+07	13.1668	10.8633	760.603
baseline_AV_A	1705	15888.2	1423.49	101.724	0.0520568	429.811	1.20487	0.00307154	0.173563	1.20644e+08	11.9946	10.8205	694.075
baseline_AV_A	1706	16356.4	1035.78	179.772	0.0727898	424.424	0.894004	0.0034717	0.105951	2.48718e+07	8.98326	19.2917	860.21
baseline_AV_A	1707	12604.1	1207.73	96.4537	0.0724753	312.762	1.06426	0.0029029	0.198298	5.94702e+07	12.2862	12.1588	676.821
baseline_AV_A	1708	15585.2	1188.9	105.002	0.0701054	356.506	1.20344	0.00270263	0.0493917	7.51164e+07	12.1449	11.9553	756.234
baseline_AV_A	1709	12586.2	1137.12	168.463	0.0577853	454.623	1.18636	0.00315223	0.0193502	1.48082e+08	16.6917	7.1176	592.582
baseline_AV_A	1710	14911.9	1313.7	170.692	0.0515677	454.812	1.2073	0.00308937	0.090303	1.38395e+08	13.403	8.84956	668.134
baseline_AV_A	1711	17800.5	938.189	151.007	0.0751746	302.269	1.21562	0.00289512	0.0407521	3.24118e+07	9.59154	17.7432	900.587
baseline_AV_A	1712	13372	1074.54	82.1223	0.058515	318.802	0.836257	0.00256797	0.184935	5.16242e+07	9.61712	14.6956	615.857
baseline_AV_A	1713	15616.1	1226.95	210.295	0.0635734	311.552	0.901425	0.00304754	0.0308612	2.41271e+07	8.00823	20.4837	767.973
baseline_AV_A	1714	13455.1	753.824	135.962	0.0621986	376.04	1.05577	0.0025588	0.0080462	9.8711e+07	13.4393	9.81864	615.486
baseline_AV_A	1715	12678.3	1537.6	149.281	0.0736932	277.54	1.24618	0.00234267	0.00804672	7.9695e+07	14.263	9.99496	674.944
baseline_AV_A	1716	16661.4	1105.29	132.62	0.0468916	415.637	0.823122	0.00345201	0.0731585	7.07519e+07	8.52808	14.9479	668.783
baseline_AV_A	1717	12554.6	1671.56	195.761	0.0510153	293.362	1.08596	0.00270979	0.120513	9.08856e+07	11.6664	11.1282	614.285
baseline_AV_A	1718	12759	706.774	162.205	0.0678209	299.787	0.804839	0.00213112	0.0719009	3.41269e+07	9.64255	16.0136	644.296
baseline_AV_A	1719	20226.8	1176.64	153.826	0.0755616	323.035	1.07015	0.00337412	0.0523882	-7.52461e+06	7.11574		1025.44
baseline_AV_A	1720	18170.4	1241.31	132.719	0.0538122	361.034	1.2048	0.00298377	0.0794464	8.48323e+07	9.78999	13.6655	773.927
baseline_AV_A	1721	15400.8	1935.11	148.683	0.0582184	306.425	1.21163	0.00265898	0.0673998	8.00255e+07	10.9293	12.5219	728.542
baseline_AV_A	1722	12627	1588.54	105.296	0.0711202	360.799	1.04614	0.00210226	0.249289	6.1141e+07	12.2208	12.2118	703.064
baseline_AV_A	1723	15809	1483.34	127.6	0.065723	346.848	1.22114	0.00215105	0.243612	6.01331e+07	10.459	14.2302	819.961
baseline_AV_A	1724	15139.5	1539.86	176.311	0.075986	418.905	1.04472	0.00231984	0.24291	3.40664e+07	10.1218	16.6199	889.791
baseline_AV_A	1725	12164	1128.22	133.796	0.0649398	357.6	1.10113	0.00263323	0.0869877	9.73324e+07	14.469	8.7322	607.527
baseline_AV_A	1726	16884.9	1481.05	166.892	0.0483708	338.475	1.07638	0.00310129	0.181495	6.77172e+07	8.47733	15.3804	746.532
baseline_AV_A	1727	13022.3	1120.92	150.37	0.058357	355.049	1.24768	0.00324551	0.0831695	1.23538e+08	14.7169	8.27886	616.094
baseline_AV_A	1728	15450.3	1584.13	106.426	0.0721238	290.751	0.782935	0.00213456	0.00856581	2.69348e+06	7.41522	28.1443	764.692
baseline_AV_A	1729	13929.7	1587.09	96.2131	0.0615665	302.312	1.06683	0.00315133	0.243006	5.88611e+07	10.3433	13.9067	697.769
baseline_AV_A	1730	12826.7	976.579	119.747	0.0527085	345.78	1.14327	0.00273622	0.174942	1.17963e+08	13.3956	9.03934	578.737
baseline_AV_A	1731	13166.5	1896.33	140.661	0.0540318	300.232	1.14378	0.00323686	0.0972005	9.69524e+07	12.2598	10.7522	623.988
baseline_AV_A	1732	13837.1	1693.9	136.622	0.0526923	443.21	0.79699	0.0021915	0.142916	7.38392e+07	10.2403	12.9824	643.246
baseline_AV_A	1733	17614.1	1521.6	152.872	0.0712267	327.525	0.813689	0.00248753	0.0354704	-1.03668e+07	6.4356		881.775
baseline_AV_A	1734	12989.6	1117.14	109.227	0.0658921	332.937	0.912762	0.00223247	0.00865008	6.52331e+07	11.8101	11.9734	614.271
baseline_AV_A	1735	13344.8	1115.35	144.501	0.0654291	343.34	1.19766	0.00218031	0.160608	8.77788e+07	13.1198	10.5804	683.235
baseline_AV_A	1736	16267.3	837.106	127.827	0.0636588	403.958	1.2131	0.00212771	0.0924035	9.1072e+07	11.9552	11.6101	755.712
baseline_AV_A	1737	13977.2	1945.57	100.243	0.0711428	384.233	0.904402	0.00287119	0.224529	3.59872e+07	9.92372	16.0952	767.715
baseline_AV_A	1738	14176.9	879.997	193.331	0.0654561	437.495	1.24985	0.00260233	0.138354	1.05707e+08	13.9394	9.56141	730.982
baseline_AV_A	1739	17233.7	1562.85	154.25	0.0667261	294.674	1.04332	0.00270788	0.200529	1.10675e+07	7.36988	24.996	892.375
baseline_AV_A	1740	17336.6	1399.47	137.538	0.0482987	370.479	0.983238	0.00220404	0.215364	5.87794e+07	7.91511	16.5903	752.503
baseline_AV_A	1741	15362.3	1320.78	121.346	0.062226	310.138	0.98229	0.00303086	0.130779	4.25514e+07	9.06283	16.3797	733.74
baseline_AV_A	1742	16024.8	1346.38	91.0946	0.0649574	435.694	1.11189	0.00339809	0.106619	8.25722e+07	11.7366	12.0682	755.924
baseline_AV_A	1743	16778.4	1559.36	123.54	0.0567108	359.242	1.01934	0.00218933	0.222146	4.72193e+07	8.41607	16.9645	790.558
baseline_AV_A	1744	14556.8	825.781	204.893	0.0668015	449.086	1.21455	0.00315534	0.068329	1.02903e+08	13.8463	9.74688	739.199
baseline_AV_A	1745	15884.2	1811.16	106.339	0.051766	353.55	1.15573	0.00296981	0.185638	8.96633e+07	10.3363	12.7979	711.743
baseline_AV_A	1746	14913.2	1083.84	187.508	0.0740035	288.28	0.785154	0.00262512	0.0863287	-5.33242e+06	6.98088		803.006
baseline_AV_A	1747	13348.7	1061.82	102.265	0.0468366	285.471	1.07598	0.00209287	0.147654	1.06444e+08	11.52	10.8969	554.529
baseline_AV_A	1748	15667.8	1105.18	80.1034	0.0686024	315.758	1.10744	0.00264065	0.140916	5.15776e+07	10.3449	14.7335	761.03
baseline_AV_A	1749	21493	1330.91	121.131	0.0554053	331.372	0.91506	0.00327546	0.0559515	909696	5.58424	29.6495	897.031
baseline_AV_A	1750	15227.4	1205.79	109.485	0.073491	395.695	1.18258	0.0022212	0.0730646	7.42031e+07	12.6515	11.6536	772.102
baseline_AV_A	1751	14434	1548.2	92.8292	0.0712467	320.359	0.928052	0.00313502	0.0137001	4.06017e+07	10.2501	15.1925	709.493
baseline_AV_A	1752	14093.6	1071.13	219.277	0.0462459	284.155	1.06923	0.00280064	0.176454	7.98142e+07	9.5702	13.2495	648.651
baseline_AV_A	1753	13708.5	1887.53	218.746	0.0617402	315.919	0.760178	0.00311858	0.233653	5.1036e+06	6.56944	27.1875	767.144
baseline_AV_A	1754	16874.8	887.186	69.4429	0.0689658	384.492	0.796011	0.00247742	0.0086499	2.58031e+07	8.57916	19.7624	762.708
baseline_AV_A	1755	14891.1	1725.11	140.205	0.0697177	435.595	0.841217	0.00233109	0.16753	3.37148e+07	9.43739	16.932	796.579
baseline_AV_A	1756	14354.5	1817.13	89.6493	0.0529412	342.555	1.03816	0.00307573	0.0650842	9.32698e+07	11.3452	11.5713	623.806
baseline_AV_A	1757	13905.5	1231.72	169.679	0.0500614	294.385	1.018	0.00315562	0.0370353	8.49666e+07	10.5858	12.1226	608.921
baseline_AV_A	1758	20087.7	1325.95	101.417	0.0689289	394.605	1.21884	0.00251487	0.1986	3.21903e+07	8.6199	20.0302	997.603
baseline_AV_A	1759	19916.6	604.304	183.225	0.0512191	352.619	0.940485	0.00315622	0.188653	2.03828e+07	6.10822	23.9061	857.101
baseline_AV_A	1760	16562	1430.61	80.2939	0.0556979	348.447	0.796027	0.00261399	0.237329	2.20425e+07	6.88727	22.5577	750.365
baseline_AV_A	1761	16282.8	1143.37	159.364	0.0630568	313.937	0.93444	0.0021358	0.057933	2.8934e+07	8.17849	18.9262	769.401
baseline_AV_A	1762	16197.7	1602.52	169.287	0.0672848	380.075	0.784045	0.00294299	0.15066	5.30569e+06	7.09061	27.1019	843.844
baseline_AV_A	1763	13741.6	1612.8	78.8784	0.0691268	393.72	0.936454	0.00254572	0.176819	5.59495e+07	11.22	13.3441	707.095
baseline_AV_A	1764	13026.3	1534.71	129.552	0.0734072	299.245	1.17324	0.00252808	0.207179	5.81445e+07	12.1694	12.4483	734.023
baseline_AV_A	1765	14623	1566.61	159.464	0.050712	430.113	0.914026	0.002768	0.231479	7.5933e+07	9.77077	13.5371	691.919
baseline_AV_A	1766	13191.6	1230.54	165.64	0.0632634	342.366	0.99148	0.0022735	0.170931	6.09756e+07	10.9723	13.0183	683.14
baseline_AV_A	1767	15255.6	1022.04	124.402	0.058545	293.798	0.966508	0.00248372	0.0547149	5.24319e+07	9.27729	15.2082	678.012
baseline_AV_A	1768	16696.2	1162.28	166.27	0.0495586	414.406	0.909778	0.00338029	0.089898	7.09872e+07	8.87002	14.7057	711.065
baseline_AV_A	1769	19223.5	1070.95	155.022	0.0675564	334.531	1.12976	0.00305415	0.0570985	2.66646e+07	8.26608	20.7121	916.118
baseline_AV_A	1770	13482	1645.04	147.235	0.0602632	302.974	1.16494	0.00258918	0.0899939	8.58122e+07	12.2768	11.1027	661.596
baseline_AV_A	1771	14060.5	1786.65	149.169	0.0555854	347.187	1.03172	0.0033837	0.0309657	8.53343e+07	11.3854	11.6973	649.854
baseline_AV_A	1772	16373	1422.9	105.285	0.0698573	321.221	1.09712	0.002841	0.0815028	4.2257e+07	9.79883	16.0241	805.772
baseline_AV_A	1773	18162.4	1617.21	125.786	0.0497484	389.691	0.87007	0.00214942	0.0805794	4.63854e+07	7.40136	17.9293	754.838
baseline_AV_A	1774	14548.5	1136.82	131.926	0.0609136	433.366	1.03923	0.00257774	0.191664	8.32598e+07	11.6401	11.8898	709.116
baseline_AV_A	1775	14701.9	1938.49	213.253	0.0671241	441.751	1.14864	0.00344145	0.0332428	8.44682e+07	12.7483	11.0732	777.846
baseline_AV_A	1776	17029.6	936.099	197.05	0.0754909	432.603	1.19815	0.00297483	0.180138	4.57659e+07	10.532	15.5145	943.727
baseline_AV_A	1777	12781.5	1173.41	123.94	0.0492499	388.591	0.875998	0.00275708	0.22978	8.87411e+07	10.9956	11.7499	580.814
baseline_AV_A	1778	15473	892.739	138.452	0.0504197	411.849	0.927072	0.00268623	0.147159	8.31688e+07	9.89706	13.1664	663.32
baseline_AV_A	1779	15234.1	1163.9	116.304	0.0577769	385.222	0.844463	0.00266345	0.0828819	5.56154e+07	9.37676	14.9225	680.257
baseline_AV_A	1780	12802.8	1647.74	174.582	0.0490138	449.791	0.774529	0.003327	0.223732	7.76137e+07	10.2909	12.6577	624.991
baseline_AV_A	1781	13764.8	2025.17	198.213	0.0679519	427.273	1.23659	0.00212266	0.129171	9.18035e+07	13.7122	10.2909	766.804
baseline_AV_A	1782	21035	899.693	160.883	0.0663954	410.884	0.806263	0.00280132	0.108683	-1.87405e+07	5.64174		998.639
baseline_AV_A	1783	16394.1	1865.09	138.99	0.0576322	304.744	1.10033	0.00252643	0.238811	4.19111e+07	8.28753	17.448	806.747
baseline_AV_A	1784	12400.4	1480.04	149.476	0.0747591	326.427	0.945394	0.00279061	0.226429	3.62722e+07	10.7199	15.0203	727.308
baseline_AV_A	1785	15093	1161.52	123.74	0.0631819	338.638	1.23419	0.00240883	0.114597	8.70878e+07	12.0634	11.5063	720.08
baseline_AV_A	1786	14765.8	1545.72	113.871	0.0507855	334.514	1.21918	0.00325496	0.233476	1.04073e+08	11.3179	11.5345	671.569
baseline_AV_A	1787	17123	1445.99	71.4774	0.075697	372.639	1.22203	0.00238207	0.109105	5.21104e+07	10.9854	14.5279	871.862
baseline_AV_A	1788	16436.9	1364.16	163.857	0.0495862	447.899	0.819477	0.00331606	0.0385445	7.05016e+07	8.94367	14.5243	694.758
baseline_AV_A	1789	12367.5	1304.97	207.626	0.0740313	314.127	1.00903	0.00311328	0.159368	4.26847e+07	11.2157	13.9077	728.131
baseline_AV_A	1790	13216.1	1014.1	133.232	0.0624783	282	1.23876	0.00286423	0.197621	8.62819e+07	12.5934	10.9225	661.322
baseline_AV_A	1791	13691.8	994.942	95.0313	0.0720686	326.344	1.1208	0.00294678	0.0894058	7.03808e+07	12.7099	11.4615	685.803
baseline_AV_A	1792	13795.8	1193.18	172.336	0.0714136	432.359	1.11629	0.00282508	0.0211374	8.84058e+07	13.9829	10.0443	715.325
baseline_AV_A	1793	18669.8	1206.38	170.882	0.0577794	403.301	1.05039	0.00225742	0.0233753	5.74824e+07	8.85488	15.9389	822.931
baseline_AV_A	1794	16285.9	1464.29	104.492	0.0591819	363.777	1.21493	0.00273938	0.0306543	9.69518e+07	11.7407	11.514	718.914
baseline_AV_A	1795	16564.6	737.823	126.318	0.0601876	351.327	0.990551	0.00346511	0.0514114	5.68224e+07	9.45911	15.0996	728.889
baseline_AV_A	1796	17923	1070.53	153.478	0.0646205	304.73	1.06592	0.00234758	0.158542	2.06951e+07	7.68605	22.2351	873.707
baseline_AV_A	1797	15725.7	1546.01	109.95	0.0487007	411.222	0.96321	0.0021493	0.000189779	1.02997e+08	10.7914	11.7589	634.244
baseline_AV_A	1798	14093.9	1506.29	132.304	0.0598791	429.914	0.806953	0.00333925	0.107965	6.01658e+07	10.2403	13.7207	675.258
baseline_AV_A	1799	13711.5	1727.89	133.257	0.0571984	378.07	1.09261	0.00304687	0.205278	8.81166e+07	11.7835	11.5227	678.865
baseline_AV_A	1800	15511.3	1621.93	130.716	0.0518612	402.03	0.996883	0.00283427	0.050742	9.14633e+07	10.658	12.2415	670.525
baseline_AV_A	1801	15296.2	1081.31	156.913	0.0578295	305.27	0.984588	0.00255048	0.234157	3.98194e+07	8.33607	17.4524	744.306
baseline_AV_A	1802	15122.3	1058.91	136.419	0.0556476	431.485	0.940414	0.00293698	0.0280887	9.04659e+07	11.2454	11.7604	657.061
baseline_AV_A	1803	14505.4	1480.3	143.083	0.061705	377.165	1.22727	0.00234076	0.193611	9.11136e+07	12.2903	11.2449	731.066
baseline_AV_A	1804	16977.4	1453.43	215.442	0.0508766	398.873	0.80634	0.00242351	0.185822	2.68433e+07	6.60794	21.9347	794.156
baseline_AV_A	1805	16587.4	1427.14	200.542	0.0671177	420.77	1.21169	0.00292281	0.131421	6.69275e+07	10.9255	13.4898	863.983
baseline_AV_A	1806	17175	1055.88	119.035	0.0654503	425.637	0.871119	0.00264269	0.196474	2.7125e+07	8.20802	20.4435	841.545
baseline_AV_A	1807	14964.6	1352.99	94.9311	0.0704391	400.78	0.776703	0.00315409	0.230795	1.97557e+07	8.48876	21.2138	786.894
baseline_AV_A	1808	12963.6	761.238	182.723	0.0749668	296.796	0.80875	0.00251426	0.0610324	2.02753e+07	9.2835	18.6641	700.91
baseline_AV_A	1809	17967	1422.78	117.255	0.0698694	276.668	0.777303	0.00269194	0.0621351	-2.44718e+07	5.39126		874.064
baseline_AV_A	1810	17254.8	1675.36	94.5427	0.0662955	361.202	1.15052	0.00323207	0.137317	5.1621e+07	9.77786	15.5115	839.152
baseline_AV_A	1811	14917.6	1349.61	100.363	0.0656234	384.555	0.823009	0.00225434	0.197883	3.22756e+07	8.83487	17.7361	745.872
baseline_AV_A	1812	15455.9	917.99	137.779	0.0675326	385.455	1.01288	0.00262103	0.10344	5.56777e+07	10.5359	14.166	758.716
baseline_AV_A	1813	12547.9	789.92	182.452	0.0580274	288.148	1.19776	0.0028646	0.195656	9.34832e+07	12.7321	10.4416	628.953
baseline_AV_A	1814	13622.9	1460.81	149.807	0.0750049	321.773	1.02197	0.0021119	0.201316	3.48741e+07	10.3605	15.8034	778.501
baseline_AV_A	1815	16138.7	1485.49	80.402	0.0735854	299.919	1.16545	0.0022511	0.237889	3.17399e+07	9.53341	17.6783	862.452
baseline_AV_A	1816	15260.7	1648.79	140.113	0.0541063	444.68	0.929578	0.00267651	0.236659	6.95637e+07	9.67143	14.0882	730.599
baseline_AV_A	1817	16221.4	1227.95	127.709	0.0493082	351.019	1.15239	0.00275684	0.113303	1.01453e+08	10.5197	12.1946	680.388
baseline_AV_A	1818	14514.5	1206.5	99.6797	0.0553421	413.385	1.22385	0.00311844	0.206113	1.21472e+08	13.1073	9.9653	662.157
baseline_AV_A	1819	16819.2	986.72	131.212	0.072468	359.32	1.1161	0.00308366	0.208565	3.3319e+07	9.4148	17.7918	886.814
baseline_AV_A	1820	14675.8	785.26	183.802	0.0585048	447.293	0.770737	0.00318801	0.0981575	5.63779e+07	9.62677	14.5627	690.539
baseline_AV_A	1821	17263.5	1223.24	94.6194	0.0754874	432.026	1.172	0.00334871	0.209026	4.69256e+07	10.5605	15.4846	918.565
baseline_AV_A	1822	13506.9	828.394	136.325	0.0725238	286.165	0.945626	0.00345842	0.129831	3.41222e+07	10.0281	16.0636	708.108
baseline_AV_A	1823	12647.8	907.402	209.222	0.0494093	404.998	0.848874	0.00251067	0.0625806	9.45684e+07	11.5972	10.8961	577.839
baseline_AV_A	1824	14696.4	1837.91	93.7668	0.0492693	392.032	0.778534	0.00293121	0.178883	5.9258e+07	8.63408	15.2057	645.431
baseline_AV_A	1825	14700.9	681.013	141.699	0.0713794	275.721	0.758704	0.00294169	0.171197	-3.30788e+06	6.8833		765.109
baseline_AV_A	1826	18208.3	1476.83	118.523	0.0497093	361.975	0.975723	0.00314926	0.123994	5.44902e+07	7.77267	17.0626	759.543
baseline_AV_A	1827	15613.4	1336.97	87.1862	0.0740427	382.257	1.22711	0.00326509	0.051156	7.6087e+07	12.7477	11.5807	778.524
baseline_AV_A	1828	17183.7	2071.14	102.878	0.0657807	331.128	1.02517	0.0026102	0.161294	2.3948e+07	8.07799	21.3484	858.579
baseline_AV_A	1829	12145.7	1370.48	184.489	0.0665319	419.178	1.1091	0.00325467	0.233364	8.77267e+07	13.8602	10.0705	688.821
baseline_AV_A	1830	13191.5	1596.33	177.478	0.0583476	311.056	1.05684	0.00303939	0.132138	7.14926e+07	11.1044	12.352	665.466
baseline_AV_A	1831	17725.5	1347.85	158.304	0.0612138	428.555	0.922653	0.00221096	0.0197913	4.61186e+07	8.81012	16.6699	808.388
baseline_AV_A	1832	12953	1507.79	138.83	0.0650181	396.178	0.986329	0.00300055	0.222242	6.77662e+07	11.7746	12.1818	691.679
baseline_AV_A	1833	12667.5	1094.7	130.009	0.0658435	310.918	1.10278	0.00276209	0.18923	7.29721e+07	12.3858	11.4294	655.526
baseline_AV_A	1834	17715.3	1649.63	99.6448	0.0600474	444.459	0.963101	0.00242266	0.224046	4.50324e+07	8.55163	17.3057	843.12
baseline_AV_A	1835	15284.3	1823.49	177.309	0.0640157	317.573	0.953341	0.00235246	0.135532	2.66323e+07	8.25239	20.1116	790.945
baseline_AV_A	1836	18676.6	1346.6	140.141	0.0697233	298.684	1.03054	0.00213432	0.23625	-7.4936e+06	6.52283		978.62
baseline_AV_A	1837	13668.7	1094.08	129.71	0.0605026	355.258	1.08873	0.00333652	0.243523	7.7665e+07	11.5058	12.0735	682.003
baseline_AV_A	1838	14051.8	923.123	178.097	0.0723794	429.274	1.23797	0.00279205	0.0722924	9.58767e+07	14.4667	9.4041	740.539
baseline_AV_A	1839	13302.2	1721.31	169.519	0.0594908	289.378	1.20461	0.00229731	0.181422	8.00208e+07	11.7761	11.6918	688.976
baseline_AV_A	1840	13638.2	1783.26	114.975	0.0658878	345.418	0.888953	0.00258431	0.159543	4.19088e+07	9.82503	15.3531	704.703
baseline_AV_A	1841	15999.4	1336.68	119.227	0.0623169	441.281	0.89116	0.00305036	0.214346	4.63867e+07	9.16571	16.265	785.049
baseline_AV_A	1842	17009	1172.87	137.197	0.0514596	441.408	0.911753	0.0025071	0.196614	6.45942e+07	8.65961	15.5181	748.74
baseline_AV_A	1843	18108.3	1271.61	135.123	0.0484534	378.334	0.826201	0.00231641	0.00568819	4.78743e+07	7.34527	17.7654	717.428
baseline_AV_A	1844	15038.5	1153.67	126.998	0.0525076	393.433	1.00587	0.00332882	0.0377345	9.92871e+07	11.3347	11.4212	636.622
baseline_AV_A	1845	15983.8	1460.64	103.745	0.0645344	338.561	0.958444	0.00214501	0.120095	3.74593e+07	8.91567	17.1787	766.141
baseline_AV_A	1846	15085.6	892.624	96.8466	0.0709544	449.747	1.18726	0.00216039	0.229543	8.14782e+07	12.693	11.4823	780.523
baseline_AV_A	1847	14916.3	1511.09	111.528	0.0731719	397.753	0.80174	0.0021003	0.202832	1.75577e+07	8.64007	21.5935	808.416
baseline_AV_A	1848	19502.3	1313.47	116.419	0.0658003	419.255	1.10221	0.00264979	0.211103	3.14001e+07	8.27709	20.3494	957.702
baseline_AV_A	1849	19160.6	1546.71	128.976	0.0750725	417.579	0.951558	0.0029434	0.194823	-3.65565e+06	7.28561		1029.76
baseline_AV_A	1850	13056.8	1019.15	181.924	0.0743397	355.658	0.878354	0.0031044	0.113225	3.60036e+07	10.5121	15.2602	724.349
baseline_AV_A	1851	15555.9	1372.81	134.832	0.0744039	334.496	1.17863	0.0032381	0.00664132	5.80565e+07	11.6204	13.1331	790.836
baseline_AV_A	1852	16021.1	975.346	127.086	0.0686363	298.256	0.83662	0.00306864	0.185483	1.60953e+06	6.97474	28.9881	812.234
baseline_AV_A	1853	13146	1597	189.558	0.0700073	382.323	1.035	0.00330732	0.192813	5.63608e+07	11.5527	12.9473	751.336
baseline_AV_A	1854	14618.6	1797.36	130.053	0.0574155	275.441	0.84177	0.00213546	0.0600666	2.95545e+07	7.8059	18.4213	677.896
baseline_AV_A	1855	13757.8	1656.09	121.843	0.0485341	409.495	0.850078	0.00210613	0.175274	8.331e+07	10.2463	12.6133	616.002
baseline_AV_A	1856	16538.4	782.916	212.054	0.0675365	346.471	0.875269	0.00215926	0.00206679	1.84992e+07	7.98489	21.782	808.025
baseline_AV_A	1857	14115.6	658.35	136.229	0.0666385	324.079	0.891441	0.00281625	0.0203836	4.79469e+07	10.2455	14.4929	665.719
baseline_AV_A	1858	14184.9	1396.37	134.72	0.0579869	287.569	0.77079	0.00228627	0.0271891	2.97304e+07	7.9429	18.2083	645.788
baseline_AV_A	1859	15262.7	1225.36	87.4352	0.0659026	452.948	1.208	0.00299602	0.166684	9.96038e+07	13.1257	10.6091	741.683
baseline_AV_A	1860	17270.9	1333.28	110.582	0.0486663	292.412	1.06303	0.0021113	0.173596	5.95113e+07	8.02302	16.369	723.44
baseline_AV_A	1861	17105.2	1411.14	166.392	0.0515552	448.9	0.980004	0.00216504	0.174453	7.1821e+07	9.04396	14.7619	771.282
baseline_AV_A	1862	16096.9	1443.8	182.691	0.0715262	424.079	1.01241	0.00266376	0.0403845	4.69271e+07	10.3755	14.9947	833.573
baseline_AV_A	1863	17904.2	1062.93	173.241	0.0653921	274.784	1.13412	0.00227843	0.242601	1.29803e+07	7.30928	24.5652	920.049
baseline_AV_A	1864	16505.8	1843.01	145.961	0.0526337	302.868	0.917185	0.00256809	0.101216	3.39478e+07	7.27877	20.1708	739.637
baseline_AV_A	1865	16112.6	1378.15	162.67	0.0588082	292.549	0.836577	0.00217662	0.0442192	1.72403e+07	6.99619	23.0518	741.438
baseline_AV_A	1866	13901.5	1379.65	214.176	0.0570529	379.596	1.18773	0.00256945	0.00697704	1.1279e+08	13.42	9.02351	666.426
baseline_AV_A	1867	19848.4	1380.07	133.42	0.067118	291.078	0.981052	0.00247285	0.170669	-1.64461e+07	5.78293		979.919
baseline_AV_A	1868	13646.5	1352.5	168.974	0.0507256	343.331	0.785044	0.00221459	0.0174877	6.09204e+07	9.27395	14.0762	602.847
baseline_AV_A	1869	13529.2	1679.4	108.371	0.0644074	289.252	1.1497	0.00287441	0.136514	7.21071e+07	11.8571	11.9553	678.299
baseline_AV_A	1870	17735.5	1703.57	172.491	0.0518329	396.7	0.802032	0.00300659	0.0836993	2.90581e+07	6.79115	21.5104	782.994
baseline_AV_A	1871	18340.1	1760.5	190.438	0.067219	311.67	1.17995	0.0025029	0.0176746	3.14476e+07	8.60215	18.5545	904.636
baseline_AV_A	1872	17911.3	1104.73	119.736	0.0717852	427.392	1.14757	0.00220462	0.103053	5.20141e+07	10.3461	15.1927	890.877
baseline_AV_A	1873	14918	1882.43	172.364	0.0700127	420.688	0.916245	0.00330948	0.226591	3.01092e+07	9.19866	17.6817	842.823
baseline_AV_A	1874	12918.7	1347.04	156.593	0.0695732	292.899	1.01614	0.00327122	0.124991	4.9068e+07	11.0237	13.6367	692.597
baseline_AV_A	1875	18844.7	1051.53	97.8298	0.0646856	394.324	0.766514	0.00316166	0.178152	-3.49164e+06	6.26771		888.535
baseline_AV_A	1876	16799.4	1614.49	116.46	0.0476265	384.207	1.16646	0.00214792	0.153217	1.05778e+08	10.3062	12.3935	707.676
baseline_AV_A	1877	14187.3	1112.01	114.24	0.0653134	274.269	0.956871	0.00211977	0.124718	3.91432e+07	9.41955	16.1205	691.598
baseline_AV_A	1878	17199.1	1649.3	153.987	0.0597744	448.679	0.854429	0.00246846	0.199128	3.14364e+07	7.83484	20.2845	842.21
baseline_AV_A	1879	15164.1	1311.32	106.695	0.0633471	285.021	0.900904	0.00257511	0.120994	2.78846e+07	8.26432	18.76	721.654
baseline_AV_A	1880	12324.4	1432.8	156.135	0.0679977	349.522	1.05453	0.00209651	0.207861	6.68291e+07	12.3866	11.6755	683.587
baseline_AV_A	1881	15271.1	1306.76	129.694	0.0676036	331.389	1.23679	0.00262359	0.192604	6.57329e+07	11.2157	13.1539	787.404
baseline_AV_A	1882	12905	955.736	110.739	0.0623011	409.733	0.908498	0.00289166	0.142379	8.02236e+07	12.3254	11.1506	619.089
baseline_AV_A	1883	14676.4	973.925	181.751	0.0745863	347.971	0.834281	0.00242004	0.107066	1.44209e+07	8.58342	22.1167	795.858
baseline_AV_A	1884	17377	712.558	167.378	0.0757215	432.813	1.13009	0.00342696	0.180991	3.8583e+07	10.0473	16.766	938.234
baseline_AV_A	1885	13828.7	1568.51	139.029	0.0588193	413.75	1.15536	0.00281479	0.0546399	1.15927e+08	13.9019	8.73278	651.516
baseline_AV_A	1886	17714.2	777.432	100.242	0.0728381	431.7	0.864502	0.00220064	0.117838	1.96073e+07	8.52418	21.5892	873.901
baseline_AV_A	1887	18485.9	1133.7	140.909	0.0574564	444.396	1.20995	0.0027554	0.0222655	9.92711e+07	10.9399	12.2991	795.372
baseline_AV_A	1888	14993.9	1137.13	137.952	0.0618069	346.509	1.01288	0.00295717	0.103544	6.09431e+07	10.2716	13.8767	711.456
baseline_AV_A	1889	15501.3	1602.01	115.492	0.0531173	360.599	0.927957	0.00247385	0.236974	5.29822e+07	8.53191	16.0698	717.907
baseline_AV_A	1890	15058	1679.79	165.17	0.0600617	327.996	0.831774	0.0029003	0.0337911	3.06783e+07	8.12748	18.1342	717.441
baseline_AV_A	1891	15076.6	847.347	162.482	0.0757159	324.916	1.04205	0.00220167	0.150661	2.99708e+07	9.81127	17.3508	821.051
baseline_AV_A	1892	19194.8	1731.1	175.426	0.0608616	292.034	1.21746	0.00333148	0.148876	2.77881e+07	7.58655	21.4405	928.309
baseline_AV_A	1893	13655.3	2112.25	142.45	0.0609599	373.677	0.865161	0.00221994	0.117339	5.05781e+07	9.87538	14.4991	692.608
baseline_AV_A	1894	18025.2	1506.72	114.378	0.0526959	427.817	1.10444	0.00307816	0.118994	8.64716e+07	9.74518	13.6615	771.47
baseline_AV_A	1895	15084.9	1329.05	145.186	0.0613419	276.104	1.11475	0.00248201	0.103351	5.69841e+07	9.94819	14.3887	722.615
baseline_AV_A	1896	13747.3	940.805	129.151	0.0693946	446.522	0.786696	0.00291202	0.00175281	5.94732e+07	11.5716	12.62	666.617
baseline_AV_A	1897	13173	1271.34	182.283	0.0466026	289.621	0.96082	0.00214059	0.200855	7.24387e+07	9.48456	13.4702	610.879
baseline_AV_A	1898	13890.3	955.109	92.2284	0.0643583	300.967	1.0527	0.00248777	0.0776776	7.02642e+07	11.5677	12.1844	644.593
baseline_AV_A	1899	15215.2	1887.94	138.425	0.0534585	385.934	1.17666	0.0024966	0.13906	1.0223e+08	11.5489	11.437	705.296
baseline_AV_A	1900	19196.5	1575.46	165.408	0.0724039	382.617	0.951511	0.00259348	0.0379915	1.34226e+06	7.32145	29.2113	967.791
baseline_AV_A	1901	16863.2	1397.26	169.451	0.0616238	454.572	0.809169	0.00233811	0.240541	2.26168e+07	7.54278	21.9423	855.645
baseline_AV_A	1902	15663.2	1298.39	178.225	0.0722354	376.857	0.818237	0.00269176	0.205432	3.88883e+06	7.5044	27.564	867.623
baseline_AV_A	1903	14311.4	1907.75	145.898	0.0530979	400.077	1.0084	0.00251029	0.0200126	9.90159e+07	11.7898	11.0718	645.414
baseline_AV_A	1904	18204.7	1605.75	136.181	0.0563213	287.441	1.05681	0.00333877	0.157076	2.72682e+07	7.13368	21.696	831.462
baseline_AV_A	1905	19189.6	1319.27	142.744	0.0594518	427.452	0.941775	0.00286536	0.112468	3.31388e+07	7.70923	20.3606	872.406
baseline_AV_A	1906	15607.6	1699.77	157.047	0.0725495	442.559	0.961997	0.00293667	0.0786397	4.47891e+07	10.4482	15.0525	826.021
baseline_AV_A	1907	17162.8	1090.14	165.205	0.0537258	318.97	0.947708	0.00272854	0.131622	3.59604e+07	7.41264	18.9799	763.767
baseline_AV_A	1908	13068.8	1151.24	103.836	0.0570649	420.196	1.01205	0.00245472	0.045855	1.15902e+08	14.0045	8.67024	579.213
baseline_AV_A	1909	13590	1669.67	190.019	0.063644	440.03	0.777624	0.00279333	0.00857017	5.53567e+07	10.6195	13.4663	686.42
baseline_AV_A	1910	13383.1	1331.03	146.619	0.0545882	292.549	0.814226	0.00249669	0.110505	4.39287e+07	8.64602	15.9126	621.664
baseline_AV_A	1911	12965.1	950.464	92.487	0.0697866	279.049	1.10149	0.00287369	0.247951	5.70445e+07	11.5504	12.9331	680.841
baseline_AV_A	1912	13444.9	1258.49	175.365	0.04911	376.646	1.24901	0.00336576	0.149555	1.38959e+08	13.773	8.4972	617.371
baseline_AV_A	1913	14953.8	1115.65	177.332	0.0736764	319.747	0.808664	0.00300722	0.110756	3.50904e+06	7.63849	27.5366	806.138
baseline_AV_A	1914	20128.3	1791.73	158.656	0.0667509	399.297	1.07219	0.00263444	0.058603	2.05654e+07	7.7964	22.641	973.358
baseline_AV_A	1915	14924.2	1610.07	100.118	0.0608404	437.515	0.851651	0.00312861	0.0384109	6.79064e+07	10.6721	13.0987	681.524
baseline_AV_A	1916	14761.5	1133.82	194.277	0.0694575	331.604	0.810324	0.00311988	0.195549	5.97242e+06	7.39421	26.4022	807.945
baseline_AV_A	1917	14968.9	1234.86	188.118	0.063161	360.513	0.857311	0.00287969	0.152417	2.91626e+07	8.3468	18.5051	763.421
baseline_AV_A	1918	14269.7	642.229	147.63	0.0465731	287.358	1.18659	0.00276622	0.0781402	1.21783e+08	11.9453	10.3177	579.788
baseline_AV_A	1919	16687.7	1408.91	128.083	0.0495951	317.754	0.780327	0.00301769	0.0298641	3.20621e+07	6.81374	20.6298	683.876
baseline_AV_A	1920	18755.4	1342.18	160.877	0.0545992	387.584	0.95564	0.00305036	0.111815	3.78089e+07	7.4447	19.3221	829.46
baseline_AV_A	1921	15602.9	902.951	165.782	0.0634568	315.928	0.885088	0.0022158	0.129353	2.36904e+07	7.93888	20.71	760.897
baseline_AV_A	1922	17760.5	1224.6	89.1303	0.0556191	299.005	0.958414	0.00333985	0.0935171	3.54239e+07	7.54147	19.0832	751.599
baseline_AV_A	1923	16486.5	1304.75	142.871	0.0563377	297.246	1.01907	0.0030686	0.0198924	5.27319e+07	8.80334	15.7909	720.459
baseline_AV_A	1924	18111.3	1943.46	99.837	0.0616597	387.634	0.95799	0.00231804	0.229205	2.20399e+07	7.4289	22.5642	884.324
baseline_AV_A	1925	12640.9	1202.96	172.021	0.0623581	283.418	0.764889	0.00216032	0.156123	2.36436e+07	8.18186	18.7542	654.179
baseline_AV_A	1926	14104.5	1320.74	131.733	0.0650029	300.872	1.22357	0.00323139	0.11563	8.006e+07	12.2541	11.4644	700.427
baseline_AV_A	1927	14248.5	1152.28	167.85	0.0475378	283.696	1.17894	0.00342702	0.194467	9.80353e+07	10.7183	11.8769	639.947
baseline_AV_A	1928	16891.4	1443.59	172.755	0.0553777	324.541	0.88047	0.00322439	0.0754215	2.6721e+07	7.12818	21.292	764.903
baseline_AV_A	1929	14377.1	1084.53	145.593	0.0574559	379.522	0.986382	0.00287527	0.00376203	8.79338e+07	11.651	11.4207	639.819
baseline_AV_A	1930	18031.9	1550.66	145.674	0.0559996	331.28	1.22239	0.00317195	0.22406	5.7277e+07	8.66131	16.2824	847.654
baseline_AV_A	1931	12352.3	1237.71	66.9885	0.0718137	438.933	1.05068	0.00216119	0.0578111	1.01706e+08	15.8463	8.0965	610.982
baseline_AV_A	1932	16530.2	1616.23	160.916	0.0670693	378.538	1.2471	0.00310049	0.0208483	7.69883e+07	11.6161	12.3738	810.721
baseline_AV_A	1933	17993.9	1050.97	198.315	0.0693411	300.012	0.798638	0.00210226	0.117132	-2.63448e+07	5.2357		921.618
baseline_AV_A	1934	16238.8	1474.58	174.382	0.0696066	340.85	0.751899	0.00255297	0.179149	-1.24213e+07	6.08749		869.947
baseline_AV_A	1935	17021.7	1270.06	138.39	0.0607399	407.843	0.754794	0.00275607	0.100954	2.06331e+07	7.3378	22.2905	789.016
baseline_AV_A	1936	14389.6	603.91	164.313	0.064154	406.125	1.05287	0.00212803	0.0504483	8.628e+07	12.4256	11.0352	683.245
baseline_AV_A	1937	15223.6	1298.13	87.95	0.0716956	403.743	1.21025	0.00326051	0.11406	8.13007e+07	12.8565	11.3012	764.393
baseline_AV_A	1938	17512.9	732.099	157.302	0.0473992	435.336	1.18917	0.00266589	0.105909	1.24845e+08	10.9244	11.4661	709.453
baseline_AV_A	1939	13187	1021.79	122.776	0.0676462	291.854	1.23216	0.00341186	0.229242	7.5647e+07	12.5743	11.3772	692.773
baseline_AV_A	1940	13345.3	1327.68	111.641	0.049523	403.922	1.07562	0.00238766	0.0449081	1.36826e+08	13.9181	8.339	561.259
baseline_AV_A	1941	15815	1189.29	72.825	0.06453	450.173	0.97694	0.00222408	0.00473825	8.23691e+07	11.7875	11.8679	701.633
baseline_AV_A	1942	12996.6	724.885	100.663	0.0621096	299.362	0.994926	0.00218823	0.0222511	7.93982e+07	12.2707	11.0614	581.075
baseline_AV_A	1943	12734.6	1746.8	89.7593	0.0608559	369.618	1.02867	0.00226288	0.243709	8.01531e+07	12.1735	11.4274	645.84
baseline_AV_A	1944	14229.1	1574.2	159.221	0.0536324	373.291	0.984966	0.00210265	0.117799	8.00352e+07	10.63	12.5078	664.776
baseline_AV_A	1945	15685.2	1364.08	130.852	0.07145	451.125	0.807029	0.00346959	0.13091	2.88871e+07	9.18356	18.043	813.988
baseline_AV_A	1946	19184.8	1044.26	123.788	0.0467882	310.824	1.17058	0.00291008	0.0309442	8.42266e+07	8.64652	14.6764	734.667
baseline_AV_A	1947	14052.7	1275.42	127.982	0.0674118	307.317	1.15859	0.00286823	0.183358	6.32914e+07	11.3975	12.8568	728.039
baseline_AV_A	1948	14364.3	911.602	153.125	0.056682	417.389	0.859863	0.00305781	0.0765845	7.38874e+07	10.6003	12.7382	650.624
baseline_AV_A	1949	15887.6	1104.38	107.707	0.0749052	354.261	1.0712	0.00256361	0.101771	4.13691e+07	10.4081	15.5963	815.703
baseline_AV_A	1950	17098.3	1170	199.621	0.067449	365.542	1.12519	0.00336434	0.160207	3.7649e+07	9.0885	17.4482	889.011
baseline_AV_A	1951	14696.6	1843.8	133.137	0.0501147	284.471	0.847849	0.00242536	0.0199799	4.76079e+07	8.11254	16.1704	633.993
baseline_AV_A	1952	16793.3	1472.83	116.321	0.0538502	385.984	0.913031	0.00314975	0.216472	4.62626e+07	8.02065	17.3779	762.145
baseline_AV_A	1953	16321.1	1521.78	123.048	0.0530007	343.766	1.01079	0.00251761	0.228879	5.4438e+07	8.44171	16.2454	747.505
baseline_AV_A	1954	15723.1	1184.83	187.029	0.0538979	351.785	0.805222	0.0021253	0.210841	2.50405e+07	6.94375	21.608	749.28
baseline_AV_A	1955	15028.1	977.483	84.3806	0.0677978	314.911	1.23015	0.002955	0.106396	7.85514e+07	12.1801	11.7356	716.35
baseline_AV_A	1956	14581.4	1714.27	145.157	0.0688131	450.032	0.938997	0.0023182	0.0328612	6.46289e+07	11.6367	12.5572	739.569
baseline_AV_A	1957	15063.6	1554.36	100.628	0.0564068	371.671	0.933239	0.00232589	0.0813681	6.90807e+07	10.088	13.532	670.201
baseline_AV_A	1958	13704.2	1164.93	131.505	0.0678342	345.943	0.783652	0.00210573	0.0122711	3.70024e+07	9.70796	15.7828	667.439
baseline_AV_A	1959	17152.2	1819.46	166.8	0.0487516	428.59	1.02536	0.00216881	0.0505859	8.93727e+07	9.64314	13.3243	734.166
baseline_AV_A	1960	12936.2	1188.73	194.194	0.065249	330.571	1.15165	0.0021422	0.164043	7.6155e+07	12.4534	11.2875	695.782
baseline_AV_A	1961	17725.3	1137.5	170.054	0.0514351	364.412	0.816261	0.00211172	0.124873	2.58668e+07	6.56021	22.116	770.848
baseline_AV_A	1962	18762	1391.59	136.605	0.0720479	280.215	0.937556	0.00211359	0.112269	-1.83507e+07	6.06129		952.492
baseline_AV_A	1963	17436.3	1803.77	134.715	0.0574583	419.659	1.12573	0.0027446	0.0311753	8.42103e+07	10.4841	12.9957	778.155
baseline_AV_A	1964	11852.6	1357.07	159.807	0.0594126	423.99	1.00866	0.00218941	0.0593968	1.11742e+08	14.9329	8.07817	584.13
baseline_AV_A	1965	13447.8	1124.89	159.007	0.0667525	433.122	0.823823	0.00235034	0.00245403	6.42638e+07	11.6937	12.1947	661.761
baseline_AV_A	1966	16431.4	1158.74	163.731	0.0638253	308.754	0.816529	0.00277181	0.0832086	5.93354e+06	6.77367	26.8933	790.754
baseline_AV_A	1967	14000.8	1051.99	134.878	0.0677337	344.945	0.93191	0.00245616	0.0769857	5.03517e+07	10.5818	14.0862	694.078
baseline_AV_A	1968	17549.6	1929.59	184.786	0.0678498	308.656	0.856694	0.00213979	0.105326	-1.45946e+07	5.83195		909.392
baseline_AV_A	1969	14530.6	1663.76	181.817	0.05282	396.477	0.977687	0.00328479	0.121537	7.97133e+07	10.3991	12.7447	687.608
baseline_AV_A	1970	15542	1134.78	139.967	0.0550025	331.399	0.772825	0.00301569	0.130383	2.77861e+07	7.26881	20.6464	699.117
baseline_AV_A	1971	13540.3	1227.69	114.799	0.069493	329.553	1.15554	0.00287912	0.091515	7.78998e+07	12.9846	10.9683	683.467
baseline_AV_A	1972	15383.7	1546.74	82.4911	0.0509023	316.174	0.904498	0.00237642	0.197603	5.27152e+07	8.28306	16.1884	668.182
baseline_AV_A	1973	15483.7	697.761	144.25	0.052556	300.27	0.861244	0.00223087	0.240006	3.35745e+07	7.31007	19.4747	697.811
baseline_AV_A	1974	14759.3	1618.96	127.67	0.0735357	393.891	0.875608	0.00266198	0.237926	2.1673e+07	8.99547	20.3733	828.211
baseline_AV_A	1975	17131.5	1354.15	126.327	0.0507552	280.434	1.06499	0.00240888	0.0161913	6.45438e+07	8.63529	15.2471	700.143
baseline_AV_A	1976	17262.3	1405.42	97.1099	0.0621166	279.426	1.14537	0.00308227	0.0256717	5.25639e+07	9.35569	15.5963	768.257
baseline_AV_A	1977	14565.1	1821.96	177.749	0.0565879	308.269	1.15557	0.00242939	0.218282	6.66943e+07	10.0445	13.7742	741.07
baseline_AV_A	1978	14219.2	1147.08	96.1579	0.0610864	399.696	1.00907	0.00311532	0.0679783	8.95638e+07	12.2929	11.0474	645.396
baseline_AV_A	1979	16457.9	1539.14	174.699	0.0693602	398.085	1.12067	0.00329514	0.136884	4.83849e+07	10.0992	15.3328	865.549
baseline_AV_A	1980	13680.7	1082.58	105.781	0.0597484	422.41	0.852353	0.00343506	0.0795101	7.81761e+07	11.5542	11.7992	622.766
baseline_AV_A	1981	12886.5	1459.07	196.822	0.0461384	431.654	0.990277	0.0029204	0.071388	1.27506e+08	13.0671	8.70821	584.666
baseline_AV_A	1982	18308.4	1216.81	180.39	0.063491	432.087	1.07124	0.00225477	0.0149401	5.71212e+07	9.59647	15.2967	852.727
baseline_AV_A	1983	17345.6	631.957	122.453	0.0687412	281.468	0.866345	0.0029194	0.0482709	1.80636e+06	6.99062	28.8851	812.072
baseline_AV_A	1984	17762.2	741.551	97.3425	0.0569485	365.638	1.13978	0.00233075	0.115335	7.68819e+07	9.84961	13.9707	755.109
baseline_AV_A	1985	14406	1107.35	138.306	0.048688	279.569	0.795399	0.00226193	0.195668	3.60397e+07	7.19095	18.4461	634.274
baseline_AV_A	1986	13310.9	962.583	219.435	0.0632164	341.948	0.836428	0.00253132	0.0598348	4.22766e+07	9.61111	15.2499	678.442
baseline_AV_A	1987	14252.4	1231.3	134.154	0.0608072	329.962	1.04188	0.00305846	0.0887733	7.11065e+07	11.0328	12.5974	673.445
baseline_AV_A	1988	15001.4	1856.2	214.859	0.0641013	349.08	1.14765	0.0025272	0.202339	5.20647e+07	9.97704	14.8322	822.898
baseline_AV_A	1989	15464.2	1335.82	80.7382	0.0475019	342.342	0.831592	0.00292733	0.238868	5.33876e+07	7.86262	16.5931	651.673
baseline_AV_A	1990	15738.1	925.113	139.265	0.0688185	330.91	0.923756	0.00211615	0.176658	2.14482e+07	8.3581	20.9315	803.146
baseline_AV_A	1991	16637.9	1843.18	94.4855	0.0532195	280.093	0.8297	0.0029757	0.0397122	2.36773e+07	6.74718	22.1882	704.202
baseline_AV_A	1992	14886.4	1735.1	202.813	0.0692034	421.072	1.14301	0.00246355	0.193407	6.09651e+07	11.2481	13.3171	836.698
baseline_AV_A	1993	15506.4	1327.89	129.716	0.0687492	309.238	1.22942	0.00277121	0.050319	6.79988e+07	11.5343	12.672	762.185
baseline_AV_A	1994	15865	1155.8	171.232	0.0516747	398.615	1.1137	0.00338658	0.223549	8.78233e+07	10.1652	13.0008	733.851
baseline_AV_A	1995	19733.3	1295.81	99.9508	0.0583075	423.456	1.10866	0.00262479	0.138259	5.74547e+07	8.71356	16.5092	869.139
baseline_AV_A	1996	15697	1523.28	161.141	0.0699317	421.288	0.822469	0.00344285	0.174399	1.92304e+07	8.34442	21.5977	840.752
baseline_AV_A	1997	13150.8	1418.78	166.105	0.0708095	388.546	1.1159	0.00296831	0.120773	7.65074e+07	13.2421	10.8489	715.889
baseline_AV_A	1998	16454.8	1295	187.102	0.0657489	306.377	0.779893	0.00255527	0.0367705	-3.57222e+06	6.33211		807.137
baseline_AV_A	1999	13092.7	1050.1	84.3243	0.0668982	428.01	0.980409	0.00236896	0.134394	8.60813e+07	13.3501	10.4297	638.658
[truncated: 28,001 more rows]

## Sheet: Metadata
Parameter	Value
Start year	2023
End year	2052
Operation period	30
Discount rate	0.065
Irrigation electricity value MXN per Wh	0.00278
CEL MXN per MWh	363.883
Monte Carlo simulations per baseline scenario	10000
Deterministic scenarios	baseline_AV_A, baseline_AV_B, baseline_AV_C
Uncertainty scenarios	baseline_AV_A, baseline_AV_B, baseline_AV_C
